# Supplementary material for: Application of multi-objective optimization in the study of anti-breast cancer candidate drugs
Source: Sci Rep. 2022 Nov 11;12:19347. doi: 10.1038/s41598-022-23851-0 (PMC9652409; doi:10.1038/s41598-022-23851-0)
Supplement: Supplementary file 2 — Supplementary Information 2. [file 41598_2022_23851_MOESM2_ESM.xlsx]

## Sheet: training
SMILES	IC50_nM	pIC50
Oc1ccc2O[C@H]([C@H](Sc2c1)C3CCCC3)c4ccc(OCCN5CCCCC5)cc4	2.5	8.60206
Oc1ccc2O[C@H]([C@H](Sc2c1)C3CCCCCC3)c4ccc(OCCN5CCCCC5)cc4	7.5	8.12494
Oc1ccc(cc1)[C@H]2Sc3cc(O)ccc3O[C@H]2c4ccc(OCCN5CCCCC5)cc4	3.1	8.50864
Oc1ccc2O[C@H]([C@@H](CC3CCCCC3)Sc2c1)c4ccc(OCCN5CCCCC5)cc4	3.9	8.40894
Oc1ccc2O[C@H]([C@@H](Cc3ccccc3)Sc2c1)c4ccc(OCCN5CCCCC5)cc4	7.4	8.13077
Oc1ccc2O[C@H]([C@H](Sc2c1)c3ccncc3)c4ccc(OCCN5CCCCC5)cc4	490	6.3098
Oc1ccc(cc1)C2=Cc3cc(O)ccc3C24Cc5ccc(OCCN6CCCCC6)cc5C4	1	9
Oc1ccc2O[C@H]([C@H](Sc2c1)c3occc3)c4ccc(OCCN5CCCCC5)cc4	35	7.45593
Oc1ccc(cc1)C2=Cc3cc(O)ccc3C24Cc5ccccc5C4	4.3	8.36653
Oc1ccc(cc1)C2=Cc3cc(O)ccc3C24C(=O)c5ccccc5C4=O	91	7.04096
Oc1ccc(cc1)C2=Cc3cc(O)ccc3C24C(=O)c5ccc(OCCN6CCCCC6)cc5C4=O	172	6.76447
Oc1cccc(c1)C2=Cc3cc(O)ccc3C24Cc5ccccc5C4	35	7.45593
CC(C)(C)[C@H]1Sc2cc(O)ccc2O[C@H]1c3ccc(OCCN4CCCCC4)cc3	11	7.95861
Oc1ccc2O[C@H]([C@H](Sc2c1)C3CCCCC3)c4ccc(OCCN5CCCCC5)cc4	2.6	8.58503
Oc1ccc2O[C@H]([C@H](Sc2c1)c3cccnc3)c4ccc(OCCN5CCCCC5)cc4	542	6.266
CC(C)C[C@H]1Sc2cc(O)ccc2O[C@H]1c3ccc(OCCN4CCCCC4)cc3	3	8.52288
Oc1ccc(C[C@H]2Sc3cc(O)ccc3O[C@H]2c4ccc(OCCN5CCCCC5)cc4)cc1	2.7	8.56864
CC(C)[C@H]1Sc2cc(O)ccc2O[C@H]1c3ccc(OCCN4CCCCC4)cc3	7	8.1549
Oc1cccc(c1)C2=Cc3cc(O)ccc3C24C(=O)c5ccccc5C4=O	366	6.43652
Oc1ccc2O[C@H]([C@H](Sc2c1)c3cccs3)c4ccc(OCCN5CCCCC5)cc4	8.8	8.05552
Oc1ccc2O[C@H]([C@@H](CC3CCCC3)Sc2c1)c4ccc(OCCN5CCCCC5)cc4	3	8.52288
Oc1ccc(cc1)c2sc3cc(O)ccc3c2C(=O)c4ccc(OCCN5CCCCC5)cc4	1.8	8.74473
Oc1ccc(cc1)[C@H]2Sc3cc(O)ccc3O[C@H]2c4ccc(COCCN5CCCCC5)cc4	2.3	8.63827
Oc1ccc(cc1)[C@H]2Sc3cc(O)ccc3O[C@H]2c4ccc(cc4)C5=CCNCC5	1.4	8.85387
CN1CCN(CC1)c2ccc(cc2)[C@@H]3Oc4ccc(O)cc4S[C@@H]3c5ccc(O)cc5	1	9
Oc1ccc(cc1)[C@H]2Sc3cc(O)ccc3O[C@H]2CCCN4CCCCC4	0.7	9.1549
Oc1ccc(cc1)[C@H]2Sc3cc(O)ccc3O[C@H]2c4ccc(CCCN5CCCCC5)cc4	1.4	8.85387
CN1CCCN(CC1)c2ccc(cc2)[C@@H]3Oc4ccc(O)cc4S[C@@H]3c5ccc(O)cc5	3.6	8.4437
Oc1ccc(cc1)[C@H]2Sc3cc(O)ccc3O[C@H]2c4ccc(cc4)C5CCNCC5	1.7	8.76955
CCN1CCN(CC1)c2ccc(cc2)[C@@H]3Oc4ccc(O)cc4S[C@@H]3c5ccc(O)cc5	1	9
Oc1ccc(cc1)[C@H]2Sc3cc(O)ccc3O[C@H]2c4ccc(cc4)N5CCNCC5	4.4	8.35655
Oc1ccc(cc1)[C@H]2Sc3cc(O)ccc3O[C@H]2c4ccc(CN5CCCCC5)cc4	155	6.80967
Oc1ccc(cc1)[C@H]2Sc3cc(O)ccc3O[C@H]2c4ccc(cc4)N5CCCNCC5	3.6	8.4437
C[C@]12CC[C@H]3[C@@H](CCc4cc(O)ccc34)[C@@H]1CC[C@@H]2O	1.3	8.88606
CCCCN(C)C(=O)CCCCCCCCCCS[C@@H]1[C@H](O)c2cc(O)ccc2[C@H]3CC[C@]4(C)[C@@H](O)CC[C@H]4[C@H]13	32	7.49485
CC\C(=C(/c1ccccc1)\c2ccc(\C=C\C(=O)O)cc2)\c3ccccc3	39	7.40894
C[C@]12CC[C@H]3[C@@H]([C@H](Sc4ccc(Br)cc4)C(O)c5cc(O)ccc35)[C@@H]1CC[C@@H]2O	397	6.40121
C[C@]12CC[C@H]3[C@@H]([C@@H](Cc4cc(O)ccc34)Sc5ccc(\C=C\C(=O)O)cc5)[C@@H]1CC[C@@H]2O	46	7.33724
CN(C)C(=O)\C=C\c1ccc(S[C@@H]2Cc3cc(O)ccc3[C@H]4CC[C@]5(C)[C@@H](O)CC[C@H]5[C@H]24)cc1	94	7.02687
CCCCN(C)C(=O)CCCCCCCCCCS[C@H]1[C@@H]2[C@H](CC[C@]3(C)[C@@H](O)CC[C@@H]23)c4ccc(O)cc4C1=O	33	7.48149
C[C@]12CC[C@H]3[C@@H]([C@H](CCCCCCCCCS(=O)CCCC(F)(F)C(F)(F)F)Cc4cc(O)ccc34)[C@@H]1CC[C@@H]2O	6	8.22185
CCCCN(C)C(=O)CCCCCCCCCCS[C@@H]1Cc2cc(O)ccc2[C@H]3CC[C@]4(C)[C@@H](O)CC[C@H]4[C@H]13	9	8.04576
Oc1ccc(cc1)[C@H]2Sc3cc(O)ccc3S[C@H]2c4ccc(OCCN5CCCC5)cc4	18	7.74473
Oc1ccc2O[C@H]([C@H](Sc2c1)c3cccc(O)c3)c4ccc(OCCN5CCCC5)cc4	1	9
Oc1ccc(cc1)[C@H]2Sc3cc(O)ccc3S[C@H]2c4ccc(OCCN5CCCCC5)cc4	21	7.67778
Oc1cccc(c1)[C@H]2Sc3cc(O)ccc3S[C@H]2c4ccc(OCCN5CCCCC5)cc4	15	7.82391
Oc1cccc(c1)[C@H]2Sc3cc(O)ccc3S[C@H]2c4ccc(OCCN5CCCCC5)c(Br)c4	4	8.39794
Oc1ccc(cc1)[C@H]2Sc3cc(O)ccc3S[C@H]2c4ccc(OCCN5CCCCC5)c(Br)c4	5	8.30103
Oc1ccc(cc1)[C@H]2Sc3cc(O)ccc3S[C@H]2c4ccc(OCCN5CCCC5)c(Br)c4	4	8.39794
Oc1cccc(c1)[C@H]2Sc3cc(O)ccc3O[C@H]2c4ccc(OCCN5CCCCC5)cc4	4	8.39794
CN(CCCc1ccc(Cl)cc1)c2nc(NCCc3ccc(O)cc3)nc(n2)N4CCNCC4	110	6.95861
CN(CCCc1ccc(F)cc1)c2nc(NCCc3ccc(O)cc3)nc(n2)N4CCNCC4	240	6.61979
CN(C[C@@H]1C[C@@H]1c2ccccc2)c3nc(NCCc4ccc(O)cc4)nc(n3)N5CCNCC5	565	6.24795
CN(CCCc1ccc(Cl)cc1)c2nc(NCCc3ccc(O)cc3)nc(n2)N4CCN(Cc5csc(C)n5)CC4	150	6.82391
CN(CCCc1ccc(Cl)cc1)c2nc(NCCc3ccc(O)cc3)nc(n2)N4CCN(CCO)CC4	30	7.52288
Oc1ccc(CCNc2nc(SCCCc3ccc(Cl)cc3)nc(n2)N4CCNCC4)cc1	80	7.09691
COc1cccc2OC(c3ccccc3)c4c(Br)c(NS(=O)(=O)C)ccc4c12	2281	5.64187
Oc1ccc(cc1)C(=C(CC(F)(F)F)c2ccccc2)c3ccc(O)cc3	9	8.04576
Oc1ccc(cc1)C(=Cc2ccccc2)c3ccc(O)cc3	150	6.82391
CC\C(=C(/c1ccccc1)\c2ccc(OCCN(C)C)cc2)\c3ccccc3	500	6.30103
CCC(=C(c1ccc(O)cc1)c2ccc(O)cc2)c3ccccc3	15	7.82391
CCCCC(=C(c1ccc(O)cc1)c2ccc(O)cc2)c3ccccc3	500	6.30103
CC(=C(c1ccc(O)cc1)c2ccc(O)cc2)c3ccccc3	30	7.52288
CCCC(=C(c1ccc(O)cc1)c2ccc(O)cc2)c3ccccc3	50	7.30103
CC\C(=C(/c1ccccc1)\c2ccc(O)cc2)\c3ccccc3	7	8.1549
CC\C(=C(\CC)/c1ccc(O)cc1)\c2ccc(O)cc2	0.33	9.48149
CCc1c(oc(c2ccc(O)cc2)c1c3ccc(OCCN4CCCCC4)cc3)c5ccc(O)cc5	65	7.18709
Cc1c(c2ccc(O)cc2)n(Cc3ccc(OCCN4CCCCC4)cc3)c5ccc(O)cc15	14	7.85387
Cc1c(c2ccc(O)cc2)n(Cc3ccc(OCCN4CCCCCC4)cc3)c5ccc(O)cc15	23	7.63827
Cc1c(c2ccc(O)cc2)n(CCCCCCN3CCCC3)c4ccc(O)cc14	25	7.60206
Cc1cc(O)c2C(=O)c3c(O[C@@H]4O[C@H](CO)[C@@H](O)[C@H](O)[C@H]4O)cc(O)cc3C(=O)c2c1	20000	4.69897
Oc1ccc(cc1)C2=COc3cc(O)cc(O)c3C2=O	1300	5.88606
Oc1ccc(cc1)C2=COc3cc(O)ccc3C2=O	6300	5.20066
Cc1cc(O)c2C(=O)c3c(O)cc(O)cc3C(=O)c2c1	2700	5.56864
Oc1ccc2C(=O)c3cc(O)ccc3C(=O)c2c1	1100	5.95861
Cc1ccc(cc1)S(=O)(=O)N2CCc3cc(O)ccc3C2c4ccc(OCCN5CCCC5)cc4	24.8	7.60555
Oc1ccc(cc1)C2CN(Cc3cc(O)ccc23)C(=O)c4ccccc4	160	6.79588
Oc1ccc2C(N(CCc2c1)c3ccccc3)c4cccs4	50	7.30103
Oc1ccc2C(N(CCc2c1)c3ccc(\C=C\C(=O)N4CCOCC4)cc3)c5ccccc5	5.9	8.22915
Oc1ccc2C(N(CCc2c1)S(=O)(=O)c3cccc4ccccc34)c5ccc(OCCN6CCCC6)cc5	5.6	8.25181
CN(C)C(=O)\C=C\c1ccc(cc1)N2CCc3cc(O)ccc3C2c4ccccc4	8	8.09691
Oc1ccc2C(C(CCc2c1)c3ccccc3)c4ccc(OCCN5CCCC5)cc4	0.5	9.30103
Oc1ccc(cc1)C2CN(Cc3cc(O)ccc23)S(=O)(=O)c4ccccc4	120	6.92082
Oc1ccc2C(N(Cc3ccc4OCOc4c3)CCc2c1)c5ccc(OCCN6CCCC6)cc5	9.2	8.03621
Oc1ccc2C(CC3CCCCC3)N(CCc2c1)c4ccccc4	53.1	7.27491
Oc1ccc2C(Cc3ccccc3)N(CCc2c1)c4ccccc4	6.7	8.17393
Oc1ccc2C(N(CCc2c1)C(=O)c3ccccc3)c4ccc(OCCN5CCCC5)cc4	562	6.25026
Oc1ccc(cc1)C2CN(Cc3ccccc3)Cc4cc(O)ccc24	20.1	7.6968
Oc1ccc2C(C3CCCCC3)N(CCc2c1)c4ccccc4	29.8	7.52578
Oc1ccc(cc1)C2CN(Cc3cc(O)ccc23)S(=O)(=O)c4cccc5ccccc45	28	7.55284
Oc1ccc2C(N(CCc2c1)C(=O)C(F)(F)F)c3ccc(Br)cc3	165	6.78252
Oc1ccc(cc1)C2CN(Cc3cc(O)ccc23)C(=O)C(F)(F)F	122.7	6.91116
Oc1ccc2C(N(CCc2c1)S(=O)(=O)c3ccccc3)c4ccc(OCCN5CCCC5)cc4	5.2	8.284
Oc1ccc(cc1)[C@H]2N(CCc3cc(O)ccc23)C(=O)C(F)(F)F	53.6	7.27084
Oc1ccc2C(N(CCc2c1)S(=O)(=O)c3ccc4ccccc4c3)c5ccc(OCCN6CCCC6)cc5	112	6.95078
Oc1ccc2C(N(CCc2c1)C(=O)C(F)(F)F)c3ccccc3	235	6.62893
CCCc1ccc(cc1)S(=O)(=O)N2CCc3cc(O)ccc3C2c4ccc(OCCN5CCCC5)cc4	29.4	7.53165
Oc1ccc2C(N(CCc2c1)c3ccccc3)c4ccccc4	30.7	7.51286
Oc1ccc2C(N(CCc2c1)C(=O)C(F)(F)F)c3cccs3	385	6.41454
Oc1ccc2C(N(CCc2c1)c3ccccc3)c4ccc(OCCN5CCCC5)cc4	11.5	7.9393
CC(C)C1N(CCc2cc(O)ccc12)c3ccccc3	42.7	7.36957
Oc1ccc2C(N(Cc3ccccc3)CCc2c1)c4ccc(OCCN5CCCC5)cc4	4.7	8.3279
Oc1ccc2C(N(CCc2c1)C(=O)C(F)(F)F)c3ccc(OCCN4CCCC4)cc3	28.7	7.54212
CCOC(=O)N1CCc2cc(O)ccc2C1c3ccc(OCCN4CCCC4)cc3	44.3	7.3536
Oc1ccc(cc1)[C@@H]2Sc3cc(O)c(F)cc3O[C@@H]2c4ccc(OCCN5CCCCC5)cc4	13.5	7.86967
Oc1ccc(cc1)[C@@H]2Sc3cc(O)ccc3O[C@H]2c4ccc(OCCN5CCCCC5)cc4	3	8.52288
Oc1ccc(cc1)C2=Nc3c(O)cc(O)cc3OC2	33000	4.48149
Cc1ccc(cc1)N2CCc3cc(O)ccc3C2(C)c4ccc(OCCN5CCCCC5)cc4	28	7.55284
Oc1ccc(cc1)[C@@H]2Sc3c(Cl)c(O)ccc3O[C@@H]2c4ccc(OCCN5CCCCC5)cc4	2.4	8.61979
CN(C)CCOc1ccc(cc1)[C@@H]2Oc3ccc(O)cc3S[C@@H]2c4cccc(O)c4	1.4	8.85387
CCC1Oc2cc(O)ccc2N=C1c3ccc(O)cc3	850	6.07058
Oc1ccc2[C@H]([C@H](CCc2c1)c3ccccc3)c4ccc(OCCN5CCCC5)cc4	4	8.39794
Oc1ccc2C3=Nc4ccc(O)cc4OC3Cc2c1	5600	5.25181
CC(C)c1ccc(cc1)N2CCc3cc(O)ccc3C2(C)c4ccc(OCCN5CCCCC5)cc4	71	7.14874
Cc1cc2S[C@H]([C@H](Oc2cc1O)c3ccc(OCCN4CCCCC4)cc3)c5ccc(O)cc5	34.9	7.45717
CC1(C)Oc2cc(O)ccc2N=C1c3ccc(O)cc3	8600	5.0655
CCC(=C(c1ccc(O)cc1)c2ccc(OCCN(C)C)cc2)c3ccccc3	17	7.76955
Oc1ccc(cc1)[C@@H]2Sc3ccc(O)cc3O[C@@H]2c4ccc(OCCN5CCCCC5)cc4	1.6	8.79588
Oc1cccc(c1)C2Sc3cc(O)ccc3OC2c4ccc(OCCN5CCCCC5)cc4	3	8.52288
CC1CCN(CCOc2ccc(cc2)[C@@H]3Oc4ccc(O)cc4S[C@@H]3c5cccc(O)c5)CC1	0.8	9.09691
CCC1Oc2cc(O)cc(C)c2N=C1c3ccc(O)c(Br)c3	180	6.74473
CC1Oc2cc(O)cc(O)c2N=C1c3ccc(O)cc3	2800	5.55284
Oc1ccc(cc1)[C@@H]2Sc3c(F)c(O)ccc3O[C@@H]2c4ccc(OCCN5CCCCC5)cc4	0.8	9.09691
Cc1ccc(cc1)N2CCc3cc(O)ccc3C2(C)c4ccc(OCCN5CCCC5)cc4	31	7.50864
Oc1ccc(cc1)[C@H]2[C@H](Oc3ccc(O)cc3S2(=O)=O)c4ccc(OCCN5CCCCC5)cc4	1090	5.96257
CN(C)c1cccc(c1)N2CCc3cc(O)ccc3C2(C)c4ccc(OCCN5CCCCC5)cc4	71	7.14874
Cc1cc(O)cc2O[C@@H]([C@@H](Sc12)c3ccc(O)cc3)c4ccc(OCCN5CCCCC5)cc4	2	8.69897
Oc1ccc2OC(C(Sc2c1)c3ccccc3)c4ccc(OCCN5CCCCC5)cc4	11.9	7.92445
CCC1Oc2cc(O)cc(O)c2N=C1c3ccc(O)cc3	1200	5.92082
CC1(N(CCc2cc(O)ccc12)c3ccc(Cl)cc3)c4ccc(OCCN5CCCCC5)cc4	35	7.45593
Oc1ccc(cc1)C2=C(Oc3ccc(O)cc3S2)c4ccc(OCCN5CCCCC5)cc4	1.6	8.79588
CC1(N(CCc2cc(O)ccc12)c3ccc(Cl)cc3)c4ccc(OCCN5CCCC5)cc4	27	7.56864
CC1(N(CCc2cc(O)ccc12)c3cccc(Cl)c3)c4ccc(OCCN5CCCCC5)cc4	49	7.3098
Oc1ccc(cc1)[C@@H]2Sc3cc(O)c(Cl)cc3O[C@@H]2c4ccc(OCCN5CCCCC5)cc4	5.4	8.26761
Cc1cc(O)cc2S[C@H]([C@H](Oc12)c3ccc(OCCN4CCCCC4)cc3)c5ccc(O)cc5	5.3	8.27572
Oc1ccc(cc1)[C@H]2Sc3c(F)c(O)ccc3O[C@H]2c4ccc(OCCN5CCCCC5)cc4	1	9
Oc1ccc(cc1)[C@@H]2Sc3cc(O)ccc3O[C@@H]2c4ccc(OCCN5CCCCC5)cc4	3	8.52288
Oc1ccc(cc1)[C@@H]2Cc3ccc(O)cc3O[C@@H]2c4ccc(OCCN5CCCCC5)cc4	6.7	8.17393
Oc1ccc2O[C@@H]([C@@H](Sc2c1)c3ccccc3)c4ccc(OCCN5CCCCC5)cc4	6.2	8.20761
Oc1ccc(cc1)[C@@H]2Sc3c(Cl)cc(O)cc3O[C@@H]2c4ccc(OCCN5CCCCC5)cc4	0.51	9.29243
CC1(C)Oc2cc(O)cc(O)c2N=C1c3ccc(O)c(Br)c3	6000	5.22185
CC1(N(CCc2cc(O)ccc12)c3ccccc3)c4ccc(OCCN5CCCCC5)cc4	29	7.5376
CC1(N(CCc2cc(O)ccc12)c3ccccc3)c4ccc(OCCN5CCCCCC5)cc4	56	7.25181
Oc1ccc(cc1)[C@@H]2Sc3c(O)cc(O)cc3O[C@@H]2c4ccc(OCCN5CCCCC5)cc4	25	7.60206
Oc1ccc2C3=Nc4ccc(O)cc4OC3CCc2c1	6000	5.22185
Oc1ccc2C(N(CCc2c1)c3ccccc3)c4ccc(OCCN5CCCCC5)cc4	19	7.72125
CC(C)c1cccc(c1)N2CCc3cc(O)ccc3C2(C)c4ccc(OCCN5CCCCC5)cc4	46	7.33724
Oc1ccc(cc1)[C@@H]2Sc3ccccc3O[C@@H]2c4ccc(OCCN5CCCCC5)cc4	10	8
C[C@]12CC[C@H]3[C@@H](CCc4cc(O)ccc34)[C@@H]1CCC2=O	210	6.67778
Oc1ccc(cc1)[C@@H]2Sc3c(F)cc(O)cc3O[C@@H]2c4ccc(OCCN5CCCCC5)cc4	0.5	9.30103
Oc1ccc(cc1)C2=Nc3ccc(O)cc3OC2	16000	4.79588
CCC1Oc2cc(O)cc(O)c2N=C1c3ccc(O)c(Br)c3	5300	5.27572
CC1Oc2cc(O)cc(C)c2N=C1c3ccc(O)c(Br)c3	320	6.49485
Oc1ccc2C(N(CCc2c1)c3ccccc3)c4ccc(F)cc4	285	6.54516
CC(C)c1ccc(cc1)N2CCc3cc(O)ccc3C2(C)c4ccc(OCCN5CCCC5)cc4	44	7.35655
CC1(N(CCc2cc(O)ccc12)c3ccc(F)cc3)c4ccc(OCCN5CCCCC5)cc4	38	7.42022
CN(C)c1cccc(c1)N2CCc3cc(O)ccc3C2(C)c4ccc(OCCN5CCCC5)cc4	94	7.02687
Oc1ccc(cc1)[C@H]2[C@H](Oc3cc(O)ccc3C2=O)c4ccc(OCCN5CCCCC5)cc4	39	7.40894
Oc1ccc2O[C@@H]([C@@H](Sc2c1)c3ccccc3O)c4ccc(OCCN5CCCCC5)cc4	1.3	8.88606
CC1(N(CCc2cc(O)ccc12)c3cccc(O)c3)c4ccc(OCCN5CCCCC5)cc4	34	7.46852
CCc1cc(O)cc2O[C@@H]([C@@H](Sc12)c3ccc(O)cc3)c4ccc(OCCN5CCCCC5)cc4	53.3	7.27327
Oc1ccc(cc1)[C@@H]2Sc3cc(O)cc(Cl)c3O[C@@H]2c4ccc(OCCN5CCCCC5)cc4	5.3	8.27572
CC1(N(CCc2cc(O)ccc12)c3ccc(F)cc3)c4ccc(OCCN5CCCC5)cc4	31	7.50864
COc1ccc(cc1)C2Sc3cc(O)ccc3OC2c4ccc(OCCN5CCCCC5)cc4	41.1	7.38616
CC1CCCC(C)N1CCOc2ccc(cc2)[C@@H]3Oc4ccc(O)cc4S[C@@H]3c5cccc(O)c5	3.4	8.46852
CCCC1Oc2cc(O)ccc2N=C1c3ccc(O)cc3	1700	5.76955
Oc1ccc(cc1)[C@@H]2Sc3cc(Cl)c(O)cc3O[C@@H]2c4ccc(OCCN5CCCCC5)cc4	23.1	7.63639
CCc1c(O)ccc2S[C@H]([C@H](Oc12)c3ccc(OCCN4CCCCC4)cc3)c5ccc(O)cc5	4.7	8.3279
CC1(N(CCc2cc(O)ccc12)c3ccccc3)c4ccc(OCCN5CCCC5)cc4	38	7.42022
CC1(N(CCc2cc(O)ccc12)c3cccc(Cl)c3)c4ccc(OCCN5CCCC5)cc4	66	7.18046
Oc1cccc(c1)[C@H]2Sc3cc(O)ccc3O[C@H]2c4ccc(OCCN5CCOCC5)cc4	3.8	8.42022
Cc1c(O)ccc2S[C@H]([C@H](Oc12)c3ccc(OCCN4CCCCC4)cc3)c5ccc(O)cc5	1.2	8.92082
CC1Oc2cc(O)ccc2N=C1c3ccc(O)cc3	1700	5.76955
CC1(N(CCc2cc(O)ccc12)c3cccc(O)c3)c4ccc(OCCN5CCCC5)cc4	31	7.50864
CC1(N(CCc2cc(O)ccc12)c3cccc(F)c3)c4ccc(OCCN5CCCC5)cc4	39	7.40894
Oc1cccc(c1)[C@H]2Sc3cc(O)ccc3O[C@H]2c4ccc(OCCNC5CCCCCC5)cc4	1.2	8.92082
Oc1ccc2OC(C(Sc2c1)c3ccc(F)cc3)c4ccc(OCCN5CCCCC5)cc4	3.8	8.42022
Oc1ccc2C(=O)c3oc4cc(O)ccc4c3Oc2c1	555	6.25571
COc1cc(O)c2C(=O)c3c(Oc2c1)oc4cc(O)ccc34	2728	5.56416
Oc1cc(O)c2C(=O)c3oc4c(cc(O)cc4c3Oc2c1)C#N	1550	5.80967
Oc1cc(O)c2C(=O)c3sc4ccccc4c3Oc2c1	3672	5.4351
CC1=C(c2ccc(O)cc2)C3(Cc4ccccc4C3)c5ccc(O)cc15	19	7.72125
Oc1ccc(cc1)C2=CC(=O)c3c(O)cc(O)cc3O2	1253	5.90205
CC1=CC[C@@]2(CO)COC([C@@H]1C2)c3ccc(O)cc3	3200	5.49485
Oc1ccc2CC3(Cc2c1)C(=Cc4ccccc34)c5ccccc5	58	7.23657
Oc1ccc2Oc3c(oc4cc(O)ccc34)C(=O)c2c1	1500	5.82391
Oc1ccc2c(C=C(c3ccccc3)C24Cc5ccccc5C4)c1	24	7.61979
Oc1ccc2c3C(=O)c4c(O)cc(O)cc4Oc3oc2c1	28	7.55284
Oc1cc(O)c2C(=O)c3oc4c(Br)cc(O)cc4c3Oc2c1	1260	5.89963
Oc1ccc2oc3C(=O)c4c(O)cc(O)cc4Oc3c2c1	2951	5.53003
OC[C@]12CC[C@H]([C@H](C1)C=CC2)c3ccc(O)cc3	550	6.25964
Oc1cccc(c1)C2=Cc3ccc(O)cc3C24Cc5ccccc5C4	31	7.50864
Oc1ccc2c3Oc4cc(O)cc(O)c4C(=O)c3oc2c1	68	7.16749
Oc1ccc2Oc3c(oc4ccc(O)cc34)C(=O)c2c1	180	6.74473
OC(=O)CCCOc1ccc(cc1)\C(=C\CCc2ccccc2)\c3cccc(O)c3	1700	5.76955
CC\C(=C(/c1ccc(O)cc1)\c2ccc(OCC(=O)O)cc2)\c3ccccc3	500	6.30103
CC\C(=C(\c1ccc(OCC(=O)O)cc1)/c2cccc(O)c2)\c3ccccc3	1440	5.84164
OC(=O)CCCOc1ccc(cc1)\C(=C\CCc2ccccc2)\c3ccc(O)cc3	235	6.62893
CC[C@@](C)([C@@H](c1ccc(O)cc1)c2ccc(OCCCC(=O)O)cc2)c3ccccc3	6000	5.22185
O\N=C/1\[C@H]([C@H](Oc2cc(O)ccc12)c3ccc(OCCN4CCCCC4)cc3)c5ccc(O)cc5	1040	5.98297
C[C@H]1[C@H](Oc2cc(O)ccc2C1=O)c3ccc(OCCN4CCCCC4)cc3	3563	5.44818
Oc1ccc2C(=O)[C@H]([C@H](Oc2c1)c3ccc(OCCN4CCCCC4)cc3)c5ccccc5	531	6.27491
Cc1cc(O)cc2O[C@@H]([C@@H](C(=O)c12)c3ccc(O)cc3)c4ccc(OCCN5CCCCC5)cc4	14	7.85387
C[C@@H]1[C@H](Oc2cc(O)ccc2C1=O)c3ccc(OCCN4CCCCC4)cc3	1415	5.84924
Oc1ccc(cc1)[C@H]2Oc3cc(O)ccc3C(=O)[C@H]2c4ccc(O)cc4	490	6.3098
CCc1cc(O)cc2O[C@@H]([C@@H](C(=O)c12)c3ccc(O)cc3)c4ccc(OCCN5CCCCC5)cc4	68	7.16749
CCCCCc1cc(O)cc2O[C@@H]([C@@H](C(=O)c12)c3ccc(O)cc3)c4ccc(OCCN5CCCCC5)cc4	71	7.14874
COc1cc(ccc1O)[C@H]2[C@H](Oc3cc(O)ccc3C2=O)c4ccc(OCCN5CCCCC5)cc4	413	6.38405
Oc1ccc(cc1)[C@@H]2[C@H](Oc3cc(O)ccc3C2=O)c4ccc(OCCN5CCCCC5)cc4	49	7.3098
Oc1ccc(cc1)[C@H]2[C@H](Oc3cc(O)cc(Cl)c3C2=O)c4ccc(OCCN5CCCCC5)cc4	58	7.23657
COc1cc(O)ccc1[C@H]2[C@H](Oc3cc(O)ccc3C2=O)c4ccc(OCCN5CCCCC5)cc4	149	6.82681
CC(C)[C@H]1[C@H](Oc2cc(O)ccc2C1=O)c3ccc(OCCN4CCCCC4)cc3	89	7.05061
Oc1ccc(cc1)[C@H]2[C@H](Oc3ccccc3C2=O)c4ccc(OCCN5CCCCC5)cc4	179	6.74715
Oc1ccc2c(OC(=O)c3c2oc4cc(O)ccc34)c1	11	7.95861
CC(C)[C@@H]1[C@H](Oc2cc(O)ccc2C1=O)c3ccc(OCCN4CCCCC4)cc3	109	6.96257
C[C@H]1[C@H](Oc2cc(O)cc(O)c2C1=O)c3ccc(OCCN4CCCCC4)cc3	551	6.25885
Oc1ccc(cc1)[C@H]2[C@H](Oc3cc(O)cc(F)c3C2=O)c4ccc(OCCN5CCCCC5)cc4	105	6.97881
CCCc1cc(O)cc2O[C@@H]([C@@H](C(=O)c12)c3ccc(O)cc3)c4ccc(OCCN5CCCCC5)cc4	652	6.18575
Cc1cc(cc(C)c1O)[C@H]2[C@H](Oc3cc(O)ccc3C2=O)c4ccc(OCCN5CCCCC5)cc4	1050	5.97881
O[C@@H]1[C@H]([C@H](Oc2cc(O)ccc12)c3ccc(OCCN4CCCCC4)cc3)c5ccc(O)cc5	929	6.03198
C[C@H]1CCN(CCOc2ccc(cc2)[C@@H]3Oc4ccc(O)c(F)c4[C@@H](C)[C@@H]3c5ccc(O)cc5)C1	0.8	9.09691
C[C@@H]1CCN(CCOc2ccc(cc2)[C@@H]3Oc4ccc(O)cc4[C@@H](C)[C@@H]3c5ccc(O)cc5)C1	2.4	8.61979
C[C@@H]1CCN(CCOc2ccc(cc2)[C@@H]3Oc4ccc(O)c(F)c4[C@@H](C)[C@@H]3c5ccc(O)cc5)C1	0.8	9.09691
C[C@@H](COc1ccc(cc1)[C@@H]2Oc3ccc(O)cc3[C@@H](C)[C@@H]2c4ccc(O)cc4)N5CCCC5	1.4	8.85387
Cc1cc(C)nc(n1)N2CCN(CC2)c3ccc(cc3)C(=O)c4c(sc5cc(O)ccc45)c6ccc(O)cc6	2.12	8.67366
CCCN1CCN(CC1)c2ccc(cc2)C(=O)c3c(sc4cc(O)ccc34)c5ccc(O)cc5	1.43	8.84466
C[C@@H](COc1ccc(cc1)[C@@H]2Oc3ccc(O)c(F)c3[C@@H](C)[C@@H]2c4ccc(O)cc4)N5CCCC5	0.5	9.30103
C[C@@H]1[C@@H]([C@@H](Oc2cc(O)ccc12)c3ccc(OCCN4CCCCC4)cc3)c5ccc(O)cc5	45	7.34679
C[C@@H]1[C@@H]([C@@H](Oc2ccc(O)cc12)c3ccc(OCCN4CCCCC4)cc3)c5ccc(O)cc5	38	7.42022
C[C@H]1[C@@H]([C@@H](Oc2cc(O)ccc12)c3ccc(OCCN4CCCCC4)cc3)c5ccc(O)cc5	0.66	9.18046
CC[C@H]1[C@@H]([C@@H](Oc2ccc(O)cc12)c3ccc(OCCN4CCCCC4)cc3)c5ccc(O)cc5	14	7.85387
C[C@H]1[C@@H]([C@@H](Oc2ccc(O)cc12)c3ccc(OCCN4CCCCC4)cc3)c5ccc(O)cc5	1.4	8.85387
Oc1ccc(cc1)c2sc3cc(O)ccc3c2C(=O)c4ccc(cc4)N5CCN(Cc6ccccc6)CC5	0.97	9.01323
Oc1ccc(cc1)c2sc3cc(O)ccc3c2C(=O)c4ccc(cc4)N5CCN(CC5)C(=O)c6ccccc6	0.86	9.0655
Oc1ccc(cc1)c2sc3cc(O)ccc3c2C(=O)c4ccc(cc4)N5CCN(CC5)C(=O)c6occc6	2.65	8.57675
Cc1ccc(cc1)C(=O)N2CCN(CC2)c3ccc(cc3)C(=O)c4c(sc5cc(O)ccc45)c6ccc(O)cc6	2.74	8.56225
Oc1ccc(cc1)c2sc3cc(O)ccc3c2C(=O)c4ccc(cc4)N5CCN(CC5)C(=O)c6cccc(Cl)c6	0.46	9.33724
Oc1ccc(cc1)c2sc3cc(O)ccc3c2C(=O)c4ccc(cc4)N5CCN(CC5)C(=O)c6ccc(Cl)cc6	0.78	9.10791
C[C@H]1[C@@H]([C@@H](Oc2ccc(O)c(F)c12)c3ccc(OCCN4CCCCC4)cc3)c5ccc(O)cc5	0.8	9.09691
Oc1ccc(cc1)c2sc3cc(O)ccc3c2C(=O)c4ccc(cc4)N5CCN(CC5)C(=O)c6cccc(O)c6	1.39	8.85699
Oc1ccc(cc1)c2sc3cc(O)ccc3c2C(=O)c4ccc(cc4)N5CCN(CC5)C(=O)c6ccccc6O	3.05	8.5157
Cc1ccccc1C(=O)N2CCN(CC2)c3ccc(cc3)C(=O)c4c(sc5cc(O)ccc45)c6ccc(O)cc6	3.94	8.4045
Cc1cccc(c1)C(=O)N2CCN(CC2)c3ccc(cc3)C(=O)c4c(sc5cc(O)ccc45)c6ccc(O)cc6	0.27	9.56864
C[C@H]1[C@@H]([C@@H](Oc2ccc(O)cc12)c3ccc(OCCN4CCCC4)cc3)c5ccc(O)cc5	1.5	8.82391
C[C@H]1[C@@H]([C@@H](Oc2ccc(O)c(F)c12)c3ccc(OCCN4CCCC4)cc3)c5ccc(O)cc5	0.9	9.04576
C[C@H]1CCN(CCOc2ccc(cc2)[C@@H]3Oc4ccc(O)cc4[C@@H](C)[C@@H]3c5ccc(O)cc5)C1	1.3	8.88606
Oc1ccc(cc1)c2sc3cc(O)ccc3c2C(=O)c4ccc(cc4)N5CCN(CC5)C(=O)c6ccccc6Cl	1.72	8.76447
Oc1ccc(cc1)c2sc3cc(O)ccc3c2C(=O)c4ccc(cc4)N5CCN(CC5)C(=O)c6ccncc6	14.46	7.83983
Oc1ccc(cc1)c2sc3cc(O)ccc3c2C(=O)c4ccc(cc4)N5CCN(CC5)C(=O)c6ccc(cc6)[N+](=O)[O-]	2.15	8.66756
Oc1ccc(cc1)c2sc3cc(O)ccc3c2C(=O)c4ccc(cc4)N5CCN(CC5)c6ccc(Cl)cc6	0.22	9.65758
Oc1ccc(cc1)c2sc3cc(O)ccc3c2C(=O)c4ccc(cc4)N5CCN(CC5)C(=O)c6ccccc6[N+](=O)[O-]	3.58	8.44612
Oc1ccc(cc1)c2sc3cc(O)ccc3c2C(=O)c4ccc(cc4)N5CCN(CC5)c6ccc(cc6)[N+](=O)[O-]	0.43	9.36653
CC(C)N1CCN(CC1)c2ccc(cc2)C(=O)c3c(sc4cc(O)ccc34)c5ccc(O)cc5	0.28	9.55284
Oc1ccc(cc1)c2sc3cc(O)ccc3c2C(=O)c4ccc(cc4)N5CCN(CC5)C6CCCC6	1.08	8.96658
C[C@@H](COc1ccc(cc1)[C@@H]2Oc3ccc(O)cc3[C@@H](C)[C@@H]2c4ccc(O)cc4)N5CC[C@@H](C)C5	1.3	8.88606
C[C@@H](COc1ccc(cc1)[C@@H]2Oc3ccc(O)c(F)c3[C@@H](C)[C@@H]2c4ccc(O)cc4)N5CC[C@@H](C)C5	0.9	9.04576
C[C@@H](COc1ccc(cc1)[C@@H]2Oc3ccc(O)c(F)c3[C@@H](C)[C@@H]2c4ccc(O)cc4)N5CC[C@H](C)C5	2.5	8.60206
C[C@H](CN1CCCC1)Oc2ccc(cc2)[C@@H]3Oc4ccc(O)cc4[C@@H](C)[C@@H]3c5ccc(O)cc5	1.5	8.82391
C[C@H]1[C@@H]([C@@H](Oc2ccc(O)c(F)c12)c3ccc(OCCN4CCCCCC4)cc3)c5ccc(O)cc5	0.3	9.52288
C[C@@H](COc1ccc(cc1)[C@@H]2Oc3ccc(O)c(F)c3[C@@H](C)[C@@H]2c4ccc(O)cc4)N5CCC[C@H]5C	0.7	9.1549
COc1ccc2[C@H]([C@H](OCc2c1)c3ccccc3)c4ccc(OCCN5CCCC5)cc4	39	7.40894
COc1ccc2[C@H]([C@H](SCc2c1)c3ccccc3)c4ccc(OCCN5CCCC5)cc4	13	7.88606
Oc1ccc2[C@H]([C@H](OCc2c1)c3ccccc3)c4ccc(OCCN5CCCC5)cc4	2.4	8.61979
Oc1ccc2[C@H]([C@H](SCc2c1)c3ccccc3)c4ccc(OCCN5CCCC5)cc4	0.6	9.22185
C[C@H]1CN(CCOc2ccc(cc2)[C@@H]3Oc4ccc(O)cc4S[C@@H]3c5ccc(O)cc5)C[C@@H]1C	0.5	9.30103
C[C@@H]1CN(CCOc2ccc(cc2)[C@@H]3Oc4ccc(O)cc4S[C@@H]3c5ccc(O)cc5)C[C@H]1C	0.4	9.39794
Oc1ccc(cc1)[C@H]2Sc3cc(O)ccc3O[C@H]2c4ccc(OCCCN5CCCC5)cc4	1.7	8.76955
C[C@H](COc1ccc(cc1)[C@@H]2Oc3ccc(O)cc3S[C@@H]2c4ccc(O)cc4)N5CCCC5	1.3	8.88606
Oc1ccc(cc1)[C@H]2Sc3cc(O)ccc3O[C@H]2c4ccc(OCCN5CC6CC6C5)cc4	0.7	9.1549
Oc1ccc(cc1)[C@H]2Sc3cc(O)ccc3O[C@H]2c4ccc(OCCN5CCCC5)cc4	2.6	8.58503
C[C@@H]1CCN(CCOc2ccc(cc2)[C@@H]3Oc4ccc(O)cc4S[C@@H]3c5ccc(O)cc5)C1	3	8.52288
C[C@H]1CCN(CCOc2ccc(cc2)[C@@H]3Oc4ccc(O)cc4S[C@@H]3c5ccc(O)cc5)C1	1	9
C[C@@H]1CCCN1CCOc2ccc(cc2)[C@@H]3Oc4ccc(O)cc4S[C@@H]3c5ccc(O)cc5	0.7	9.1549
C[C@H]1CCCN1CCOc2ccc(cc2)[C@@H]3Oc4ccc(O)cc4S[C@@H]3c5ccc(O)cc5	0.8	9.09691
CC[C@@H]1CCN(CCOc2ccc(cc2)[C@@H]3Oc4ccc(O)cc4S[C@@H]3c5ccc(O)cc5)C1	0.9	9.04576
CC[C@H]1CCN(CCOc2ccc(cc2)[C@@H]3Oc4ccc(O)cc4S[C@@H]3c5ccc(O)cc5)C1	1.1	8.95861
CC(C)[C@@H]1CCN(CCOc2ccc(cc2)[C@@H]3Oc4ccc(O)cc4S[C@@H]3c5ccc(O)cc5)C1	0.4	9.39794
CC(C)[C@H]1CCN(CCOc2ccc(cc2)[C@@H]3Oc4ccc(O)cc4S[C@@H]3c5ccc(O)cc5)C1	0.3	9.52288
CC1(C)CCN(CCOc2ccc(cc2)[C@@H]3Oc4ccc(O)cc4S[C@@H]3c5ccc(O)cc5)C1	1	9
CC1(C)CCCN1CCOc2ccc(cc2)[C@@H]3Oc4ccc(O)cc4S[C@@H]3c5ccc(O)cc5	0.9	9.04576
C[C@@H]1CN(CCOc2ccc(cc2)[C@@H]3Oc4ccc(O)cc4S[C@@H]3c5ccc(O)cc5)C[C@@H]1C	0.7	9.1549
CN(C)c1cccc(c1)N2CCc3cc(O)ccc3C2c4ccc(OCCN5CCCCC5)cc4	70.96	7.14899
CC[C@@H](COc1ccc(cc1)[C@@H]2Oc3ccc(O)cc3S[C@@H]2c4ccc(O)cc4)N5CCCC5	0.5	9.30103
CC[C@H](COc1ccc(cc1)[C@@H]2Oc3ccc(O)cc3S[C@@H]2c4ccc(O)cc4)N5CCCC5	0.7	9.1549
CC(C)[C@@H](COc1ccc(cc1)[C@@H]2Oc3ccc(O)cc3S[C@@H]2c4ccc(O)cc4)N5CCCC5	0.7	9.1549
CC(C)[C@H](COc1ccc(cc1)[C@@H]2Oc3ccc(O)cc3S[C@@H]2c4ccc(O)cc4)N5CCCC5	0.5	9.30103
CC(C)(COc1ccc(cc1)[C@@H]2Oc3ccc(O)cc3S[C@@H]2c4ccc(O)cc4)N5CCCC5	0.7	9.1549
C[C@@H](CN1CCCC1)Oc2ccc(cc2)[C@@H]3Oc4ccc(O)cc4S[C@@H]3c5ccc(O)cc5	2.5	8.60206
C[C@H](CN1CCCC1)Oc2ccc(cc2)[C@@H]3Oc4ccc(O)cc4S[C@@H]3c5ccc(O)cc5	6.3	8.20066
CC[C@@H](CN1CCCC1)Oc2ccc(cc2)[C@@H]3Oc4ccc(O)cc4S[C@@H]3c5ccc(O)cc5	0.8	9.09691
CC[C@H](CN1CCCC1)Oc2ccc(cc2)[C@@H]3Oc4ccc(O)cc4S[C@@H]3c5ccc(O)cc5	1.2	8.92082
Oc1ccc(cc1)c2oc3ccc(O)cc3c2	176	6.75449
Oc1ccc(cc1)c2oc3c(Br)cc(O)cc3c2	1.5	8.82391
Oc1cc(Br)c2oc(cc2c1)c3ccc(O)c(F)c3	12	7.92082
COc1cc(O)cc2cc(oc12)c3ccc(O)cc3	483	6.31605
COc1cc(O)cc2cc(oc12)c3ccc(O)c(F)c3	990	6.00436
COc1cc(O)c(Br)c2cc(oc12)c3ccc(O)cc3	21	7.67778
COc1cc(O)c(Br)c2cc(oc12)c3ccc(O)c(F)c3	335	6.47496
Oc1ccc(cc1)[C@H]2Sc3cc(O)ccc3O[C@H]2c4ccc(OCCN5C6CCCC5CC6)cc4	0.6	9.22185
Oc1ccc(cc1)[C@H]2Sc3cc(O)ccc3O[C@H]2c4ccc(OCCN5C6CCCC5CCC6)cc4	0.6	9.22185
Oc1ccc(cc1)[C@H]2Sc3cc(O)ccc3O[C@H]2c4ccc(OCCN5C6CCC5CC6)cc4	0.9	9.04576
Oc1ccc(cc1)[C@H]2Sc3cc(O)ccc3O[C@H]2c4ccc(OCCN5CC6CC5CO6)cc4	0.7	9.1549
Oc1ccc(cc1)[C@H]2Sc3cc(O)ccc3O[C@H]2c4ccc(OCCN5CC6CCC5CC6)cc4	1.3	8.88606
Oc1ccc(cc1)[C@H]2Sc3cc(O)ccc3O[C@H]2c4ccc(OCCN5CC6CC7CC(C6)CC5C7)cc4	0.6	9.22185
Oc1ccc(cc1)[C@H]2Sc3cc(O)ccc3O[C@H]2c4ccc(OCCN5CC[C@H]6C[C@@H]56)cc4	0.6	9.22185
Oc1ccc(cc1)[C@H]2Sc3cc(O)ccc3O[C@H]2c4ccc(OCCN5CC[C@@H]6C[C@H]56)cc4	0.5	9.30103
Oc1ccc(cc1)[C@H]2Sc3cc(O)ccc3O[C@H]2c4ccc(OCCN5CC6CCC6C5)cc4	0.8	9.09691
Oc1ccc(cc1)[C@H]2Sc3cc(O)ccc3O[C@H]2c4ccc(OCCN5C[C@H]6CCC[C@H]6C5)cc4	0.3	9.52288
Oc1ccc(cc1)[C@H]2Sc3cc(O)ccc3O[C@H]2c4ccc(OCCN5C[C@H]6CCCC[C@H]6C5)cc4	1	9
Oc1ccc(cc1)[C@H]2Sc3cc(O)ccc3O[C@H]2c4ccc(OCCN5CCC6(CCCC6)CC5)cc4	1.2	8.92082
Oc1ccc(cc1)[C@H]2Sc3cc(O)ccc3O[C@H]2c4ccc(OCCN5CC6(CCC6)C5)cc4	0.4	9.39794
Oc1ccc(cc1)[C@H]2Sc3cc(O)ccc3O[C@H]2c4ccc(OCCN5CCC(F)(F)CC5)cc4	16	7.79588
Oc1ccc(cc1)[C@H]2Sc3cc(O)ccc3O[C@H]2c4ccc(OCCN5CCC6(CC5)OCCO6)cc4	2	8.69897
OC1CCN(CCOc2ccc(cc2)[C@@H]3Oc4ccc(O)cc4S[C@@H]3c5ccc(O)cc5)CC1	1.8	8.74473
OCC1CCN(CCOc2ccc(cc2)[C@@H]3Oc4ccc(O)cc4S[C@@H]3c5ccc(O)cc5)CC1	2.2	8.65758
OCCC1CCN(CCOc2ccc(cc2)[C@@H]3Oc4ccc(O)cc4S[C@@H]3c5ccc(O)cc5)CC1	7.3	8.13668
NC(=O)C1CCN(CCOc2ccc(cc2)[C@@H]3Oc4ccc(O)cc4S[C@@H]3c5ccc(O)cc5)CC1	2.2	8.65758
Oc1ccc(cc1)[C@H]2Sc3cc(O)ccc3O[C@H]2c4ccc(OCCN5CC[C@@H](F)C5)cc4	0.5	9.30103
O[C@@H]1CCN(CCOc2ccc(cc2)[C@@H]3Oc4ccc(O)cc4S[C@@H]3c5ccc(O)cc5)C1	1.7	8.76955
OC[C@H]1CCCN1CCOc2ccc(cc2)[C@@H]3Oc4ccc(O)cc4S[C@@H]3c5ccc(O)cc5	2	8.69897
OC[C@@H]1CCCN1CCOc2ccc(cc2)[C@@H]3Oc4ccc(O)cc4S[C@@H]3c5ccc(O)cc5	3.9	8.40894
Oc1ccc(cc1)[C@H]2Sc3cc(O)ccc3O[C@H]2c4ccc(OCCN5CCSCC5)cc4	1.5	8.82391
Oc1ccc(cc1)[C@H]2Sc3cc(O)ccc3O[C@H]2c4ccc(OCCN5CCS(=O)(=O)CC5)cc4	2	8.69897
Oc1ccc(cc1)[C@H]2Sc3cc(O)ccc3O[C@H]2c4ccc(OCCN5CCC(F)CC5)cc4	2.5	8.60206
Oc1ccc(cc1F)c2oc3c(C=C)c(Br)c(O)c(Br)c3n2	803	6.09528
COc1cc(O)c(Br)c2nc(oc12)c3ccc(O)c(F)c3	2668	5.57381
COc1c(Br)c(O)c(Br)c2nc(oc12)c3ccc(O)c(F)c3	559	6.25259
COc1cc(O)c(Cl)c2cc(oc12)c3ccc(O)cc3	114	6.9431
COc1cc(O)c(C#N)c2cc(oc12)c3ccc(O)cc3	1650	5.78252
Oc1ccc(cc1)c2oc3c(Cl)cc(O)cc3c2	6.8	8.16749
Cc1cc(O)cc2cc(oc12)c3ccc(O)cc3	114	6.9431
Cc1cc(O)cc2cc(oc12)c3ccc(O)c(F)c3	109	6.96257
Oc1ccc(cc1)c2oc3c(CC#N)cc(O)cc3c2	1152	5.93855
Oc1cc(CC#N)c2oc(cc2c1)c3ccc(O)c(F)c3	1056	5.97634
Oc1ccc(cc1)c2oc3c(CC#N)cc(O)c(Br)c3c2	209	6.67985
Oc1ccc(cc1)c2oc3c(CC#N)cc(O)c(Cl)c3c2	625	6.20412
CC(=O)c1cc(O)cc2cc(oc12)c3ccc(O)cc3	103	6.98716
CCC(=O)c1cc(O)cc2cc(oc12)c3ccc(O)cc3	49	7.3098
Oc1ccc(cc1)c2oc3c(C=O)cc(O)cc3c2	263	6.58004
Oc1ccc(cc1)c2oc3c(cc(O)cc3c2)C#N	46	7.33724
Oc1cc(C#N)c2oc(cc2c1)c3ccc(O)c(F)c3	23	7.63827
Oc1ccc2nc(oc2c1)c3ccc4cc(O)ccc4c3	780	6.10791
Oc1ccc(c(O)c1)c2oc3cc(O)ccc3n2	82	7.08619
Oc1ccc(cc1)c2oc3cc(O)ccc3n2	902	6.04479
Oc1ccc2nc(oc2c1)c3cccc(O)c3O	2353	5.62838
Oc1ccc2nc(oc2c1)c3ccc(O)c(O)c3	2410	5.61798
Oc1ccc2nc(oc2c1)c3ccc(O)c(F)c3	8430	5.07417
Oc1ccc2nc(oc2c1)c3ccc(O)c(Cl)c3	5000	5.30103
Oc1ccc(cc1)c2oc3cc(O)c(Cl)cc3n2	2765	5.5583
CC(C)(C)c1cc(ccc1O)c2oc3cc(O)ccc3n2	5000	5.30103
CCCCOc1cc(ccc1O)c2oc3cc(O)ccc3n2	6240	5.20482
Oc1ccc(cc1)c2oc3ccc(O)cc3n2	1227	5.91116
Oc1ccc2oc(nc2c1)c3ccc(O)c(F)c3	1570	5.8041
Oc1ccc2oc(nc2c1)c3ccc(O)c(Cl)c3	5280	5.27737
Oc1ccc(c(Cl)c1)c2oc3ccc(O)cc3n2	139	6.85699
Oc1ccc(c(O)c1)c2oc3ccc(O)cc3n2	190	6.72125
Oc1ccc(cc1)c2oc3cc(Cl)c(O)cc3n2	464	6.33348
Oc1ccc(cc1F)c2oc3cc(Cl)c(O)cc3n2	1813	5.7416
Oc1ccc(cc1F)c2oc3cc(Br)c(O)cc3n2	1210	5.91721
Oc1ccc2oc(nc2c1)c3cccc(O)c3O	5110	5.29158
COc1cc(O)cc2nc(oc12)c3ccc(O)cc3	2557	5.59227
Oc1ccc(cc1)c2oc3c(Br)cc(O)cc3n2	155	6.80967
Oc1cc(Br)c2oc(nc2c1)c3ccc(O)c(F)c3	260	6.58503
Oc1cc(Br)c2oc(nc2c1)c3ccc(O)c(c3)C(F)(F)F	1870	5.72816
Oc1ccc(c(F)c1)c2oc3c(Br)cc(O)cc3n2	47	7.3279
Cc1cc(O)ccc1c2oc3c(Br)cc(O)cc3n2	44	7.35655
Oc1ccc(cc1)c2oc3c(cc(O)cc3n2)C#N	411	6.38616
Oc1cc(C#N)c2oc(nc2c1)c3ccc(O)c(F)c3	1435	5.84315
Oc1ccc(c(F)c1)c2oc3c(cc(O)cc3n2)C#N	138	6.86012
Oc1ccc(cc1)c2oc3c(CBr)cc(O)cc3n2	2975	5.52651
Oc1ccc(cc1)c2oc3c(C=O)cc(O)cc3n2	2638	5.57873
CCOC(=O)c1cc(O)cc2nc(oc12)c3ccc(O)cc3	7827	5.1064
NC(=O)c1cc(O)cc2nc(oc12)c3ccc(O)cc3	9620	5.01682
CCc1cc(O)cc2nc(oc12)c3ccc(O)cc3	537	6.27003
CCCc1cc(O)cc2nc(oc12)c3ccc(O)cc3	390	6.40894
CC(C)c1cc(O)cc2nc(oc12)c3ccc(O)cc3	1200	5.92082
CCCCc1cc(O)cc2nc(oc12)c3ccc(O)cc3	498	6.30277
Oc1ccc(cc1)c2oc3c(cc(O)cc3n2)C#C	481	6.31785
Oc1ccc(cc1)c2oc3c(CC=C)cc(O)cc3n2	727	6.13847
Oc1cc(CC=C)c2oc(nc2c1)c3ccc(O)c(F)c3	1100	5.95861
Oc1ccc(c(F)c1)c2oc3c(CC=C)cc(O)cc3n2	98	7.00877
Oc1ccc(cc1)c2oc3c(C=C)cc(O)cc3n2	447	6.34969
Oc1cc(C=C)c2oc(nc2c1)c3ccc(O)c(F)c3	1216	5.91507
Oc1cc(\C=C/F)c2oc(nc2c1)c3ccc(O)c(F)c3	376	6.42481
C\C=C/c1cc(O)cc2nc(oc12)c3ccc(O)cc3	775	6.1107
Oc1ccc(cc1)c2oc3c(\C=C/Br)cc(O)cc3n2	4652	5.33236
Oc1ccc(c(F)c1)c2oc3c(\C=C/Br)cc(O)cc3n2	196	6.70774
C\C=C/c1cc(O)cc2nc(oc12)c3ccc(O)cc3F	539	6.26841
Oc1ccc(c(F)c1)c2oc3c(C=C)cc(O)cc3n2	227	6.64397
Oc1cc(C=C)c2oc(nc2c1)c3ccc(O)c(F)c3F	474	6.32422
Oc1cc(F)c(c(F)c1)c2oc3c(C=C)cc(O)cc3n2	249	6.6038
Oc1cc(C=C)c2oc(nc2c1)c3cc(F)c(O)cc3F	4040	5.39362
Cc1cc(O)ccc1c2oc3c(C=C)cc(O)cc3n2	1116	5.95234
Oc1ccc(cc1)c2oc3c(cc(O)cc3n2)c4ccccc4	1300	5.88606
Oc1ccc(cc1)c2oc3c(cc(O)cc3n2)c4occc4	809	6.09205
Oc1cc(c2occc2)c3oc(nc3c1)c4ccc(O)c(F)c4	1980	5.70333
Oc1ccc(cc1)c2oc3c(cc(O)cc3n2)c4cccs4	1030	5.98716
Oc1ccc(cc1)c2oc3c(cc(O)cc3n2)c4nccs4	1340	5.8729
Oc1ccc(cc1)c2oc3c(cc(O)cc3n2)C4CCCC4	1010	5.99568
Oc1ccc(cc1F)c2oc3c(C=C)cc(O)c(Br)c3n2	1036	5.98464
Oc1ccc(c(O)c1)c2noc3cc(O)ccc23	24	7.61979
Oc1ccc(c(O)c1)c2noc3ccccc23	6100	5.21467
Oc1ccc2c(noc2c1)c3ccccc3O	3000	5.52288
Oc1ccc(cc1)c2noc3cc(O)ccc23	815	6.08884
Oc1ccc(c(O)c1)c2noc3ccc(O)cc23	4068	5.39062
Oc1ccc(cc1)c2noc3ccc(O)cc23	819	6.08672
Oc1ccc2c(noc2c1)c3ccc(O)c(Cl)c3	273	6.56384
Oc1ccc(c(c1)C#N)c2noc3cc(O)ccc23	264	6.5784
Oc1ccc2c(noc2c1)c3ccc(O)c(Br)c3	183	6.73755
Oc1ccc2c(noc2c1)c3ccc(O)c(F)c3	161	6.79317
Cc1cc(ccc1O)c2noc3cc(O)ccc23	431	6.36552
Cc1cc(O)ccc1c2noc3cc(O)ccc23	475	6.32331
CCCc1cc(O)ccc1c2noc3cc(O)ccc23	50	7.30103
CCCc1cc(ccc1O)c2noc3cc(O)ccc23	210	6.67778
Cc1c(O)ccc(c1O)c2noc3cc(O)ccc23	511	6.29158
Oc1ccc(c(CC#N)c1)c2noc3cc(O)ccc23	717	6.14448
O\N=C\c1cc(O)ccc1c2noc3cc(O)ccc23	2390	5.6216
Oc1ccc2c(noc2c1)c3cc(Br)c(O)cc3O	30	7.52288
Oc1ccc2c(noc2c1)c3cc(Cl)c(O)cc3O	33	7.48149
Cc1cc(c(O)cc1O)c2noc3cc(O)ccc23	65	7.18709
CCCc1cc(c(CC)cc1O)c2noc3cc(O)ccc23	13	7.88606
CCCc1cc(c(CCC)cc1O)c2noc3cc(O)ccc23	22	7.65758
Oc1ccc2c(noc2c1)c3ccc4cc(O)ccc4c3	8	8.09691
Oc1ccc2c(noc2c1)c3ccc4c(O)cccc4c3	24	7.61979
Oc1ccc2c(noc2c1)c3ccc4c(Br)c(O)ccc4c3	360	6.4437
Oc1ccc2cc(ccc2c1)c3noc4ccc(O)cc34	463	6.33442
Oc1ccc2c(noc2c1)c3cccc4cc(O)ccc34	49	7.3098
Oc1ccc2c(noc2c1)c3cccc4c(O)cccc34	6	8.22185
Oc1ccc2c(noc2c1)c3cccc4ccc(O)cc34	1727	5.76271
Oc1ccc2nc(oc2c1)c3cccc4c(O)cccc34	117	6.93181
Oc1ccc2nc(oc2c1)c3cccc4cc(O)ccc34	35	7.45593
Oc1ccc2nc(oc2c1)c3ccc(O)c4ccccc34	1900	5.72125
Oc1ccc2nc(oc2c1)c3cccc4ccccc34	1880	5.72584
Oc1ccc2nc(oc2c1)c3cccc4c(Br)c(O)ccc34	373	6.42829
Oc1ccc2c(cccc2c1)c3oc4cc(O)c(F)cc4n3	434	6.36251
Oc1ccc2c(cccc2c1)c3oc4ccc(O)cc4n3	153	6.81531
Cc1cc(O)c2cccc(c3oc4cc(O)ccc4n3)c2c1	163	6.78781
Oc1ccc2cc(ccc2c1)c3oc4ccc(O)cc4n3	3800	5.42022
Oc1ccc(cc1)C2=C(Br)c3ccc(O)cc3C2=O	290	6.5376
CC1=C(C(=O)c2cc(O)ccc12)c3ccc(O)cc3	55	7.25964
CSC1=C(C(=O)c2cc(O)ccc12)c3ccc(O)cc3	12	7.92082
CCSC1=C(C(=O)c2cc(O)ccc12)c3ccc(O)cc3	10	8
Oc1ccc(cc1)C2=C(c3ccccc3)c4ccc(O)cc4C2=O	9	8.04576
COc1cc(O)cc2C(=O)C(=C(Br)c12)c3ccc(O)cc3	200	6.69897
Oc1ccc(cc1)C2=C(Br)c3c(O)cc(O)cc3C2=O	710	6.14874
CSC1=C(C(=O)c2cc(O)cc(O)c12)c3ccc(O)cc3	2	8.69897
CCSC1=C(C(=O)c2cc(O)cc(O)c12)c3ccc(O)cc3	580	6.23657
Oc1ccc(cc1)C2=C(c3ccccc3)c4c(O)cc(O)cc4C2=O	47	7.3279
Oc1ccc(cc1)C2=C(Br)c3cc(O)ccc3C2=O	5.2	8.284
COc1ccc2C(=O)C(=C(Br)c2c1)c3ccc(O)cc3	1800	5.74473
CC1=C(C(=O)c2ccc(O)cc12)c3ccc(O)cc3	6	8.22185
CSC1=C(C(=O)c2ccc(O)cc12)c3ccc(O)cc3	3.1	8.50864
CCSC1=C(C(=O)c2ccc(O)cc12)c3ccc(O)cc3	480	6.31876
Oc1ccc(cc1)C2=C(c3ccccc3)c4cc(O)ccc4C2=O	10	8
CC1=C(C(=O)c2c(O)cc(O)cc12)c3ccc(O)cc3	31	7.50864
Oc1ccc(cc1)C2=C(c3ccccc3)c4cc(O)cc(O)c4C2=O	3	8.52288
Oc1ccc2C(=C(C(=O)Oc2c1)c3ccc(Cl)cc3)Cc4ccccc4	120	6.92082
Oc1ccc(C(=O)Cc2oc3ccccc3c2)c(O)c1	85700	4.06702
O=C(Oc1ccc2C(=CC(=O)Oc2c1)c3ccccc3)c4occc4	2320	5.63451
Oc1ccc(c(F)c1)c2ccc3c(Cl)c(O)ccc3c2	58	7.23657
Oc1ccc2cc(ccc2c1)c3cc(F)c(O)cc3F	27	7.56864
Oc1ccc2cc(ccc2c1Cl)c3cc(F)c(O)cc3F	118	6.92812
Oc1ccc2cc(ccc2c1)c3c(F)cc(O)cc3F	10.3	7.98716
Oc1cc(F)c(c(F)c1)c2ccc3c(Cl)c(O)ccc3c2	35	7.45593
Oc1ccc(c(Cl)c1)c2ccc3cc(O)ccc3c2	10	8
Oc1ccc(c(Cl)c1)c2ccc3c(Cl)c(O)ccc3c2	36	7.4437
COc1cc(O)ccc1c2ccc3cc(O)ccc3c2	174	6.75945
Cc1cc(O)ccc1c2ccc3cc(O)ccc3c2	40	7.39794
Cc1cc(O)ccc1c2ccc3c(Cl)c(O)ccc3c2	40	7.39794
Oc1ccc2cc(ccc2c1)c3ccc(O)c(F)c3	92	7.03621
Oc1ccc(cc1F)c2ccc3c(Cl)c(O)ccc3c2	143	6.84466
Oc1ccc2cc(ccc2c1)c3ccc(O)c(Cl)c3	107	6.97062
Oc1ccc(cc1Cl)c2ccc3c(Cl)c(O)ccc3c2	356	6.44855
Oc1ccc2cc(ccc2c1)c3cc(F)c(O)c(F)c3	92	7.03621
Oc1ccc2cc(ccc2c1Cl)c3cc(F)c(O)c(F)c3	519	6.28483
Oc1ccc(cc1)c2cc(F)c3cc(O)ccc3c2	22	7.65758
Oc1ccc2cc(cc(F)c2c1)c3ccc(O)c(F)c3	21	7.67778
Oc1ccc(cc1)c2cc(F)c3c(Cl)c(O)ccc3c2	40	7.39794
Oc1ccc(cc1F)c2cc(F)c3c(Cl)c(O)ccc3c2	125	6.90309
Oc1ccc(cc1)c2cc(Cl)c3cc(O)ccc3c2	30	7.52288
Oc1ccc(cc1)c2cc(Cl)c3c(Cl)c(O)ccc3c2	43	7.36653
Oc1ccc(cc1)c2cc(C#N)c3cc(O)ccc3c2	105	6.97881
Oc1ccc2cc(cc(C#N)c2c1)c3ccc(O)c(F)c3	210	6.67778
Oc1ccc(cc1)c2cc(C#N)c3c(Br)c(O)ccc3c2	131	6.88273
Oc1ccc(cc1)c2cc(C#N)c3c(Cl)c(O)ccc3c2	109	6.96257
Oc1ccc(cc1F)c2cc(C#N)c3c(Cl)c(O)ccc3c2	299	6.52433
Oc1ccc(cc1F)c2cc(C#N)c3c(F)c(O)ccc3c2	312	6.50585
Oc1ccc2cc(cc(C=O)c2c1)c3ccc(O)c(F)c3	231	6.63639
Oc1ccc2cc(cc(C=C)c2c1)c3ccc(O)c(F)c3	254	6.59517
CCc1cc(cc2ccc(O)cc12)c3ccc(O)c(F)c3	235	6.62893
Oc1ccc2cc(cc(C#C)c2c1)c3ccc(O)c(F)c3	247	6.6073
CC#Cc1cc(cc2ccc(O)cc12)c3ccc(O)c(F)c3	343	6.46471
Oc1ccc(c(F)c1)c2cc(C#N)c3cc(O)ccc3c2	26	7.58503
Oc1ccc2cc(cc(C#N)c2c1)c3cc(F)c(O)cc3F	186	6.73049
Oc1ccc2cc(cc(C#N)c2c1)c3c(F)cc(O)cc3F	45	7.34679
Oc1ccc2cc(cc(C#N)c2c1)c3cc(F)c(O)c(F)c3	548	6.26122
Oc1ccc(cc1)c2ccc3cc(O)cc(C#N)c3c2	84	7.07572
Oc1cc(C#N)c2cc(ccc2c1)c3ccc(O)c(F)c3	96	7.01773
Oc1ccc(cc1F)c2ccc3c(Br)c(O)cc(C#N)c3c2	116	6.93554
Oc1ccc(cc1F)c2ccc3c(C#N)c(O)cc(C#N)c3c2	877	6.057
Cc1c(O)cc(C#N)c2cc(ccc12)c3ccc(O)c(F)c3	406	6.39147
Oc1ccc(cc1)c2ccc3c(Cl)c(O)cc(C#N)c3c2	98	7.00877
Oc1ccc(cc1F)c2ccc3c(Cl)c(O)cc(C#N)c3c2	55	7.25964
Oc1cc(C#C)c2cc(ccc2c1)c3ccc(O)c(F)c3	73	7.13668
CC#Cc1cc(O)cc2ccc(cc12)c3ccc(O)c(F)c3	180	6.74473
Oc1cc(C=O)c2cc(ccc2c1)c3ccc(O)c(F)c3	73	7.13668
Oc1cc(C=C)c2cc(ccc2c1)c3ccc(O)c(F)c3	527	6.27819
CCc1cc(O)cc2ccc(cc12)c3ccc(O)c(F)c3	113	6.94692
Oc1ccc(cc1)c2ccc3cc(O)ccc3c2	211	6.67572
Oc1cccc(c1)c2ccc3c(O)cccc3c2	1452	5.83803
Oc1ccc(cc1)c2ccc3c(O)cccc3c2	22	7.65758
Oc1cccc(c1)c2ccc3cc(O)ccc3c2	230	6.63827
Oc1ccc2cc(ccc2c1)c3ccccc3	1345	5.87128
Oc1ccc(cc1)c2ccc3ccc(O)cc3c2	442	6.35458
Oc1cccc(c1)c2ccc3ccc(O)cc3c2	2642	5.57807
Oc1ccc2ccc(cc2c1)c3ccccc3	3405	5.46788
Oc1ccc(cc1)c2ccc3ccccc3c2	638	6.19518
Oc1ccc(cc1)c2ccc3c(Cl)c(O)ccc3c2	91	7.04096
Oc1ccc(cc1)c2ccc3c(Br)c(O)ccc3c2	266	6.57512
Oc1ccc(cc1)c2ccc3c(F)c(O)ccc3c2	77	7.11351
Oc1ccc(cc1)c2ccc3c(C#N)c(O)ccc3c2	1402	5.85325
Oc1ccc(cc1)c2ccc3c(c(O)ccc3c2)c4ccccc4	1231	5.90974
Cc1c(O)ccc2cc(ccc12)c3ccc(O)cc3	282	6.54975
COc1c(O)ccc2cc(ccc12)c3ccc(O)cc3	884	6.05355
Oc1ccc(cc1)c2ccc3c(c(O)ccc3c2)[N+](=O)[O-]	709	6.14935
Oc1ccc(c(F)c1)c2ccc3cc(O)ccc3c2	24	7.61979
CCC1=N[C@@H]([C@@H](N1)c2ccc(O)cc2)c3ccc(OCCN4CCCCC4)cc3	38	7.42022
Oc1ccc2C(N(CCc2c1)c3ccccc3)c4ccc(cc4)N5CCN6CCCCC6C5	63	7.20066
CC1CN(CCN1C)c2ccc(cc2)C3N(CCc4cc(O)ccc34)c5ccccc5	69	7.16115
CCN1CCN(CC1C)c2ccc(cc2)C3N(CCc4cc(O)ccc34)c5ccccc5	38	7.42022
CCC1CN(CCN1C)c2ccc(cc2)C3N(CCc4cc(O)ccc34)c5ccccc5	162	6.79048
CN1CCN(CC1)c2ccc(cc2)C3N(CCc4cc(O)ccc34)c5ccccc5	185	6.73283
CN1CCC(CC1)c2ccc(cc2)C3N(CCc4cc(O)ccc34)c5ccccc5	106	6.97469
CN1CCC(CC1)c2ccc(cc2)C3N(CCc4cc(O)ccc34)c5ccc(F)cc5	87	7.06048
CN1CCC(CC1)c2ccc(cc2)C3N(CCc4cc(O)ccc34)c5cccc(F)c5	163	6.78781
CN1CCC(CC1)c2ccc(cc2)C3N(CCc4cc(O)ccc34)c5cccc(O)c5	108	6.96658
CN1CCN(CC1)c2ccc(cc2)C3N(CCc4cc(O)ccc34)c5cccc(O)c5	169	6.77211
CC(C)N1CCN(CC1)c2ccc(cc2)C3N(CCc4cc(O)ccc34)c5cccc(O)c5	83	7.08092
CC(C)CN1CCN(CC1)c2ccc(cc2)C3N(CCc4cc(O)ccc34)c5cccc(O)c5	119	6.92445
Oc1cccc(c1)N2CCc3cc(O)ccc3C2c4ccc(cc4)N5CCN(CC6CC6)CC5	122	6.91364
Oc1cccc(c1)N2CCc3cc(O)ccc3C2c4ccc(cc4)N5CCN(CC5)C6CCCC6	123	6.91009
Oc1cccc(c1)N2CCc3cc(O)ccc3C2c4ccc(cc4)N5CCN(CC5)C6CCCCC6	177	6.75203
Oc1ccc2c(c1)sc3c4ccccc4n(Cc5ccc(OCCN6CCCCCC6)cc5)c23	18	7.74473
Oc1ccc2c(c1)sc3c4cc(O)ccc4n(Cc5ccc(OCCN6CCCCCC6)cc5)c23	3.34	8.47625
CN(C)CCOc1ccc(Cn2c3ccccc3c4sc5cc(O)ccc5c24)cc1	51.4	7.28904
CN(C)CCOc1ccc(Cn2c3ccc(O)cc3c4sc5cc(O)ccc5c24)cc1	18	7.74473
CCN(CC)CCOc1ccc(Cn2c3ccccc3c4sc5cc(O)ccc5c24)cc1	57.4	7.24109
CCN(CC)CCOc1ccc(Cn2c3ccc(O)cc3c4sc5cc(O)ccc5c24)cc1	31.2	7.50585
Oc1ccc2c(c1)sc3c4ccccc4n(Cc5ccc(OCCN6CCOCC6)cc5)c23	126	6.89963
Oc1ccc2c(c1)sc3c4cc(O)ccc4n(Cc5ccc(OCCN6CCOCC6)cc5)c23	10	8
Oc1ccc2c(c1)sc3c4ccccc4n(Cc5ccc(OCCN6CCCCC6)cc5)c23	39	7.40894
Oc1ccc2c(c1)sc3c4cc(O)ccc4n(Cc5ccc(OCCN6CCCCC6)cc5)c23	2.84	8.54668
Oc1ccc2c(c1)sc3c4ccccc4n(Cc5ccc(OCCN6CCCC6)cc5)c23	27.2	7.56543
Oc1ccc2c(c1)sc3c4cc(O)ccc4n(Cc5ccc(OCCN6CCCC6)cc5)c23	6	8.22185
Oc1ccc(cc1)c2ccc3cc(O)ccc3n2	1775	5.7508
Oc1ccc(cc1)c2ccc3c(Cl)c(O)ccc3n2	632	6.19928
Oc1ccc(cc1)c2ccc3c(Br)c(O)ccc3n2	1140	5.9431
Oc1ccc(cc1)c2cc(Cl)c3cc(O)ccc3n2	213	6.67162
Oc1ccc2nc(cc(Cl)c2c1)c3ccc(O)c(F)c3	246	6.60906
Oc1ccc(cc1)c2cc(Br)c3cc(O)ccc3n2	212	6.67366
Oc1ccc2nc(cc(Br)c2c1)c3ccc(O)c(F)c3	283	6.54821
Oc1ccc2nc(cc(Br)c2c1)c3cc(F)c(O)c(F)c3	783	6.10624
Oc1ccc(cc1)c2cc(C=C)c3cc(O)ccc3n2	504	6.29757
Oc1ccc2nc(cc(C=C)c2c1)c3ccc(O)c(F)c3	385	6.41454
CCc1cc(nc2ccc(O)cc12)c3ccc(O)cc3	634	6.19791
CCc1cc(nc2ccc(O)cc12)c3ccc(O)c(F)c3	1750	5.75696
Oc1ccc(cc1)c2cc(C#C)c3cc(O)ccc3n2	1500	5.82391
Oc1ccc2nc(cc(C#C)c2c1)c3ccc(O)c(F)c3	1309	5.88306
Oc1ccc2nc(cc(C#C)c2c1)c3cc(F)c(O)c(F)c3	4820	5.31695
Oc1ccc(cc1)c2cc(C#N)c3cc(O)ccc3n2	455	6.34199
Oc1ccc2nc(cc(C#N)c2c1)c3ccc(O)c(F)c3	1047	5.98005
CC(=O)c1cc(nc2ccc(O)cc12)c3ccc(O)cc3	3138	5.50335
CC(=O)c1cc(nc2ccc(O)cc12)c3ccc(O)c(F)c3	3370	5.47237
Oc1ccc2nc(cc(c3ccccc3)c2c1)c4ccc(O)c(F)c4	1815	5.74112
COc1cc(nc2ccc(O)cc12)c3ccc(O)cc3	6630	5.17849
C[C@@H](COc1ccc(cc1)[C@@H]2Oc3ccc(O)cc3S[C@@H]2c4ccc(O)cc4)N5CCCC5	1.3	8.88606
C[C@@H](COc1ccc(cc1)[C@@H]2Oc3ccc(O)cc3S[C@@H]2c4ccc(O)cc4)N5CC[C@@H](C)C5	1.3	8.88606
C[C@@H]1CCN(CCOc2ccc(cc2)C(=O)c3c(sc4cc(O)ccc34)c5ccc(O)cc5)C1	0.6	9.22185
C[C@@H](COc1ccc(cc1)C(=O)c2c(sc3cc(O)ccc23)c4ccc(O)cc4)N5CCCC5	0.2	9.69897
C[C@@H]1CCN(CCOc2ccc(Cn3c(c(C)c4cc(O)ccc34)c5ccc(O)cc5)cc2)C1	0.5	9.30103
C[C@@H](COc1ccc(Cn2c(c(C)c3cc(O)ccc23)c4ccc(O)cc4)cc1)N5CCCC5	0.4	9.39794
C[C@@H]1CCN(CCOc2ccc(cc2)[C@H]3[C@H](CCc4cc(O)ccc34)c5ccccc5)C1	0.5	9.30103
C[C@@H](COc1ccc(cc1)[C@H]2[C@H](CCc3cc(O)ccc23)c4ccccc4)N5CCCC5	0.6	9.22185
Oc1ccc(cc1)c2[nH]c3ccccc3c2c4ccccc4	8310	5.0804
Oc1ccc(cc1)c2c([nH]c3ccccc23)c4ccccc4	24	7.61979
Oc1ccc(cc1)c2[nH]c3ccccc3c2c4ccc(O)cc4	94.8	7.02319
c1ccc(cc1)c2[nH]c3ccccc3c2c4ccccc4	6950	5.15802
Oc1ccc(cc1)c2[nH]c(nc2c3ccccc3)C(F)(F)F	403	6.39469
Oc1ccc(cc1)c2noc(c2c3ccccc3)C(F)(F)F	8.5	8.07058
Oc1ccc(cc1)n2c(nc3ccccc23)c4ccccc4Cl	1730	5.76195
Cc1nocc1c2nc3ccccc3n2c4ccc(O)cc4	1160	5.93554
Cn1cccc1c2nc3ccccc3n2c4ccc(O)cc4	2940	5.53165
Oc1ccc(cc1)n2c(nc3ccccc23)c4ccccc4	1800	5.74473
C[C@]12CCC3C(CC=C4C[C@@H](O)CC[C@]34C=C)C1CC[C@@H]2O	2236	5.65053
C[C@]12CCC3C(CC=C4C[C@@H](O)CC[C@]34C=C)C1CC[C@@]2(O)C#C	147	6.83268
C[C@]1(O)CCC2C3CC=C4C[C@@H](O)CC[C@]4(C=C)C3CC[C@]12C	1053	5.97757
C[C@]12CCC3C(CC=C4C[C@@H](O)CC[C@]34CO)C1CC[C@@H]2O	6324	5.19901
C[C@]12CC[C@H]3[C@@H](CC=C4C[C@@H](O)CC[C@]34C)[C@@H]1CC[C@@H]2O	210	6.67778
C[C@]12CCC3C(CC=C4C[C@@H](O)CC[C@]34CC#C)C1CC[C@@H]2O	4643	5.3332
C[C@]12CCC3C(CC=C4C[C@@H](O)CC[C@]34C#C)C1CC[C@@H]2O	425	6.37161
CCC[C@]12CC[C@H](O)CC1=CCC3C4CC[C@H](O)[C@@]4(C)CCC23	5155	5.28777
CC[C@]12CC[C@H](O)CC1=CCC3C4CC[C@H](O)[C@@]4(C)CCC23	2329	5.63283
C[C@]12CCC3C(CC=C4C[C@@H](O)CC[C@]34CC=C)C1CC[C@@H]2O	1738	5.75995
CC\C=C/[C@]12CC[C@H](O)CC1=CCC3C4CC[C@H](O)[C@@]4(C)CCC23	3042	5.51684
C\C=C\[C@]12CC[C@H](O)CC1=CCC3C4CC[C@H](O)[C@@]4(C)CCC23	1164	5.93405
C\C=C/[C@]12CC[C@H](O)CC1=CCC3C4CC[C@H](O)[C@@]4(C)CCC23	1956	5.70863
CO\C=C/[C@]12CC[C@H](O)CC1=CCC3C4CC[C@H](O)[C@@]4(C)CCC23	3349	5.47508
C[C@]12CCC3C(CC=C4C[C@@H](O)CC[C@]34\C=C\Br)C1CC[C@@H]2O	3984	5.39968
C[C@]12CCC3C(CC=C4C[C@@H](O)CC[C@]34\C=C\Cl)C1CC[C@@H]2O	5600	5.25181
C[C@]12CCC3C(CC=C4C[C@@H](O)CC[C@]34\C=C/Cl)C1CC[C@@H]2O	6690	5.17457
C[C@]12CCC3C(CC=C4C[C@@H](O)CC[C@]34\C=C\F)C1CC[C@@H]2O	4165	5.38038
C[C@]12CCC3C(CC=C4C[C@@H](O)CC[C@]34\C=C/F)C1CC[C@@H]2O	4280	5.36856
CN(C)CCOc1ccc(cc1)\C(=C(\CCCCO)/c2ccccc2)\c3ccc(O)cc3	79	7.10237
CN(C)CCOc1ccc(cc1)\C(=C(\CCCO)/c2ccccc2)\c3ccc(O)cc3	320	6.49485
CN(C)CCOc1ccc(cc1)\C(=C(\CCO)/c2ccccc2)\c3ccc(O)cc3	250	6.60206
CSCCC\C(=C(/c1ccc(O)cc1)\c2ccc(OCCN(C)C)cc2)\c3ccccc3	10	8
CN(C)CCOc1ccc(cc1)\C(=C(\CCCN=[N+]=[N-])/c2ccccc2)\c3ccc(O)cc3	13	7.88606
CN(C)CCOc1ccc(cc1)\C(=C(\CCN=[N+]=[N-])/c2ccccc2)\c3ccc(O)cc3	1	9
CN(C)CCOc1ccc(cc1)\C(=C(\CCCC#N)/c2ccccc2)\c3ccc(O)cc3	25	7.60206
CN(C)CCOc1ccc(cc1)\C(=C(\CCC#N)/c2ccccc2)\c3ccc(O)cc3	200	6.69897
CN(C)CCOc1ccc(cc1)\C(=C(\CCCCl)/c2ccccc2)\c3ccc(O)cc3	100	7
CN(C)CCOc1ccc(cc1)\C(=C(\CCCl)/c2ccccc2)\c3ccc(O)cc3	4	8.39794
CCN(c1ccccc1)S(=O)(=O)c2ccc(O)cc2	404	6.39362
CCN(c1ccccc1Br)S(=O)(=O)c2ccc(O)cc2	90	7.04576
CCN(c1cccc(OC)c1)S(=O)(=O)c2ccc(O)cc2	1973	5.70487
CCCN(c1ccccc1)S(=O)(=O)c2ccc(O)cc2	303	6.51856
CCN(c1ccc(O)cc1)S(=O)(=O)c2ccc(O)cc2	272	6.56543
CCN(c1ccccc1)S(=O)(=O)c2ccc(O)c(C)c2	328	6.48413
CC(C)N(c1ccccc1)S(=O)(=O)c2ccc(O)cc2	871	6.05998
CCN(c1ccccc1OC)S(=O)(=O)c2ccc(O)cc2	830	6.08092
CC(C)(C)CN(c1ccccc1)S(=O)(=O)c2ccc(O)cc2	1371	5.86296
Oc1ccc(cc1)S(=O)(=O)N(Cc2ccccc2)c3ccccc3	500	6.30103
Oc1ccc(cc1)S(=O)(=O)N(C2CCCCC2)c3ccccc3	866	6.06248
Oc1ccc(cc1)S(=O)(=O)N(c2ccccc2)c3ccccc3	410	6.38722
CCCCN(c1ccccc1)S(=O)(=O)c2ccc(O)cc2	317	6.49894
Oc1ccc(cc1)S(=O)(=O)N(CC=C)c2ccccc2	235	6.62893
CCCN(c1ccccc1Br)S(=O)(=O)c2ccc(O)c(C)c2	40	7.39794
CCCN(c1ccccc1c2ccccc2)S(=O)(=O)c3ccc(O)c(C)c3	253	6.59688
CCCN(c1ccccc1F)S(=O)(=O)c2ccc(O)cc2	74	7.13077
CCCN(c1ccccc1Br)S(=O)(=O)c2ccc(O)c(c2)C(F)(F)F	60	7.22185
CCCN(c1ccccc1Br)S(=O)(=O)c2ccc(O)cc2	26	7.58503
CCCN(c1c(C)cccc1CC)S(=O)(=O)c2ccc(O)c(C)c2	7	8.1549
CCCN(c1c(C)cccc1C)S(=O)(=O)c2ccc(O)c(C)c2	14	7.85387
CCCN(c1c(Cl)cccc1Cl)S(=O)(=O)c2ccc(O)c(C)c2	16	7.79588
CCCN(c1c(CC)cccc1CC)S(=O)(=O)c2ccc(O)c(C)c2	5	8.30103
CCCN(c1c(C)cccc1Cl)S(=O)(=O)c2ccc(O)c(C)c2	26	7.58503
CCCN(c1c(C)cccc1Cl)S(=O)(=O)c2ccc(O)cc2	24	7.61979
CCCN(c1ccccc1C(F)(F)F)S(=O)(=O)c2ccc(O)cc2	54	7.26761
CCCN(c1ccccc1Cl)S(=O)(=O)c2ccc(O)c(C)c2	51	7.29243
CCCN(c1ccccc1Cl)S(=O)(=O)c2ccc(O)cc2	42	7.37675
CCCN(c1ccccc1C)S(=O)(=O)c2ccc(O)c(C)c2	109	6.96257
CC1CCc2ccccc2N1S(=O)(=O)c3ccc(O)cc3	479	6.31966
Oc1ccc2c(CCN(c3ccccc3Cl)S2(=O)=O)c1	892	6.04964
Cc1c(O)ccc2c1CCc3cc(O)cc(C=C)c23	240	6.61979
Cc1cc(O)c(C)c2c1c3ccc(O)c(C)c3OC2(C)CC=C	157	6.8041
Cc1c(O)ccc2c1OC(C)(C)c3c(C)c(O)ccc23	468	6.32975
CC(C)CC1Oc2c(C)c(O)ccc2c3c(C)cc(O)cc13	627	6.20273
CC1Oc2c(C)c(O)ccc2c3c(C)cc(O)c(C)c13	237	6.62525
CCCC1Oc2c(C)c(O)ccc2c3c(C)cc(O)cc13	626	6.20343
CCC1Oc2c(C)c(O)ccc2c3c(C)cc(O)cc13	435	6.36151
CCC1Oc2c(C)c(O)ccc2c3ccc(O)c(C)c13	101	6.99568
CC1Oc2c(C)c(O)ccc2c3ccc(O)c(C)c13	335	6.47496
CC1Oc2c(C)c(O)ccc2c3c(C)cc(O)cc13	1210	5.91721
Cc1cc(O)cc2COc3c(C)c(O)ccc3c12	1030	5.98716
Cc1c(O)ccc2c1COc3c(C)c(O)ccc23	4610	5.3363
Cc1c(O)c(Cl)c(C)c2c3ccc(O)c(Cl)c3OC(=O)c12	597	6.22403
Cc1c(O)c(Cl)cc2c3ccc(O)c(Cl)c3OC(=O)c12	524	6.28067
Oc1ccc2c(OC(=O)c3c(Cl)c(O)c(F)cc23)c1Cl	11600	4.93554
Cc1cc(O)c(C)c2C(=O)Oc3c(C)c(O)ccc3c12	716	6.14509
Cc1cc(O)c(C)c2OC(=O)c3c(C)c(O)ccc3c12	785	6.10513
Cc1cc(O)cc2C(=O)Oc3c(C)c(O)ccc3c12	583	6.23433
CCc1cc(O)cc2C(=O)Oc3c(C)c(O)ccc3c12	1780	5.74958
Cc1c(O)ccc2c3ccc(O)c(Br)c3OC(=O)c12	1920	5.7167
CCc1c(O)ccc2c3ccc(O)c(F)c3OC(=O)c12	228	6.64207
Cc1c(O)ccc2c3ccc(O)c(F)c3OC(=O)c12	1580	5.80134
CCc1c(O)ccc2c1OC(=O)c3c(C)c(O)ccc23	229	6.64016
CCc1c(O)ccc2c3ccc(O)c(C)c3OC(=O)c12	484	6.31515
Cc1c(O)ccc2c1OC(=O)c3c(O)c(O)ccc23	1280	5.89279
Cc1cc(O)c(Cl)c2C(=O)Oc3c(Cl)c(O)ccc3c12	2521	5.59843
Cc1cc(O)cc2OC(=O)c3c(C)c(O)ccc3c12	1860	5.73049
Cc1cc(O)c(C)c2OC(=O)c3cc(O)ccc3c12	488	6.31158
Cc1c(O)ccc2c3ccc(O)cc3OC(=O)c12	1170	5.93181
Cc1c(O)ccc2c1OC(=O)c3cc(O)ccc23	654	6.18442
Cc1c(O)ccc2c1OC(=O)c3c(C)c(O)ccc23	159	6.7986
COc1c(C)c(Br)c2C(=O)Oc3c(C)c(O)ccc3c2c1C	225	6.64782
COc1c(C)cc2C(=O)Oc3c(C)c(O)ccc3c2c1C	4160	5.38091
CCc1cc(OC)cc2C(=O)Oc3c(C)c(O)ccc3c12	9830	5.00745
Cc1cc(C=C)c2c(c1)C(=O)Oc3c(C)c(O)ccc23	10000	5
Cc1cc(CC=C)c2c(c1)C(=O)Oc3c(C)c(O)ccc23	10000	5
Cc1cc(Br)c2c(c1)C(=O)Oc3c(C)c(O)ccc23	3120	5.50585
Cc1cc(C)c2c(c1)C(=O)Oc3c(C)c(O)ccc23	3710	5.43063
CC\C=C\c1cc2c(cc1Br)C(=O)Oc3c(C)c(O)ccc23	1090	5.96257
COc1cc2C(=O)Oc3c(C)c(O)ccc3c2cc1Br	10000	5
Cc1cc2c(cc1Br)C(=O)Oc3c(C)c(O)ccc23	6850	5.16431
Cc1ccc(C)c2c3ccc(O)c(C)c3OC(=O)c12	3074	5.5123
Cc1c(O)ccc2c1OC(=O)c3c(Br)cc(Br)cc23	597	6.22403
Cc1c(O)ccc2c1OC(=O)c3c(C)c(NS(=O)(=O)C)ccc23	4258	5.37079
Cc1c(O)ccc2c1OC(=O)c3c(C)c(N)ccc23	14300	4.84466
COc1ccc2c3ccc(O)c(C)c3OC(=O)c2c1C	1000	6
C\C=C\c1cccc2C(=O)Oc3c(C)c(O)ccc3c12	3030	5.51856
CCc1c(O)ccc2c1OC(=O)c3cc(Br)ccc23	5460	5.26281
Cc1cc(C)c2c(c1)C(=O)Oc3cc(O)ccc23	585	6.23284
Cc1c(O)ccc2c1OC(=O)c3cc(C=C)ccc23	4590	5.33819
CCC1Oc2c(C)c(O)ccc2c3c(C)cc(O)c(C)c13	129	6.88941
Oc1ccc(cc1)N2C=Nc3cc(O)cc(O)c3C2=O	11097	4.95479
Oc1ccc(cc1)N2C=Nc3cc(O)cc(O)c3C2=S	2636	5.57905
Oc1cc(O)c2C(=O)N(C=Nc2c1)c3ccc(O)c(F)c3	44175	4.35482
Oc1cc(O)c2C(=O)N(C=Nc2c1)c3ccc(O)c(Cl)c3	55015	4.25952
Cc1cc(O)ccc1N2C=Nc3cc(O)cc(O)c3C2=O	4382	5.35833
COc1cc(O)c2C(=O)N(C=Nc2c1)c3ccc(O)cc3	25956	4.58576
Oc1cc(O)c2C(=O)N(C=Nc2c1)c3ccc(O)nc3	66860	4.17483
Oc1ccc(nc1)N2C=Nc3cc(O)cc(O)c3C2=O	97982	4.00885
Cc1cc(ccc1O)N2C=Nc3cc(O)cc(O)c3C2=O	34626	4.4606
Oc1ccc(N2C=Nc3cc(O)cc(O)c3C2=O)c(Cl)c1	6247	5.20433
Oc1ccc(N2C=Nc3cc(O)cc(O)c3C2=O)c(F)c1	7485	5.12581
CC(C)C1=Nc2cc(O)cc(O)c2C(=O)N1c3ccc(O)cc3	70399	4.15243
CCCCC1=Nc2cc(O)cc(O)c2C(=O)N1c3ccc(O)cc3	178	6.74958
CCCC1=Nc2cc(O)cc(O)c2C(=O)N1c3ccc(O)cc3	5365	5.27043
CCC1=Nc2cc(O)cc(O)c2C(=O)N1c3ccc(O)cc3	19437	4.71137
CC1=Nc2cc(O)cc(O)c2C(=O)N1c3ccc(O)cc3	33248	4.47823
Oc1cc(O)c2C(=O)N(C=Nc2c1)c3ccccc3	75588	4.12155
Oc1cccc(c1)N2C=Nc3cc(O)cc(O)c3C2=O	43814	4.35839
Oc1ccc(cc1)N2C=Nc3cc(O)ccc3C2=O	53640	4.27051
CCCc1c(O)cc2N=CN(C(=O)c2c1O)c3ccc(O)cc3	10649	4.97269
Cc1c(O)cc(O)c2C(=O)N(C=Nc12)c3ccc(O)cc3	15297	4.81539
CC(=C)c1cc(O)cc2N=CN(C(=O)c12)c3ccc(O)cc3	43968	4.35686
OCc1cc(O)cc2N=CN(C(=O)c12)c3ccc(O)cc3	121	6.91721
Oc1ccc(cc1)N2C=Nc3cc(O)cc(c4ccccc4)c3C2=O	101544	3.99335
COC(=O)c1cc(O)cc2N=CN(C(=O)c12)c3ccc(O)cc3	81324	4.08978
CCc1cc(O)cc2N=CN(C(=O)c12)c3ccc(O)cc3	13240	4.87811
Cc1cc(O)cc2N=CN(C(=O)c12)c3ccc(O)cc3	9635	5.01615
Nc1cc(O)cc2N=CN(C(=O)c12)c3ccc(O)cc3	15521	4.80908
Oc1ccc(cc1)N2C(=O)c3ccc(O)cc3N=C2c4ccc(O)cc4	48473	4.3145
Oc1ccc(cc1)N2C(=O)Nc3cc(O)cc(O)c3C2=O	70277	4.15319
Oc1ccc(cc1)N2C(=S)Nc3cc(O)cc(O)c3C2=O	11111	4.95425
Oc1ccc(cc1)C2=COc3cc(O)cc(O)c3C2=S	55883	4.25272
Oc1ccc(nc1)N2C=Nc3cc(O)cc(O)c3C2=S	27569	4.55958
CCc1cc(O)cc2N=CN(C(=S)c12)c3ccc(O)cc3	2260	5.64589
Cc1cc(O)cc2N=CN(C(=S)c12)c3ccc(O)cc3	1753	5.75622
Cc1cc(ccc1O)N2C=Nc3cc(O)cc(O)c3C2=S	2854	5.54455
Oc1cc(O)c2C(=S)N(C=Nc2c1)c3ccc(O)c(F)c3	3080	5.51145
Oc1ccc2C3=C(COc2c1)c4ccc(O)cc4O[C@H]3c5ccc(OCCN6CCCCC6)cc5	0.61	9.21467
Oc1ccc2C3=C(COc2c1)c4ccc(O)cc4O[C@@H]3c5ccc(OCCN6CCCCC6)cc5	51	7.29243
C[C@]12CC[C@H]3[C@@H](CCc4cc(O)ccc34)[C@@H]1CC[C@@]2(O)C#C	2	8.69897
CC(C)CC12CCC(=O)C(=C1c3ccc(O)cc3C2)C	195	6.70997
CCCC[C@]12CCC(=O)C(=C1c3ccc(O)cc3C2)Br	4023	5.39545
CCCC[C@@]12CCC(=O)C(=C1c3ccc(O)cc3C2)C	567	6.24642
CCCC[C@@]12CCC(=O)C(=C1c3ccc(O)cc3C2)Br	129	6.88941
Oc1ccc2C3=C(C#N)C(=O)CCC3(Cc2c1)c4ccccc4	880	6.05552
Oc1ccc2C3=C(C(=O)CCC3(Cc2c1)c4ccccc4)c5occc5	389	6.41005
Oc1ccc2C3=C(Br)C(=O)CCC3(Cc2c1)c4ccccc4	113	6.94692
CCCCC12CCC(=O)C(=C1c3ccc(O)cc3C2)I	124	6.90658
CCCCC12CCC(=O)C(=C1c3ccc(O)cc3C2)Cl	114	6.9431
CCCCC12CCC(=O)C(=C1c3ccc(O)cc3C2)C(F)(F)F	128	6.89279
CCCCC12CCC(=O)C(=C1c3ccc(O)cc3C2)C#N	1650	5.78252
CCCCC12CCC(=O)C(=C1c3ccc(O)cc3C2)c4ccccc4	41	7.38722
CCCCC12CCC(=O)C(=C1c3ccc(O)cc3C2)c4cccs4	70.5	7.15181
CCCCC12CCC(=O)C(=C1c3ccc(O)cc3C2)c4occc4	196	6.70774
CCCCC1=C2c3ccc(O)cc3CC2(CCCC)CCC1=O	273	6.56384
CCCCC12CCC(=O)C(=C1c3ccc(O)cc3C2)CCC	30	7.52288
CCCCC12CCC(=O)C(=C1c3ccc(O)cc3C2)CC	264	6.5784
CCCCC12CCC(=O)C(=C1c3ccc(O)cc3C2)Br	141	6.85078
CCCC12CCC(=O)C(=C1c3ccc(O)cc3C2)Br	79	7.10237
CCC12CCC(=O)C(=C1c3ccc(O)cc3C2)Br	319	6.49621
CC12CCC(=O)C(=C1c3ccc(O)cc3C2)Br	883	6.05404
CC1=C2c3ccc(O)cc3CC2(CCC1=O)c4ccccc4	481	6.31785
CCCCC12CCC(=O)C(=C1c3ccc(O)cc3C2)C	630	6.20066
CC(C)C12CCC(=O)C(=C1c3ccc(O)cc3C2)C	1420	5.84771
CCCC12CCC(=O)C(=C1c3ccc(O)cc3C2)C	455	6.34199
CCC12CCC(=O)C(=C1c3ccc(O)cc3C2)C	1210	5.91721
CC1=C2c3ccc(O)cc3CC2(C)CCC1=O	1190	5.92445
CCCCCC12CCC(=O)C=C1c3ccc(O)cc3C2	3740	5.42713
CCCCC12CCC(=O)C=C1c3ccc(O)cc3C2	6450	5.19044
CCCC12CCC(=O)C=C1c3ccc(O)cc3C2	2530	5.59688
CC12CCC(=O)C=C1c3ccc(O)cc3C2	4245	5.37212
CCCCC12CCC(=O)C(=C1c3ccc4[nH]ncc4c3C2)Br	1410	5.85078
CC1=C2c3ccc4[nH]ncc4c3CC2(C)CCC1=O	4410	5.35556
CC[C@@]12CCC(=O)C(=C1c3ccc4[nH]ncc4c3C2)C	1360	5.86646
CCCCC12CCC(=O)C(=C1c3ccc4[nH]ncc4c3C2)C	1050	5.97881
CCC1=C2c3ccc4[nH]ncc4c3CC2(CC)CCC1=O	223	6.6517
CCCC[C@@]12CCC(=O)C(=C1c3ccc4[nH]ncc4c3C2)CC	93	7.03152
CC[C@@]12CCC(=O)C(=C1c3ccc4[nH]ncc4c3C2)Cl	470	6.3279
CC12CCC(=O)C(=C1c3ccc4[nH]ncc4c3C2)Br	1990	5.70115
CC[C@@]12CCC(=O)C(=C1c3ccc4[nH]ncc4c3C2)Br	249	6.6038
CCCC12CCC(=O)C(=C1c3ccc4[nH]ncc4c3C2)Br	663	6.17849
BrC1=C2c3ccc4[nH]ncc4c3C[C@]2(CC5CC5)CCC1=O	230	6.63827
CCCCC12CCC(=O)C(=C1c3ccc4[nH]ncc4c3C2)C5CC5	422	6.37469
CCCC[C@@]12CCC(=O)C(=C1c3ccc4[nH]ncc4c3C2)C(=O)OC	2080	5.68194
CC[C@@]12CCC(=O)C(=C1c3ccc4[nH]ncc4c3C2)C5CC5	470	6.3279
CCCC12CCC(=O)C(=C1c3ccc4[nH]ncc4c3C2)C	976	6.01055
C[C@@]12CCC(=O)C(=C1c3ccc4[nH]ncc4c3C2)C(F)(F)F	1478	5.83033
BrC1=C2c3ccc4[nH]ncc4c3C[C@]2(CCC5CC5)CCC1=O	229	6.64016
CC[C@@]12CCC(=O)C(=C1c3ccc4[nH]ncc4c3C2)C(F)(F)F	360	6.4437
CCCC[C@@]12CCC(=O)C(=C1c3ccc4[nH]ncc4c3C2)C(F)(F)F	176	6.75449
CC[C@@]12CCC(=O)C(=C1c3ccc4[nH]ncc4c3C2)c5ccccc5	46	7.33724
CCC12CCC(=O)C(=C1c3ccc4[nH]ncc4c3C2=O)C	624	6.20482
CC[C@@]12CCC(=O)C(=C1c3ccc4[nH]ncc4c3C2=O)Cl	139	6.85699
CCC12CCC(=O)C(=C1c3ccc4[nH]ncc4c3C2=O)Br	352	6.45346
CC[C@@]12CCC(=O)C(=C1c3ccc4[nH]ncc4c3C2=O)C(F)(F)F	58	7.23657
CCCC[C@@]12CCC(=O)C(=C1c3ccc4[nH]ncc4c3C2=O)C(F)(F)F	40	7.39794
CCC12CCC(=O)C(=C1c3ccc4[nH]nc(Cl)c4c3C2)C	2420	5.61618
CCC12CCC(=O)C(=C1c3ccc4[nH]nc(Br)c4c3C2)C	5880	5.23062
CC[C@@]12CCC(=O)C(=C1c3ccc4[nH]nc(F)c4c3C2)Cl	82	7.08619
CCC12CCC(=O)C(=C1c3ccc4[nH]nc(F)c4c3C2)Br	197	6.70553
CC[C@@]12CCC(=O)C(=C1c3ccc4[nH]nc(F)c4c3C2)C(F)(F)F	50.9	7.29328
CCCC[C@@]12CCC(=O)C(=C1c3ccc4[nH]nc(F)c4c3C2)CC	23	7.63827
CCCC[C@@]12CCC(=O)C(=C1c3ccc4[nH]nc(F)c4c3C2)C(F)(F)F	49.2	7.30803
CCC[C@@]12CCC(=O)C(=C1c3ccc(O)cc3C2)C	455	6.34199
CC1=C2c3ccc(O)cc3C[C@@]24CC[C@H](C4)C1=O	793	6.10073
CCC[C@@H]1C[C@@H]2C[C@]13Cc4cc(O)ccc4C3=C(C)C2=O	97	7.01323
CC1=C2c3ccc(O)cc3C[C@@]24CCC[C@H](C4)C1=O	414	6.383
CC[C@@H]1CC[C@@H]2C[C@]13Cc4cc(O)ccc4C3=C(C)C2=O	146	6.83565
CC[C@H]1CC[C@@H]2C[C@]13Cc4cc(O)ccc4C3=C(C)C2=O	310	6.50864
CCC[C@@H]1CC[C@@H]2C[C@]13Cc4cc(O)ccc4C3=C(C)C2=O	84	7.07572
CCC[C@H]1CC[C@@H]2C[C@]13Cc4cc(O)ccc4C3=C(C)C2=O	605	6.21824
CC[C@@]12CCC(=O)C(=C1c3ccc(O)cc3C2)C	1210	5.91721
CC1=C2c3ccc(O)cc3CC2(Cc4ccccc4)CCC1=O	1500	5.82391
CC1=C2c3ccc(O)cc3CC2(Cc4ccc(Cl)cc4)CCC1=O	6800	5.16749
CC1=C2c3ccc4[nH]ncc4c3CC2(Cc5ccccc5F)CCC1=O	3400	5.46852
O=C1CCC2(Cc3ccccc3)Cc4c(ccc5[nH]ncc45)C2=C1c6ccc(OCCN7CCCCC7)cc6	620	6.20761
Oc1ccc2C3=C(C(=O)CCC3(Cc4ccccc4)Cc2c1)c5ccc(OCCN6CCCCC6)cc5	380	6.42022
Oc1ccc(cc1)C2=C3c4ccc(O)cc4CC3(Cc5ccccc5)CCC2=O	220	6.65758
CCCCC1=C2c3ccc(O)cc3CC2(Cc4ccccc4)CCC1=O	260	6.58503
Oc1ccc2C3=C(C(=O)CCC3(Cc4ccccc4)Cc2c1)c5ccc(OCCN6CCOCC6)cc5	710	6.14874
CN(C)CCOc1ccc(cc1)C2=C3c4ccc(O)cc4CC3(Cc5ccccc5)CCC2=O	1200	5.92082
Oc1ccc2C3=C(C(=O)CCC3(Cc4ccc(Cl)cc4)Cc2c1)c5ccc(OCCN6CCCCC6)cc5	1100	5.95861
O=C1CCC2(Cc3ccccc3)Cc4c(ccc5[nH]ncc45)C2=C1	3900	5.40894
CC1=C2c3ccc4[nH]ncc4c3CC2(Cc5ccccc5)CCC1=O	160	6.79588
CC1=C2c3ccc4[nH]ncc4c3CC2(Cc5cccc(F)c5)CCC1=O	440	6.35655
CC1=C2c3ccc4[nH]ncc4c3CC2(Cc5ccc(F)cc5)CCC1=O	82	7.08619
CC1=C2c3ccc4[nH]nnc4c3CC2(Cc5ccccc5)CCC1=O	1200	5.92082
CC1=C2c3ccc4[nH]ncc4c3CC2(Cc5ccc6ccccc6c5)CCC1=O	5500	5.25964
CC1=C2c3ccc4[nH]nnc4c3CC2(Cc5ccc(F)cc5)CCC1=O	340	6.46852
CCCCC12CCC(=O)C(=C1c3ccc4[nH]nnc4c3C2)Br	141	6.85078
CCCC[C@@]12CCC(=O)C(=C1c3ccc4[nH]nnc4c3C2)c5cccs5	34	7.46852
CCCCC12CCC(=O)C(=C1c3ccc4[nH]nnc4c3C2)c5occc5	1119	5.95117
CCCC[C@@]12CCC(=O)C(=C1c3ccc4[nH]nnc4c3C2)C(F)(F)F	896	6.04769
CCCC[C@@]12CCC(=O)C(=C1c3ccc4[nH]nnc4c3C2)Br	1906	5.71988
CCCCC12CCC(=O)C(=C1c3ccc4[nH]nnc4c3C2)CCC	1249	5.90344
CCCC[C@@]12CCC(=O)C(=C1c3ccc4[nH]nnc4c3C2)CC	220	6.65758
CCCC[C@]12CCC(=O)C(=C1c3ccc4[nH]nnc4c3C2)CC	4753	5.32303
CCCCC12CCC(=O)C(=C1c3ccc4[nH]nnc4c3C2)C	5982	5.22315
CCCC12CCC(=O)C(=C1c3ccc4[nH]nnc4c3C2)Br	3301	5.48135
CCCC1=C2c3ccc4[nH]nnc4c3CC2(CCC)CCC1=O	344	6.46344
CCCC12CCC(=O)C(=C1c3ccc4[nH]nnc4c3C2)CC	612	6.21325
CCCC12CCC(=O)C(=C1c3ccc4[nH]nnc4c3C2)C	6173	5.2095
CC[C@@]12CCC(=O)C(=C1c3ccc4[nH]nnc4c3C2)C(F)(F)F	1678	5.77521
CCC12CCC(=O)C(=C1c3ccc4[nH]nnc4c3C2)Br	5170	5.28651
CCC12CCC(=O)C(=C1c3ccc4[nH]nnc4c3C2)c5ccc(O)cc5	81	7.09151
CCCCC1=C2c3ccc4[nH]nnc4c3CC2(CC)CCC1=O	1127	5.94808
CCCC1=C2c3ccc4[nH]nnc4c3CC2(CC)CCC1=O	352	6.45346
CCC1=C2c3ccc4[nH]nnc4c3C[C@]2(CC)CCC1=O	647	6.1891
CCC1=C2c3ccc4[nH]nnc4c3CC2(CC)CCC1=O	1322	5.87877
CCC12CCC(=O)C(=C1c3ccc4[nH]nnc4c3C2)C	1900	5.72125
Oc1ccc(cc1)[C@@H]2CC(=O)c3c(O)cc(O)c(Cc4ccccc4)c3O2	503	6.29843
CC(C)(C)Cc1c(O)cc(O)c2C(=O)C[C@H](Oc12)c3ccc(O)cc3	216	6.66555
CC(C)Cc1c(O)cc(O)c2C(=O)C[C@H](Oc12)c3ccc(O)cc3	80	7.09691
CC(C)CCc1c(O)cc(O)c2C(=O)C[C@H](Oc12)c3ccc(O)cc3	140	6.85387
CCCCCCCCCCCc1c(O)cc(O)c2C(=O)C[C@H](Oc12)c3ccc(O)cc3	1017	5.99268
CCCCCCCCCc1c(O)cc(O)c2C(=O)C[C@H](Oc12)c3ccc(O)cc3	436	6.36051
CCCCCCCc1c(O)cc(O)c2C(=O)C[C@H](Oc12)c3ccc(O)cc3	392	6.40671
CCCCCc1c(O)cc(O)c2C(=O)C[C@H](Oc12)c3ccc(O)cc3	383	6.4168
CCCc1c(O)cc(O)c2C(=O)C[C@H](Oc12)c3ccc(O)cc3	155	6.80967
Cc1c(O)cc(O)c2C(=O)C[C@H](Oc12)c3ccc(O)cc3	5245	5.28025
Oc1ccc(cc1)[C@@H]2CC(=O)c3c(O)cc(O)cc3O2	75302	4.12319
CC(=CCc1c(O)cc(O)c2C(=O)CC(Oc12)c3ccc(O)cc3)C	57	7.24413
CN(C)CCOc1ccc(cc1)c2c(nn3c(cc(nc23)C(F)(F)F)C(F)(F)F)c4ccc(O)cc4	1000	6
Oc1ccc(cc1)c2nn3c(cc(nc3c2c4ccc(OCCN5CCCCC5)cc4)C(F)(F)F)C(F)(F)F	90	7.04576
Oc1ccc(cc1)c2nn3c(cc(nc3c2c4ccc(O)cc4)C(F)(F)F)C(F)(F)F	6000	5.22185
Oc1ccc(c(O)c1)c2n[nH]c3cc(O)ccc23	48	7.31876
CC(C)n1nc(c2ccc(O)cc2C)c3cccc(c13)C(F)(F)F	20	7.69897
Cc1cc(O)ccc1c2nn(CC=C)c3c(cccc23)C(F)(F)F	59	7.22915
Oc1ccc(c(O)c1)c2nn(CC=C)c3c(cccc23)C(F)(F)F	93	7.03152
Oc1ccc(cc1)c2nn(C3CCCC3)c4c(F)cccc24	18	7.74473
Oc1ccc(cc1)c2nn(C3CCCC3)c4c(Cl)cccc24	18	7.74473
Oc1ccc(cc1)c2nn(C3CCCCC3)c4c(Cl)cccc24	37	7.4318
CCCn1nc(c2ccc(O)cc2)c3cccc(Cl)c13	52	7.284
CC(C)n1nc(c2ccc(O)cc2)c3cccc(c13)C(F)(F)F	3	8.52288
CCCn1nc(c2ccc(O)cc2)c3cccc(C)c13	40	7.39794
CCCCn1nc(c2ccc(O)cc2)c3cccc(Cl)c13	25	7.60206
OCCn1nc(c2ccc(O)cc2)c3cccc(Cl)c13	410	6.38722
OCCn1nc(c2ccc(O)cc2)c3cccc(c13)C(F)(F)F	96	7.01773
Oc1ccc(cc1)c2nn(Cc3ccccc3)c4c(cccc24)C(F)(F)F	196	6.70774
Oc1ccc(cc1)c2nn(Cc3ccccc3)c4c(Cl)cccc24	105	6.97881
Oc1ccc(c(O)c1)c2nn(c3cc(F)ccc3F)c4cc(O)ccc24	31	7.50864
Oc1ccc(c(O)c1)c2nn(c3cc(Cl)ccc3Cl)c4cc(O)ccc24	15	7.82391
Oc1ccc(c(O)c1)c2nn(c3cccc(Cl)c3)c4cc(O)ccc24	50	7.30103
Oc1ccc(c(O)c1)c2nn(c3cccc(F)c3)c4cc(O)ccc24	39	7.40894
Cc1ccc(cc1)n2nc(c3ccc(O)cc3O)c4ccc(O)cc24	40	7.39794
Oc1ccc(c(O)c1)c2nn(C3CCCCC3)c4cc(O)ccc24	443	6.3536
CCCCn1nc(c2ccc(O)cc2O)c3ccc(O)cc13	112	6.95078
CCCn1nc(c2ccc(O)cc2O)c3ccc(O)cc13	62	7.20761
Oc1ccc(c(O)c1)c2nn(CC(F)(F)F)c3cc(O)ccc23	165	6.78252
CCn1nc(c2ccc(O)cc2O)c3ccc(O)cc13	305	6.5157
Cn1nc(c2ccc(O)cc2O)c3ccc(O)cc13	622	6.20621
Oc1ccc2c(Oc3ccc(OCCN4CCCCC4)cc3)c(sc2c1)c5ccc(NCCCl)cc5	35.6	7.44855
Oc1ccc2c(Oc3ccc(OCCN4CCCCC4)cc3)c(sc2c1)c5ccc(NC(=O)CCl)cc5	666	6.17653
Nc1ccc(cc1)c2sc3cc(O)ccc3c2Oc4ccc(OCCN5CCCCC5)cc4	19.3	7.71444
CS(=O)(=O)c1ccc(cc1)c2sc3cc(O)ccc3c2Oc4ccc(OCCN5CCCCC5)cc4	27	7.56864
Oc1ccc2c(Oc3ccc(OCCN4CCCCC4)cc3)c(sc2c1)c5ccccc5	10.9	7.96257
Oc1ccc2c(Oc3ccc(OCCN4CCCCC4)cc3)c(sc2c1)c5ccc(Br)cc5	27	7.56864
Oc1ccc2c(Oc3ccc(OCCN4CCCCC4)cc3)c(sc2c1)c5ccc(F)cc5	17.2	7.76447
Oc1ccc(cc1)c2sc3cc(O)ccc3c2Oc4ccc(OCCN5CCCCC5)cc4	7.8	8.10791
COc1ccc(cc1)c2sc3cc(O)ccc3c2Oc4ccc(OCCN5CCCCC5)cc4	21.5	7.66756
CC(C)CCC[C@@H](C)CCC[C@@H](C)CCC[C@@H]1Cc2cc(O)ccc2[C@H]3CC[C@]4(C)[C@@H](O)CC[C@H]4[C@H]13	193	6.71444
Oc1ccc(cc1)N2C(=O)c3cc(O)cc(Br)c3C2=O	36	7.4437
Oc1ccc(N2C(=O)c3ccc(O)cc3C2=O)c(F)c1	53	7.27572
Cc1cc(O)ccc1N2C(=O)c3ccc(O)cc3C2=O	802	6.09583
Oc1ccc2C(=O)N(C(=O)c2c1)c3ccc(O)cc3[N+](=O)[O-]	21	7.67778
Oc1ccc2C(=O)N(C(=O)c2c1)c3ccc(O)c4ccccc34	2640	5.5784
Oc1ccc2C(=O)N(C(=O)c2c1)c3cccc4c(O)cccc34	802	6.09583
COc1ccc(N2C(=O)c3ccc(O)cc3C2=O)c(OC)c1	2470	5.6073
COc1ccc(cc1)N2C(=O)c3ccc(O)cc3C2=O	3300	5.48149
Oc1ccc2C(=O)N(C(=O)c2c1)c3ccccc3	2700	5.56864
Oc1cccc(c1)N2C(=O)c3ccc(O)cc3C2=O	2900	5.5376
Oc1ccc(cc1)N2C(=O)c3ccc(O)cc3C2=O	84	7.07572
O\N=C\c1ccc(c2ccc(O)cc2)c3ccccc13	95	7.02228
O\N=C\c1c(Cl)cc(cc1Cl)c2ccc(O)c(F)c2	270	6.56864
Cc1c(\C=N\O)c2ccccc2n1c3ccc(O)c(F)c3	298	6.52578
Cc1c(\C=N\O)c2ccccc2n1c3ccc(O)cc3	270	6.56864
O\N=C\c1cn(c2ccc(O)cc2)c3ccccc13	1905	5.72011
O\N=C\c1ccc(c2ccc(O)cc2)c3occc13	1330	5.87615
O\N=C\c1ccc(c2ccc(O)cc2)c3ccoc13	155	6.80967
O\N=C\c1ccc(c2ccc(O)cc2)c3sccc13	37	7.4318
O\N=C\c1ccc(c2ccc(O)cc2)c3ccsc13	20	7.69897
O\N=C\c1ccc(c2ccc(O)c(F)c2)c3ccccc13	148	6.82974
CS(=O)(=O)N1CC(Cc2ccc(O)cc12)c3ccc(O)cc3	32100	4.49349
Oc1ccc(cc1)C2CN(CC3CC3)c4cc(O)ccc4C2	1630	5.78781
CCCN1CC(Cc2ccc(O)cc12)c3ccc(O)cc3	2470	5.6073
CCN1CC(Cc2ccc(O)cc12)c3ccc(O)cc3	1410	5.85078
CN1CC(Cc2ccc(O)cc12)c3ccc(O)cc3	2950	5.53018
COc1ccccc1[C@H](c2cccc3ccccc23)[C@@](C)(C#N)C(=O)N4CCC(CC4)c5cccc(c5)C(F)(F)F	2430	5.61439
COc1cc(ccc1O)C2Nc3ccccc3C(=O)N2Cc4ccccc4	1100	5.95861
COC(=O)C1=C(N)Oc2cc(O)ccc2C1c3ccc(OCc4ccc(C)cc4)cc3	56	7.25181
COC(=O)C1=C(N)Oc2cc(O)ccc2C1c3ccc(OCc4ccccc4F)cc3	53	7.27572
OC(=O)CCc1cc(Br)c(OCc2cccc(Br)c2)c(Br)c1	29000	4.5376
CC(CCc1ccccc1)NC(=O)Cc2c([nH]c3ccccc23)c4ccccc4	11	7.95861
C[C@H](CCc1ccc(O)cc1)NC(=O)Cc2c([nH]c3ccccc23)c4ccccc4	1	9
C[C@@H](CCc1ccc(O)cc1)NC(=O)Cc2c([nH]c3ccccc23)c4ccccc4	37	7.4318
CC(CCc1ccc(O)cc1)NC(=O)Cc2c([nH]c3ccccc23)c4ccccc4	1	9
C[C@H](CCc1ccc(O)cc1)NC(=O)Cc2c([nH]c3ccc(OCCCCN4CCCCC4)cc23)c5ccccc5	31	7.50864
C[C@H](CCc1ccc(O)cc1)NC(=O)Cc2c([nH]c3ccc(OCCCN4CCCCC4)cc23)c5ccccc5	40	7.39794
C[C@H](CCc1ccc(O)cc1)NC(=O)Cc2c([nH]c3ccc(OCCN4CCCCC4)cc23)c5ccccc5	378	6.42251
C[C@H](CCc1ccc(O)cc1)NC(=O)Cc2c([nH]c3cccc(OCCN4CCCCC4)c23)c5ccccc5	1134	5.94539
C[C@H](NC(=O)Cc1c([nH]c2ccccc12)c3ccccc3)c4c(C)c5cc(O)ccc5n4Cc6ccc(OCCN7CCCCC7)cc6	2	8.69897
C[C@H](NC(=O)Cc1c([nH]c2ccccc12)c3ccccc3)c4c(C)c5cc(O)ccc5n4Cc6ccc(OCCN7CC[C@H](C)C7)cc6	4	8.39794
C[C@H](CCc1ccc(O)cc1)NC(=O)Cc2c(c3ccccc3)n(Cc4ccc(OCCCCN5CCCCC5)cc4)c6ccccc26	4.9	8.3098
C[C@H](CCc1ccc(O)cc1)NC(=O)Cc2c(c3ccccc3)n(Cc4ccc(OCCCN5CCCCC5)cc4)c6ccccc26	7.8	8.10791
C[C@H](CCc1ccc(O)cc1)NC(=O)Cc2c(c3ccccc3)n(C(=O)c4ccc(OCCN5CCCCC5)cc4)c6ccccc26	175	6.75696
C[C@H](CCc1ccc(O)cc1)NC(=O)Cc2c(c3ccccc3)n(Cc4ccc(OCCN5CCCCC5)cc4)c6ccccc26	20	7.69897
C[C@H](CCc1ccc(O)cc1)NC(=O)Cc2c([nH]c3c(OCCCCCN4CCCCC4)cccc23)c5ccccc5	13	7.88606
C[C@H](CCc1ccc(O)cc1)NC(=O)Cc2c([nH]c3c(OCCCCN4CCCCC4)cccc23)c5ccccc5	23	7.63827
C[C@H](CCc1ccc(O)cc1)NC(=O)Cc2c([nH]c3c(OCCCN4CCCCC4)cccc23)c5ccccc5	69	7.16115
C[C@H](CCc1ccc(O)cc1)NC(=O)Cc2c([nH]c3c(OCCN4CCCCC4)cccc23)c5ccccc5	440	6.35655
C[C@H](CCc1ccc(O)cc1)NC(=O)Cc2c([nH]c3cc(OCCCN4CCCC4)ccc23)c5ccccc5	9.1	8.04096
C[C@H](CCc1ccc(O)cc1)NC(=O)Cc2c([nH]c3cc(OCCN4CCCC4)ccc23)c5ccccc5	22	7.65758
C[C@H](CCc1ccc(O)cc1)NC(=O)Cc2c([nH]c3cc(OCCCCN4CCCCC4)ccc23)c5ccccc5	10.1	7.99568
C[C@H](CCc1ccc(O)cc1)NC(=O)Cc2c([nH]c3cc(OCCCN4CCCCC4)ccc23)c5ccccc5	13	7.88606
C[C@H](CCc1ccc(O)cc1)NC(=O)Cc2c([nH]c3cc(OCCN4CCCCC4)ccc23)c5ccccc5	8	8.09691
C[C@H](CCc1ccc(O)cc1)NC(=O)Cc2c([nH]c3ccc(OCCCCCN4CCCCC4)cc23)c5ccccc5	6.6	8.18046
C[C@]12CC[C@H]3[C@@H](CC=C4C[C@@H](O)CC[C@]34C=C)[C@@H]1CC[C@@H]2O	2240	5.64975
C[C@]12CC[C@H]3[C@@H](CC=C4[C@H]5CC[C@@]34CC[C@H]5O)[C@@H]1CC[C@@H]2O	8135	5.08964
C[C@]12CC[C@H]3[C@@H](CC=C4[C@H]5CC[C@@]34CC[C@@H]5O)[C@@H]1CC[C@@H]2O	317	6.49894
C[C@]12CC[C@H]3[C@@H](CC[C@H]4[C@H]5CCC[C@@]34CC[C@@H]5O)[C@@H]1CC[C@@H]2O	4990	5.3019
C[C@]12CC[C@H]3[C@@H](CC=C4[C@H]5CC=C[C@@]34CC[C@@H]5O)[C@@H]1CC[C@@H]2O	2240	5.64975
C\C=C/[C@]12CC[C@H](O)CC1=CC[C@H]3[C@@H]4CC[C@H](O)[C@@]4(C)CC[C@H]23	1956	5.70863
CC[C@]12CC[C@H](O)CC1=CC[C@H]3[C@@H]4CC[C@H](O)[C@@]4(C)CC[C@H]23	2330	5.63264
CC1=CC2=CC[C@H]3[C@@H]4CC[C@H](O)[C@@]4(C)CC[C@@H]3[C@@]2(C)CC1	110	6.95861
C[C@]12CC[C@H]3[C@@H](CCC4=CC(=C)CC[C@]34C)[C@@H]1CC[C@@H]2O	640	6.19382
C[C@]12CC[C@H]3[C@@H](CC=C4C[C@@H](O)CC[C@]34C=C)[C@@H]1CC[C@@]2(O)C#C	150	6.82391
C[C@]1(O)CC[C@H]2[C@@H]3CC=C4C[C@@H](O)CC[C@]4(C=C)[C@H]3CC[C@]12C	1050	5.97881
CC1=CC2=CC[C@H]3[C@@H]4CC[C@@](O)(C#C)[C@@]4(C)CC[C@@H]3[C@]2(CC1)C=C	1850	5.73283
CC1=CC2=CC[C@H]3[C@@H]4CC[C@](C)(O)[C@@]4(C)CC[C@@H]3[C@]2(CC1)C=C	4380	5.35853
C[C@]12CC[C@H]3[C@@H](CC=C4C=C(Cl)CC[C@]34C=C)[C@@H]1CC[C@@H]2O	5740	5.24109
CCC1=CC2=CC[C@H]3[C@@H]4CC[C@H](O)[C@@]4(C)CC[C@@H]3[C@]2(CC1)C=C	3110	5.50724
CC1=CC2=CC[C@H]3[C@@H]4CC[C@H](O)[C@@]4(C)CC[C@@H]3[C@]2(CC1)C=C	1440	5.84164
C[C@]1(O)CC[C@]2(C=C)[C@H]3CC[C@]4(C)[C@@H](O)CC[C@H]4[C@@H]3CC=C2C1	5300	5.27572
COC[C@@]1(CC[C@H]2[C@@H]3CCC4=CC(=O)CCC4=C3[C@H](C[C@]12C)c5ccc(\C=N\O)cc5)OC	1900	5.72125
Cc1c(O)c(C)c2OC=C(C(=O)c2c1O)c3ccc(O)cc3	10200	4.9914
Cc1c(nn(c2ccc(O)cc2)c1c3ccc(CCCN4CCCCC4)cc3)c5ccc(O)cc5	20	7.69897
Cc1c(nn(c2ccc(O)cc2)c1c3ccc(\C=C\C(=O)N4CCCCC4)cc3)c5ccc(O)cc5	1000	6
Cc1c(nn(c2ccc(O)cc2)c1c3ccc(OCCN4CCCCC4)cc3)c5ccc(O)cc5	80	7.09691
O\N=C\c1ccc(cc1F)c2ccc(O)cc2	795	6.09963
CC(C)CNc1cc(\C=C\c2ccccc2)nc(NCC(C)C)n1	6900	5.16115
CC(C)CCc1cc(NCC(C)C)nc(OCC(C)C)n1	6900	5.16115
CC(C)CNc1nc(CCc2ccccc2)cc(n1)N(C)CC(C)C	5500	5.25964
CC(C)CNc1nc(CCc2cccc3ccccc23)cc(n1)N(C)CC(C)C	4400	5.35655
CC(C)CCc1cc(NCC(C)C)nc(n1)N(C)CC(C)C	9700	5.01323
CC(C)CNc1cc(NCc2ccccc2)nc(NCC(C)C)n1	9500	5.02228
CC(C)CNc1cc(NCC(C)C)nc(NCC(C)C)n1	2400	5.61979
CC(C)CCc1cc(NCc2cccc3ccccc23)nc(NCC(C)C)n1	6700	5.17393
CC(C)CCc1cc(NCc2ccccc2)nc(NCC(C)C)n1	5800	5.23657
CC(C)CCc1cc(NCC(C)C)nc(NCc2cccc3ccccc23)n1	4100	5.38722
CC(C)CCc1cc(NCC(C)C)nc(NCc2ccccc2)n1	1800	5.74473
CCc1cc(NCC(C)C)nc(NCC(C)C)n1	7300	5.13668
CC(C)CNc1cc(CCc2cccc3ccccc23)nc(NCC(C)C)n1	2100	5.67778
CC(C)CCc1cc(NCc2ccccc2)nc(NCc3ccccc3)n1	8300	5.08092
CC(C)CCc1cc(NCC(C)C)nc(NCC(C)C)n1	3100	5.50864
CCCCc1cc(NCCC)nc(NCCC)n1	13000	4.88606
CC(C)CNc1nc(CCc2ccccc2)cc(NCc3ccccc3)n1	1900	5.72125
CC(C)CNc1cc(CCc2ccccc2)nc(NCc3ccccc3)n1	4500	5.34679
CC(C)CNc1nc(NCc2ccccc2)cc(\C=C\c3ccccc3)n1	9800	5.00877
CC(C)CNc1cc(\C=C\c2ccccc2)nc(NCc3ccccc3)n1	12000	4.92082
CC(C)CNc1cc(CCc2ccccc2)nc(NCC(C)C)n1	2100	5.67778
NC(=N)N\N=C\C1=C(Cl)c2ccccc2CC1	5500	5.25964
CC#C[C@]1(O)CC[C@H]2[C@@H]3CCC4=CC(=O)CCC4=C3[C@H](C[C@]12C)c5ccc(cc5)N(C)C	5000	5.30103
CC(C)OC(=O)C1=CN(CC(C)(C)c2c1[nH]c3ccccc23)C(=O)c4ccc(F)c(F)c4	10000	5
C(CN1CCC1)Oc2ccc(cc2)C3=C(CCOc4ccccc34)c5ccccc5	8.77	8.057
Oc1ccc(cc1)C2=C(c3ccc(OCCN4CCC4)cc3)c5ccccc5OCC2	1.9	8.72125
COc1ccc2C(=C(CCOc2c1)c3ccc(O)cc3)c4ccc(OCCN5CCC5)cc4	6.7	8.17393
COc1ccc2C(=C(CCOc2c1)c3ccc(O)cc3)c4ccc(OCCN5CCCC5)cc4	10.3	7.98716
Oc1ccc(cc1)C2=C(c3ccc(OCCN4CCCC4)cc3)c5ccc(O)cc5OCC2	8.4	8.07572
Fc1ccc2C(=C(CCOc2c1)c3ccccc3)c4ccc(OCCN5CCCC5)cc4	16.2	7.79048
Oc1ccc(cc1)C2=C(c3ccc(OCCN4CCCC4)cc3)c5ccc(F)cc5OCC2	10.4	7.98297
Oc1cccc(c1)C2=C(c3ccc(OCCN4CCCC4)cc3)c5ccc(F)cc5OCC2	14	7.85387
Fc1ccc(cc1)C2=C(c3ccc(OCCN4CCCC4)cc3)c5ccc(F)cc5OCC2	126	6.89963
Oc1ccc(cc1)C2=C(c3ccc(OCCN4CCCCC4)cc3)c5ccc(F)cc5OCC2	6.5	8.18709
Oc1ccc(cc1)C2=C(CCOc3cc(F)ccc23)c4ccc(OCCN5CCCC5)cc4	5.57	8.25414
C\C(=C(\Cl)/c1ccccc1)\C=N\NC(=N)N	37000	4.4318
NC(=N)N\N=C\C1=C(Cl)c2ccccc2CCC1	16000	4.79588
COc1cc2oc(cc2cc1O)c3ccc(O)cc3O	46	7.33724
COc1cc(O)c2c(C=O)c(oc2c1)c3ccc(O)cc3O	43	7.36653
CC(=CCc1c(O)c(CC(O)C(=C)C)c(O)c2C(=O)C(=COc12)c3ccc(O)c(O)c3)C	29000	4.5376
CC(=CCc1c(O)c2C(=O)C(=COc2c3CC(Oc13)C(C)(C)O)c4ccc(O)c(O)c4)C	13000	4.88606
CC(=CCc1c(O)c(CC(O)C(=C)C)c2OC=C(C(=O)c2c1O)c3ccc(O)c(O)c3)C	18000	4.74473
CC[C@@]12C[C@H](O)[C@@](O)(C[C@H]1CCc3cc(O)ccc23)c4ccccc4	3400	5.46852
CC[C@@]12CC[C@@](O)(C[C@H]1CCc3cc(OCc4ccncc4)ccc23)C#CC	670	6.17393
CC[C@@]12CC[C@@](O)(C[C@H]1CCc3cc(O)ccc23)C#CC	89	7.05061
CC#C[C@@]1(O)CC[C@]2(CC=C)[C@H](CCc3cc(O)ccc23)C1	93	7.03152
Oc1ccc2C(=C(Cc3ccccc3)C(=O)Oc2c1)C(F)(F)F	1000	6
Cc1cccc(SCC2=CC(=O)Oc3cc(O)ccc23)n1	50000	4.30103
Cn1cc(nn1)[C@]2(O)CC[C@H]3[C@@H]4CCc5cc(O)ccc5[C@H]4CC[C@]23C	400	6.39794
COc1cc2[C@H]3CC[C@@]4(C)[C@@H](CCC4=O)[C@@H]3CCc2cc1O	11000	4.95861
C[C@]12CC[C@H]3[C@@H](CCc4cc(O)c(Cl)cc34)[C@@H]1CCCC2=O	770	6.11351
COc1cc2[C@H]3CC[C@@]4(C)[C@@H](CCCC4=O)[C@@H]3CCc2cc1O	6200	5.20761
Oc1ccc2C3=C(CCOc2c1)c4ccc(O)cc4O[C@@H]3c5ccc(OCCN6CCCCC6)cc5	1.1	8.95861
Oc1ccc2C3=C(CCOc2c1)c4ccc(O)cc4O[C@@H]3c5ccc(OCCN6CCCC6)cc5	1.2	8.92082
Oc1ccc2C3=C(CCOc2c1)c4ccc(O)cc4O[C@@H]3c5ccc(OCCN6CCSCC6)cc5	1.2	8.92082
Oc1ccc2C3=C(CCOc2c1)c4ccc(O)cc4O[C@@H]3c5ccc(OCCN6CCOCC6)cc5	1.6	8.79588
Oc1ccc2C3=C(CCOc2c1)c4ccc(O)cc4O[C@@H]3c5ccc(OCCN6CCCCCC6)cc5	2.2	8.65758
Oc1ccc2C3=C(CCOc2c1)c4ccc(O)cc4O[C@H]3c5ccc(OCCN6CCCCCC6)cc5	2.4	8.61979
Oc1ccc2C3=C(CCOc2c1)c4ccc(O)cc4O[C@H]3c5ccc(OCCN6CCCC6)cc5	2.5	8.60206
Oc1ccc2C3=C(CCOc2c1)c4ccc(O)cc4O[C@@H]3c5ccc(OCCCN6C(=O)CCC6=O)cc5	2.63	8.58004
CN(C)CCOc1ccc(cc1)[C@H]2Oc3cc(O)ccc3C4=C2c5ccc(O)cc5OCC4	3.3	8.48149
Oc1ccc2C3=C(CCOc2c1)c4ccc(F)cc4O[C@@H]3c5ccc(OCCN6CCCCCC6)cc5	3.3	8.48149
Oc1ccc2C3=C(CCOc2c1)c4ccc(O)cc4O[C@H]3c5ccc(OCCN6CCCCC6)cc5	3.4	8.46852
Oc1ccc2C3=C(CCOc2c1)c4ccccc4O[C@H]3c5ccc(OCCN6CCCCC6)cc5	4.2	8.37675
COc1ccc2C3=C(CCOc2c1)c4ccc(O)cc4O[C@H]3c5ccc(OCCN6CCCCC6)cc5	4.2	8.37675
Oc1ccc2C3=C(CCOc2c1)c4ccccc4O[C@H]3c5ccc(OCCN6CCCCCC6)cc5	4.5	8.34679
Oc1ccc2C3=C(CCOc2c1)c4ccc(O)cc4O[C@@H]3c5ccc(OCCN6C(=O)CCC6=O)cc5	4.8	8.31876
COC(=O)COc1ccc(cc1)C2Oc3cc(O)ccc3C4=C2c5ccc(O)cc5OCC4	4.8	8.31876
CCN(CC)CCOc1ccc(cc1)[C@H]2Oc3ccccc3C4=C2c5ccc(O)cc5OCC4	5	8.30103
CCN(CC)CCOc1ccc(cc1)[C@H]2Oc3cc(F)ccc3C4=C2c5ccc(O)cc5OCC4	5	8.30103
Oc1ccc2C3=C(CCOc2c1)c4ccc(F)cc4O[C@H]3c5ccc(OCCN6CCCCCC6)cc5	5	8.30103
CC(C)N(CCOc1ccc(cc1)[C@H]2Oc3cc(O)ccc3C4=C2c5ccc(O)cc5OCC4)C(C)C	5.4	8.26761
CC(C)N(CCOc1ccc(cc1)[C@@H]2Oc3cc(O)ccc3C4=C2c5ccc(O)cc5OCC4)C(C)C	5.6	8.25181
Oc1ccc2C3=C(CCOc2c1)c4ccccc4O[C@@H]3c5ccc(OCCN6CCCCC6)cc5	5.8	8.23657
COc1ccc2C3=C(CCOc2c1)c4ccc(O)cc4O[C@@H]3c5ccc(OCCN6CCCCC6)cc5	5.8	8.23657
Oc1ccc2C3=C(CCOc2c1)c4ccc(O)cc4O[C@H]3c5ccc(OCCN6C(=O)CCC6=O)cc5	6.2	8.20761
Oc1ccc2C3=C([C@@H](Oc2c1)c4ccc(OCCN5CCCCC5)cc4)c6ccccc6OCC3	6.3	8.20066
COc1ccc2C3=C([C@@H](Oc2c1)c4ccc(OCCN5CCCCC5)cc4)c6ccc(O)cc6OCC3	6.3	8.20066
CCN(CC)CCOc1ccc(cc1)[C@@H]2Oc3cc(F)ccc3C4=C2c5ccc(O)cc5OCC4	7	8.1549
CN1CCN(CCOc2ccc(cc2)[C@H]3Oc4cc(O)ccc4C5=C3c6ccc(O)cc6OCC5)CC1	8.7	8.06048
CCN(CC)CCOc1ccc(cc1)[C@@H]2Oc3ccccc3C4=C2c5ccc(O)cc5OCC4	9	8.04576
COc1ccc2C3=C([C@H](Oc2c1)c4ccc(OCCN5CCCCC5)cc4)c6ccc(O)cc6OCC3	9	8.04576
Oc1ccc2C3=C(CCOc2c1)c4ccc(O)cc4O[C@H]3c5ccc(OCCN6CCOCC6)cc5	10	8
CN(C)CCOc1ccc(cc1)[C@@H]2Oc3cc(O)ccc3C4=C2c5ccc(O)cc5OCC4	11	7.95861
Oc1ccc2C3=C(CCOc2c1)c4ccccc4O[C@@H]3c5ccc(OCCN6CCCCCC6)cc5	11	7.95861
CN(C)CCOc1ccc(cc1)[C@@H]2Oc3cc(O)ccc3C4=C2c5ccccc5OCC4	11.1	7.95468
CN(C)CCOc1ccc(cc1)[C@@H]2Oc3ccccc3C4=C2c5ccc(O)cc5OCC4	13	7.88606
CN(C)CCOc1ccc(cc1)[C@H]2Oc3ccccc3C4=C2c5ccc(O)cc5OCC4	16	7.79588
Oc1ccc2C3=C(CCOc2c1)c4ccc(O)cc4O[C@@H]3c5ccc(OCCCN6CCCCC6)cc5	22	7.65758
Oc1ccc2C3=C(CCOc2c1)c4ccc(O)cc4O[C@H]3c5ccc(OCCCN6C(=O)CCC6=O)cc5	40.97	7.38753
Oc1ccc2C3=C(CCOc2c1)c4ccc(O)cc4O[C@H]3c5ccc(OCCCN6CCCCC6)cc5	55	7.25964
COc1ccc2C3=C(CCOc2c1)c4ccc(OC)cc4O[C@@H]3c5ccc(OCCN6CCCCC6)cc5	64	7.19382
Oc1ccc2C3=C([C@H](Oc2c1)c4ccc(OCCN5CCCCCC5)cc4)c6ccccc6OCC3	85	7.07058
Oc1ccc2C3=C([C@H](Oc2c1)c4ccc(OCCN5CCCCC5)cc4)c6ccccc6OCC3	100	7
Oc1ccc2C3=C(CCOc2c1)c4ccc(O)cc4O[C@H]3c5ccc(OCCN6CCSCC6)cc5	111	6.95468
OC(=O)CCOc1ccc(cc1)[C@H]2Oc3cc(O)ccc3C4=C2c5ccc(O)cc5OCC4	120	6.92082
Oc1ccc2C3=C(CCOc2c1)c4ccc(O)cc4O[C@@H]3c5cccc(OCCN6CCCCC6)c5	150	6.82391
CN(C)CCOc1ccc(cc1)[C@H]2Oc3cc(O)ccc3C4=C2c5ccccc5OCC4	180	6.74473
Oc1ccc2C3=C(CCOc2c1)c4ccc(O)cc4O[C@H]3c5cccc(OCCN6CCCCC6)c5	190	6.72125
OCCOc1ccc(cc1)C2Oc3cc(O)ccc3C4=C2c5ccc(O)cc5OCC4	310	6.50864
CN1CCN(CCOc2ccc(cc2)[C@@H]3Oc4cc(O)ccc4C5=C3c6ccc(O)cc6OCC5)CC1	312	6.50585
OCCCOc1ccc(cc1)C2Oc3cc(O)ccc3C4=C2c5ccc(O)cc5OCC4	326	6.48678
OC(=O)CCOc1ccc(cc1)[C@@H]2Oc3cc(O)ccc3C4=C2c5ccc(O)cc5OCC4	580	6.23657
Oc1ccc2C3=C([C@@H](Oc2c1)c4ccc(OCCN5CCCCCC5)cc4)c6ccccc6OCC3	4	8.39794
Oc1ccc2C3=C(CCOc2c1)c4ccc(O)cc4OC3c5ccc(OCCN6CCCCC6)cc5	13	7.88606
Oc1ccc2C3=C(CCCOc2c1)c4ccc(O)cc4OC3c5ccc(OCCN6CCCCC6)cc5	23	7.63827
C[C@]12CC[C@H]3[C@@H](CCc4cc(O)ccc34)[C@@H]1CC[C@@]2(O)c5ccc6COCc6c5	74.3	7.12901
Cc1ccc(cc1)S(=O)(=O)N2Cc3ccc(cc3C2)[C@]4(O)CC[C@H]5[C@@H]6CCc7cc(O)ccc7[C@H]6CC[C@]45C	341.19	6.467
CCOC(=O)C1(Cc2ccc(cc2C1)[C@]3(O)CC[C@H]4[C@@H]5CCc6cc(O)ccc6[C@H]5CC[C@]34C)C#N	47.53	7.32303
CCOC(=O)C1(Cc2ccc(cc2C1)[C@]3(O)CC[C@H]4[C@@H]5CCc6cc(O)ccc6[C@H]5CC[C@]34C)C(=O)C	245.47	6.61
CC(=O)C1(Cc2ccc(cc2C1)[C@]3(O)CC[C@H]4[C@@H]5CCc6cc(O)ccc6[C@H]5CC[C@]34C)C(=O)C	243.22	6.614
CCOC(=O)C1(Cc2ccc(cc2C1)[C@]3(O)CC[C@H]4[C@@H]5CCc6cc(O)ccc6[C@H]5CC[C@]34C)C(=O)OCC	492.04	6.308
Oc1cccc2c(OC(=O)c3ccc(Cl)cc3Cl)cccc12	1200	5.92082
COc1ccc(cc1)C(=O)Oc2cccc3c(O)cccc23	795	6.09963
COC(=O)C(C)N1C(=O)S\C(=C\c2ccc(O)c(Cl)c2)\C1=O	2320	5.63451
Cc1ccc(cc1)C(=O)C2=C(O)C(=O)N(C2c3ccc(Br)cc3)c4ccc(O)cc4	6130	5.21254
Oc1ccc(cc1)N2C(=O)c3ccc(Br)cc3C2=O	7980	5.098
Oc1ccc(\C=C\C(=O)c2ccc(Br)cc2)cc1	4660	5.33161
Cc1ccc(cc1)C(=O)Oc2cccc3c(O)cccc23	31600	4.50031
COc1ccc(CCCc2ccc(O)cc2)c(O)c1	8100	5.09151
CC(=CCc1c(O)c(O)cc([C@H]2CCc3ccc(O)cc3O2)c1CC=C(C)C)C	151100	3.82074
CC(=CCc1c(O)c(O)ccc1[C@H]2CCc3ccc(O)cc3O2)C	57200	4.2426
Oc1ccc(cc1)[C@H]2CCc3ccc(O)cc3O2	26200	4.5817
CC(=O)S[C@@H]1CC2=CC(=O)CC[C@]2(C)[C@H]3CC[C@@]4(C)[C@@H](CC[C@@]45CCC(=O)O5)[C@H]13	5702	5.24397
OC(=O)\C=C\c1ccc2c(C(=O)c3ccc(OCCN4CCCCC4)cc3)c(sc2c1)c5ccc(O)cc5	82	7.08619
Oc1ccc2nc(c3ccccc3)n(Cc4ccc(OCCN5CCCCC5)cc4)c2c1	310	6.50864
Oc1ccc(cc1)c2nc3ccccc3n2Cc4ccc(OCCN5CCCCC5)cc4	5100	5.29243
OCC1=Nc2cc3CCC(N(CC#C)c4ccc(cc4)C(=O)N[C@@H](CCC(=O)N[C@H](CCC(=O)O)C(=O)O)C(=O)O)c3cc2C(=O)N1	1	9
COc1ccc(cc1)c2oc(SC\C(=C(\C#N)/C(=N)C)\O)nn2	30035.9	4.52236
Cc1ccc(cc1)c2nnc(S)n2\N=C\C=C/c3ccccc3[N+](=O)[O-]	7316.61	5.13569
Oc1c(\C=N\c2cccc3cccnc23)sc4ccccc14	5150.58	5.28814
Cc1nn(c2ccccc2)c3sc(cc13)C(=O)OCN4C(=O)c5ccccc5C4=O	9753.2	5.01085
CCCCn1c(NC(=O)CC)c(C#N)c2nc3ccccc3nc12	23363.7	4.63146
Cn1c(SCC2=CC(=O)N3C=C(Br)C=CC3=N2)nnc1C4COc5ccccc5O4	25164.8	4.59921
CC1Cc2ccccc2N1C(=O)CSc3nnc(NC(=O)Cc4cccs4)s3	34005.5	4.46845
COC(=O)c1oc2ccc(Br)cc2c1NC(=O)CCCN3C(=O)c4ccccc4C3=O	42271	4.37396
O=Cc1cn(nc1C2=Cc3c(OC2=O)ccc4ccccc34)c5ccccc5	19621.4	4.70727
FC(F)(F)c1cc(nc2c(Br)c(nn12)C(=O)NCc3occc3)c4cccs4	36895.1	4.43303
O=C(CSc1nnc(SCC(=O)c2occc2)s1)c3occc3	21230.6	4.67304
CC(=O)Nc1ccc2nc(C)cc(O)c2c1	20985.7	4.67808
O=C(CN1C(=O)N(Cc2occc2)C(=O)c3c4CCCCCc4sc13)Nc5ccccc5	7237.52	5.14041
O=C(N1CCc2ccccc2C1)c3cc(on3)c4occc4	32511.5	4.48796
Cc1ccc(cc1C)n2nnnc2SCC(=O)Nc3ccc4C(=O)OCc4c3	27088.6	4.56721
CN1C(=O)\C(=C\2/SC(=NC2=O)Nc3cccc(C)c3C)\c4ccccc14	32901.4	4.48279
O=C(COC(=O)CCC(=O)c1cccs1)NCc2occc2	11931.1	4.92332
Cc1oc(\C=C\2/Sc3nc(nn3C2=O)c4occc4)cc1	13880.8	4.85759
OC(=O)c1cc(nc2ccccc12)c3occc3	23428.6	4.63025
Cc1occc1C(=O)NCc2cccc(CNC(=O)c3ccoc3C)c2	19680	4.70598
O=C(Nc1cccc(c1)C(=O)Nc2cccc(c2)c3cnc4ccccc4n3)c5occc5	13131.8	4.88167
Cc1oc(cc1)C2CC(=O)N3CN(CSC3=C2C#N)c4cccc(C)c4	3548.86	5.44991
CCOC(=O)c1c(C)oc2c3ccccc3c(O)c(\C=N\C4CCS(=O)(=O)C4)c12	16011.5	4.79557
C=CCN1C(=O)C(=CC2=C1N=C3C=CC=CN3C2=O)C#N	44689.3	4.3498
Cc1ccc(cc1)S(=O)(=O)Cc2oc(cc2)C(=O)NCc3ccc4OCOc4c3	37494.7	4.42603
COc1ccc(Cl)cc1NC(=O)c2ocnc2C	24949.8	4.60293
COc1ccc(cc1OC)C2CC(=NN2S(=O)(=O)C)c3c(O)nc4ccc(Cl)cc4c3c5ccccc5	12439.1	4.90521
COc1ccc(NC(=O)c2occc2)cc1N	36096.2	4.44254
CCCN(CCC)S(=O)(=O)c1ccc(NC(=O)Cc2cccs2)cc1	16658.2	4.77837
CCn1c(SCC(=O)c2oc(CNC(=O)C)cc2)nnc1c3cccs3	42693.8	4.36963
Cc1ccc2nc(O)c(cc2c1)c3nc4ccccn4c3NCc5occc5	25697.7	4.59011
O\C(=C(/C#N)\c1nc2ccccc2[nH]1)\Nc3ccc(Cl)cc3	27058.6	4.56769
CCCNC(=O)c1ccc(s1)c2nc3ccccc3s2	30294.3	4.51864
O=C(Nc1cccc(c1)c2cn3cccnc3n2)c4ccc5OCOc5c4	6674.21	5.1756
CCCN1N=C(C(=O)OCC(=O)c2ccc3OCC(=O)Nc3c2)c4ccccc4C1=O	37919.2	4.42114
Cc1ccc2[nH]c(nc2c1)\C(=C/c3ccc(N4CCCCC4)c(c3)[N+](=O)[O-])\C#N	4234.1	5.37324
CCOC(=O)Nc1on[n+](c1)N2CCOCC2	24673.9	4.60776
NC(=O)C1(CCN(CC1)c2nc(cs2)c3ccc(Br)cc3)N4CCCCC4	37793.8	4.42258
COc1ccc2c(c1)C(=O)Oc3cc(OCC(=O)N4CCC(C)CC4)ccc23	11679.9	4.93256
CCc1nnc2SCC(=Nn12)c3oc(cc3)c4cc(Cl)ccc4Cl	43982.4	4.35672
Cc1nc2sccn2c1c3nc(cs3)c4oc5ccccc5c4	10678.5	4.97149
CCOP(=O)(OCC)C1(NS(=O)(=O)c2ccccc2)C=C(Cl)C(=O)c3ccccc13	12589	4.90001
Oc1c(Cl)cc(Cl)c(Cl)c1Cc2c(O)c(Cl)cc(Cl)c2Cl	2161.56	5.66523
NC(=O)c1c2CCCc2sc1NC(=O)c3oc4ccccc4c3	23481.6	4.62927
Cc1cc(c2nn3c(nnc3s2)c4ccccc4)c5ccccc5n1	21552.7	4.6665
COC(=O)c1ccc2C(=O)N(CCCCCC(=O)NCc3ccc4OCOc4c3)C(=O)Nc2c1	14798.1	4.8298
COCCNC(=O)c1c(N)n(\N=C\c2cccs2)c3nc4ccccc4nc13	11198.2	4.95085
CCC1(C)NC(=O)N(CC(=O)Nc2sc3CCCc3c2C(=O)N)C1=O	18237	4.73905
Cc1onc(c1)C(=O)OCC(=O)c2ccc(Br)s2	36204.5	4.44124
CC1=Nc2ccccc2C(=O)N1\N=C\c3c(O)ccc4oc5CCCCc5c34	29165.6	4.53513
CCc1cccc2c(c[nH]c12)C(=O)Cn3nnc(n3)c4ccc(OC)c(OC)c4	10290.9	4.98755
CC(C)CN(C1CCS(=O)(=O)C1)C(=O)COC(=O)c2cc3CCCc3s2	2947.59	5.53053
CC(=N)\C(=C(\O)/CSc1oc(nn1)c2ccc(OC(F)F)cc2)\C#N	46575.4	4.33184
O=C(Cc1cn2ccsc2n1)OCc3nc4ccccc4s3	6975.21	5.15644
CCn1c(SCC(=O)Nc2ccc3c(oc4ccccc34)c2)nnc1c5ccc(N)cc5	11721.8	4.93101
CCN(c1ccccc1)S(=O)(=O)c2ccc3ncc(C(=O)NCCOC)c(O)c3c2	27893.5	4.5545
Cc1ccc(cc1)c2csc(NC(=O)c3oncc3)n2	7189.32	5.14331
CCOC(=O)C1=C(C)S\C(=C/N(C)C)\C1=O	40298	4.39472
CCc1ccc(NC(=O)c2noc3CCCc23)cc1	7938.99	5.10023
O=C(Cc1ccc(s1)S(=O)(=O)N2CCOCC2)Nc3nc4CCCCc4s3	4691.78	5.32866
CN1C(=O)CSc2ccc(NC(=O)N3CCC(CC3)N4CCCCC4)cc12	11810.5	4.92773
CCn1c2ccccc2c3cc(NC(=O)CSc4nnc(c5ccc(OC)cc5)n4N)ccc13	12230.2	4.91257
CCCc1nnc2SCC(=Nn12)c3oc(cc3)c4cc(Cl)ccc4Cl	13388.3	4.87328
Cc1ccccc1NC(=O)CSc2nnc(c3occc3)c(n2)c4occc4	14882.2	4.82733
O=C(CSc1nc(ccc1C#N)c2cccnc2)Nc3sc4CCCc4c3C#N	14973.7	4.82467
NC(=S)N1NC(=C(\N=N\c2ccc(O)cc2)C1=O)c3ccc(cc3)[N+](=O)[O-]	11020	4.95782
Clc1ccc(COc2ccc(cc2)c3oc(NCc4cccnc4)c(n3)C#N)cc1	37410.1	4.42701
Cc1ccc(cc1)c2nnc3SCC(=Nn23)c4ccc(Br)cc4	42307.9	4.37358
CCc1cc2C(=O)N(CC=C)C(=Nc2s1)SCC(=O)NC(=O)NCc3occc3	10088.8	4.99616
COc1cccc2C=C(C(=O)Oc12)c3cn4ccc(C)cc4n3	7851.33	5.10506
COc1ccc(CN2C(=O)Nc3cc(ccc3C2=O)C(=O)NCc4ccc5OCOc5c4)cc1	18879.1	4.72402
CCOP(=O)(OCC)C1(NS(=O)(=O)c2ccccc2)C=C(Br)C(=O)c3ccccc13	8688.31	5.06106
[O-][N+](=O)c1ccc(Oc2cccc(\C=N\NC(=O)c3cncc(Br)c3)c2)c(c1)[N+](=O)[O-]	27852.1	4.55514
O=C1Oc2ccccc2N1CCn3c4ccccc4c5nc6ccccc6nc35	17942.6	4.74611
COc1ccc(cc1)C2C=C(Nc3nc(NC(=O)C)nn23)c4ccc(Cl)cc4	21884.5	4.65986
CCOC(=O)Cc1cc(O)n2nc(cc2n1)c3ccc(C)cc3	13917	4.85645
Cc1oc(cc1)c2cc(C(=O)NCc3occc3)c4ccccc4n2	6844.46	5.16466
CC(OC(=O)COc1ccc(Cl)cc1C)C(=O)N(C)C	36973.4	4.43211
CC1CCN(Cc2c(O)c(Cl)cc3C(=CC(=O)Oc23)C)CC1	23728	4.62474
COc1cc(NC(=O)CSC2=Nc3ccccc3C(=O)N2C)ccc1NC(=O)c4occc4	32541.2	4.48757
FC(F)Oc1ccc(cc1)c2oc(SCC(=O)NC(=O)NCc3occc3)nn2	11595.9	4.9357
CCN=C1C=CC(=CC(=C1O)C(=O)\C=C\c2ccccc2Cl)Br	3106.81	5.50769
COc1ccc2[nH]c3C4=Nc5ccccc5C(=O)N4CCc3c2c1	17183.8	4.76488
CCc1ccc2nc(O)c(cc2c1)C3C(=C(N)Oc4c3ccc5cccnc45)C#N	11260.8	4.94843
CC(=O)c1cccc(NC(=O)CN2C(=O)NC3(CCCCCCC3)C2=O)c1	48193.2	4.31701
Cc1ccnc(NS(=O)(=O)c2ccc(NC(=O)Cc3cccs3)cc2)n1	12207.8	4.91336
Clc1cccc(c1)N2CCN(CC2)C(=O)CCCN3C(=S)Nc4ccccc4C3=O	5732.94	5.24162
CNc1nnc(s1)C2=Cc3cc(Cl)ccc3OC2=O	11057.8	4.95633
COc1ccc2cc3c(N)nn(C(=O)Cc4ccc(Cl)cc4)c3nc2c1	24783.3	4.60584
CC1=CC=CN2C(=O)C3=C(N=C12)N(C(=O)C(=C3)C#N)c4ccc(C)cc4	30868.3	4.51049
NCCNc1nc(NCc2ccccc2)c3CN(Cc4ccccc4)CCc3c1C#N	11823.9	4.92724
Cc1onc(NC(=O)CSc2cn(CCNC(=O)c3ccc(Cl)cc3)c4ccccc24)c1	24869	4.60434
COc1cccc(c1)c2nnc(NC(=O)Cc3cccs3)s2	19078.2	4.71946
CCCSc1nc(C)c(cc1C#N)c2csc(n2)C(=C3CCCC3)C#N	9342.81	5.02952
O=C(Nc1nc(cs1)c2nc3ccccc3s2)C4COc5ccccc5O4	25091.3	4.60048
O=C(CSc1n[nH]c(n1)c2ccc(cc2)S(=O)(=O)N3CCCCC3)Nc4nccs4	47183	4.32621
Cc1ccc(cc1)S(=O)(=O)Cc2oc(cc2)C(=O)O	18120.8	4.74182
O=C(Cc1coc2cc3CCCc3cc12)OCC4=CC(=O)N5C(=N4)Sc6ccccc56	4827.43	5.31628
Cc1cccc(N2CCN(CC2)c3nc4ccccc4n5cnnc35)c1C	38786.3	4.41132
Cc1ccc(C(=O)CSC2=C(C#N)C(CC(=O)N2)c3occc3)c(C)c1	26539.6	4.57611
Cc1snc2sc(C(=O)c3ccc(Br)cc3)c(N)c12	28223.3	4.54939
Oc1ccc(\C=N\c2ccc(cc2)N3CCOCC3)c(O)c1	30385.2	4.51734
CCOC(=O)c1c(C)c(C)sc1Nc2nc(C)c(s2)C(=O)NC	42306.8	4.37359
COc1ccc2c(c1)C(=O)Oc3cc4oc(C)c(C)c4cc23	6904.21	5.16089
COc1ccc(OC)c(\C=N\c2oc(c3occc3)c(c4occc4)c2C#N)c1	16276.2	4.78845
O=C(Cc1cccs1)Nc2ccccn2	13428.5	4.87197
Cc1sc2ncnc(NCc3occc3)c2c1C	35280.4	4.45247
Cc1c([nH]c2CC(CC(=O)c12)c3occc3)C(=O)OCC4CCCO4	32131.9	4.49306
CCOc1cccc2C=C(C(=O)Oc12)c3nnc(NCc4occc4)s3	26786.9	4.57208
Cc1onc(C)c1COc2ccc(cc2)C(=O)OCC(=O)N3c4ccccc4NC(=O)C3(C)C	8736.14	5.05868
CCOC(=O)C1=C(O)\C(=C/c2oc(CNC(=O)C(=O)Nc3ccccc3)cc2)\N=C1C	5729.13	5.24191
Cc1cc(ccc1n2c(C)ccc2C)C(=O)O	7534.84	5.12293
CCOC(=O)c1[nH]c2CC(CC(=O)c2c1C)c3occc3	30297.3	4.5186
CCN1CCc2nc(NC(=O)Cc3ccc4OCCOc4c3)sc2C1	28777.6	4.54094
COc1ccccc1NC(=O)c2ccccc2NC(=O)c3cc(Cl)ccc3NC(=O)c4occc4	12511.8	4.90268
CC(=O)c1c(C)[nH]c(C(=O)COc2ccc(cc2)C#N)c1C	34038.5	4.46803
CCOC(=O)CSC1=NN(C)C(=S)S1	7983.25	5.09782
COCCCNC(=O)c1ccc2C(=O)N(Cc3ccc4OCOc4c3)C(=S)Nc2c1	42005.2	4.3767
Cn1ccnc1SCC(=O)Nc2ccc3nc(SCC(=O)NC4CC4)sc3c2	25675.1	4.59049
Cc1c([nH]c2CC(CC(=O)c12)c3occc3)C(=O)OCc4ccccc4	22957.2	4.63908
Cc1ccccc1CSCC(=O)NC(=O)NCc2occc2	9266.32	5.03309
C(Oc1ccccc1)c2nnc3sc(nn23)C4COc5ccccc5O4	9549.84	5.02
Brc1oc(cc1)c2nc3cc(ccc3[nH]2)N4C(=O)c5ccccc5C4=O	8956.26	5.04787
COc1cc2cc(C(N3CCc4ccccc34)c5nnnn5C6CCCC6)c(O)nc2cc1OC	21924.6	4.65907
COC(=O)c1ccc2C(=O)N(CC3CCCO3)C(=Nc2c1)SCC(=O)Nc4ccccc4Cl	20945.3	4.67891
O=S(=O)(N1CCCCCC1)c2cccc(c2)c3cn4cccnc4n3	22300.1	4.65169
COc1ccccc1N2CCN(CC2)C(=O)c3cc4CCCc4s3	5194.54	5.28445
OC(=O)C1Nc2c(cccc2C(=O)N3CCOCC3)C4C=CCC14	15883.3	4.79906
COc1ccc(OCCC(=O)OCC(=O)NCc2occc2)cc1	33316.3	4.47734
COC(=O)C1=C(O)\C(=C/c2oc(CNC(=O)C(=O)Nc3ccc(C)c(C)c3)cc2)\N=C1C	19602.4	4.70769
CN(CC(=O)NC(=O)NCc1occc1)Cc2nc(O)c3ccccc3n2	13740.8	4.86199
OC1=C(C(=O)Nc2ccccc2[N+](=O)[O-])c3nc4ccccc4n3CC1	18587.7	4.73077
COC(=O)c1oc(CSc2nc(O)c3cnn(c4ccc(C)c(C)c4)c3n2)cc1	38489.1	4.41466
CC1(C)Cc2c(CO1)sc3c4nnnn4c5nnnn5c23	4112.5	5.38589
Cc1cccc2cc(C(N(CC3CCCO3)Cc4occc4)c5nnnn5C(C)(C)C)c(O)nc12	13315.7	4.87564
COc1ccc(Cn2c(N)c(C(=O)NCc3occc3)c4nc5ccccc5nc24)cc1	17299.7	4.76196
Cc1ccc(Nc2nnc(SCC(=O)NCc3occc3)s2)cc1	28766.1	4.54112
CCOC(=O)C1=C(O)\C(=C/c2oc(CNC(=O)C(=O)Nc3ccc(C)c(C)c3)cc2)\N=C1C	40511.4	4.39242
Clc1ccc(cc1)N2CCN(CC2)C(=O)CCCN3C(=S)Nc4cc5OCOc5cc4C3=O	12607.7	4.89936
CCc1ccc2nc(NC(=O)c3ccc4c(O)nc(CN5CCOCC5)nc4c3)sc2c1	8229.68	5.08462
Fc1ccc(CNC(=O)C2=CC3=C(N=C4C=CC=CN4C3=O)N(Cc5cccnc5)C2=N)cc1	7037.86	5.15256
CCOC(=O)C1=C(Nc2ccc(C)cc2)S\C(=C/c3cn(CC(=O)NCC4CCCO4)c5ccccc35)\C1=O	7598.93	5.11925
COc1ccc2[nH]c3nc(SCc4oc(nn4)c5ccc(C)cc5)nnc3c2c1	6840.09	5.16494
Cc1sc2ncnc(SCC(=O)NC(=O)NCc3occc3)c2c1C	11505.5	4.93909
CCC1=NN2C(=NC(=O)\C(=C\c3oc(SCc4occc4)cc3)\C2=N)S1	21012.5	4.67752
CC1CCN(CC1)S(=O)(=O)c2ccc(NC(=O)Cc3cccs3)cc2	9493.34	5.02258
CC(=O)c1cccc(NC(=O)Cc2cccs2)c1	18544.2	4.73179
Cn1c(SCC(=O)Nc2sccc2C#N)nnc1c3ccccc3	17106.5	4.76684
Cc1csc2nc(CCNS(=O)(=O)c3ccc4OCCOc4c3)cn12	17060.6	4.76801
Cc1cccc2c(C)cc(SCC(=O)NC(=O)NCc3occc3)nc12	32039.9	4.49431
ClC1=CCC2C(C1)C(=O)N(CCCCCCN3C(=O)C4CC=C(Cl)CC4C3=O)C2=O	24701.7	4.60727
CC1CC(n2nc(cc2N1)C(=O)O)C(F)(F)C(F)(F)F	19923.7	4.70063
Cc1nnc(Oc2ccccc2F)c3ccccc13	29986.4	4.52308
COc1ccc(OC)c(NC(=O)c2cc([nH]n2)c3ccc(C)cc3O)c1	22118.1	4.65525
CCN(c1ccccc1)S(=O)(=O)c2cc(ccc2C)C(=O)O	13057	4.88416
COC(=O)c1cc2ccsc2n1CC(=O)Nc3ccc(cc3)N(C)C	47259.6	4.32551
CCOc1ccc(Nc2oc(nc2C#N)c3ccccc3Cl)cc1	9540.57	5.02043
Clc1ccc(s1)S(=O)(=O)NCCc2csc(n2)c3cccnc3	19220.8	4.71623
Cc1ccc(cc1)C(=O)N\N=C\c2ccc(s2)[N+](=O)[O-]	21142.5	4.67484
COc1ccc(CNC(=O)c2cc(on2)c3cccs3)cc1	27729.6	4.55706
COc1ccccc1\C=C\2/Sc3nc(nn3C2=O)c4occc4	17506	4.75681
COc1ccc(cc1)N2Cc3cccc(C(=O)O)c3C2=O	11983	4.92143
COc1ccc(cc1)N2Cc3cccc(C(=O)N4CCN(CC4)C(=O)c5occc5)c3C2=O	9795.21	5.00899
Cc1nc2cc(nn2c(O)c1Cl)c3ccsc3n4c(C)ccc4C	27467.2	4.56119
Fc1ccccc1c2oc3ccc(NC(=O)c4cncc(Br)c4)cc3n2	15507.5	4.80946
Clc1ccc(Nc2nc(cs2)c3ccncc3)cc1	18185	4.74029
O=C(Nc1ccc(cc1)n2nncc2c3occc3)C4=Cc5ccccc5OC4=O	40580	4.39169
Cc1ccc(NC(=O)CN2C(=O)S\C(=C\c3oc(cc3)c4cc(ccc4C)C(=O)O)\C2=O)cc1C	18183.5	4.74032
COc1ccc2c(c1)C(=O)Oc3cc(OCC(=O)NC4CCCCC4)ccc23	17894.9	4.74727
Brc1ccc(cc1)C2NC(=O)c3c4CCCc4sc3N2	19409	4.712
CN(C)CC(=O)N1c2ccccc2CCc3ccc(NC(=O)c4ccc(N)cc4)cc13	15578.8	4.80746
CC(=O)Nc1ccc(cc1)\N=C\c2nc(oc2O)c3ccc(C)cc3	8195.18	5.08644
CCOc1cccc2C=C(C(=O)Oc12)c3cn4cc(C)ccc4n3	3818.74	5.41808
CN1N=C(SCC(=O)Nc2nc(C)cc(C)n2)SC1=S	8766.96	5.05715
COc1cc(cc2OCOc12)C3C(=C(N)OC4=C3C(=O)OC(=C4)C)C#N	26191.7	4.58184
CN(\N=C\c1cccnc1)C2=C(Cl)C(=O)N(N=C2)c3ccc(F)c(Cl)c3	17867.6	4.74793
CCSc1nnc(NC(=O)C2Cc3ccccc3CN2C(=O)c4occc4)s1	7467.87	5.1268
CS(=O)(=O)c1ccc2nc(NC(=O)CCC(=O)c3cccs3)sc2c1	7107.47	5.14828
Cc1nnc(NC(=O)Cc2cccs2)s1	19042.6	4.72027
Brc1cnc2cc(nn2c1)C(=O)N3CCN(CC3)C(=O)c4occc4	17909.8	4.74691
OC1=C(\C=N\c2cc(Cl)ccc2O)C(=O)CC(C1)c3occc3	43806.6	4.35846
CCOC(=O)c1ccc(NC(=O)CSc2nc(C)cc(O)n2)cc1	3062.6	5.51391
COc1ccc(NC2=NC(=O)S/C/2=C\c3ccc(cc3)N(C)C)cc1	33330.2	4.47716
CC1CC2=C(S1)C(=O)N(CCc3ccccc3)C(=N2)SCC(=O)Nc4cc(C)on4	33558.3	4.4742
CCN1C(=O)c2ccccc2N=C1SCC(=O)Nc3ccc(NC(=O)c4occc4)c(OC)c3	35818.1	4.4459
CCOCCCNC(=O)c1cnc2ccc(cc2c1O)S(=O)(=O)Nc3cccc(OC)c3	35193	4.45354
CCOc1cc(N2CCOCC2)c(OCC)cc1NC(=O)c3cc(nc4ccccc34)c5occc5	14720.9	4.83207
OC1C(Sc2ccccc2NC1=O)c3ccccc3	3016.42	5.52051
Nc1c(C#N)c(cc(c2ccccc2)c1C#N)c3occc3	33450.5	4.4756
O=C(Nc1ccc(cc1)N2CCCC2)C(c3ccccc3)c4ccccc4	7092.12	5.14922
CN1N=C(c2c(c(N)n(C3CCCCC3)c2C1=O)c4nc5ccccc5s4)[N+](=O)[O-]	4982.94	5.30251
CC(=O)c1c(COC(=O)c2occc2)nc3ccccc3[n+]1[O-]	29237.3	4.53406
NC1=C(C#N)C(C2=C(O1)\C(=C/c3cocc3)\CCC2)c4cocc4	10033.5	4.99855
Brc1ccc(cc1)c2nnc(c3cccnc3)c4conc24	6621.2	5.17906
Cc1ccc(OCc2ccoc2C(=O)O)cc1C	25439.8	4.59449
CCOC(=O)C1=C2N(C(=O)C(S1)c3ccccc3OC)C(=C(N)/C/2=C\c4ccccc4OC)C#N	9798.6	5.00884
Fc1ccc(cc1)c2nnc(c3ccccc23)n4nnc5ccccc45	26285.5	4.58028
COc1ccc(cc1)c2oc(nn2)C3=Cc4c(OC3=O)ccc5ccccc45	20039.2	4.69812
[O-][N+](=O)c1cc(ccc1Cl)C(=O)NNC(=O)c2ccc(SCC3CCCO3)c(c2)[N+](=O)[O-]	23306.1	4.63253
O=C(Nc1ccc2nn(nc2c1)c3ccccc3)c4ccc5OCOc5c4	6299.84	5.20067
CC(C)CNC(=O)c1c(N)n(\N=C\c2ccccn2)c3nc4ccccc4nc13	15907.1	4.79841
COc1cc(NC(=O)c2cccs2)c(cc1OC)C(=O)OCC(=O)NCc3occc3	14772.4	4.83055
CCn1nnc(NC(=O)CSc2ccc(Cl)cc2)n1	9268.37	5.033
NC(=O)c1ccccc1OCC2CC(=NO2)c3ccccc3	29932.4	4.52386
COc1ccc(cc1OC)c2nc(C(=O)N)c3nc(O)n(c4cccc(Cl)c4)c3n2	6261.99	5.20329
CS(=O)(=O)N(CC(=O)NCc1occc1)c2ccc3OCOc3c2	40119.1	4.39665
CCOC(=O)c1c(COC)n(C)c2C(=O)C(=O)c3ccc(Br)cc3c12	8870.75	5.05204
Cc1cc(C)c(c(C)c1)S(=O)(=O)\N=C\2/C=CC(=O)C(=C2)Cl	10284.8	4.98781
O=S(=O)(NCc1csc(n1)c2cccnc2)c3cccs3	18045.4	4.74363
COC(=O)c1cnn2c(cc(nc12)c3occc3)C(F)(F)F	42406.6	4.37257
C\C=C\COC(=O)c1[nH]c2CC(CC(=O)c2c1C)c3occc3	24676.3	4.60772
CC1CC2=C(S1)C(=O)N(CCc3ccccc3)C(=N2)SCC(=O)Nc4nnc(C)s4	17543.9	4.75587
Cc1ccc(cc1)S(=O)(=O)Cc2oc(cc2)C(=O)N3CCC4(CC3)OCCO4	43005.7	4.36647
COCCOC(=O)c1[nH]c2CC(CC(=O)c2c1C)c3occc3	19512.4	4.70969
Clc1ccc2cc3cc(oc3nc2c1)C(=O)NCc4occc4	17703.9	4.75193
CSc1ccc(cc1)S(=O)(=O)Nc2cccc(F)c2	23686.9	4.62549
CC(C)CC(=O)Nc1ccc(cc1)C(=O)COc2ccc(cc2)c3ocnn3	22258.1	4.65251
Cc1cccc(OCc2nnc(SCC(=O)NC(=O)NCc3occc3)n2CC=C)c1	14821.7	4.8291
O=C(NCc1occc1)c2cc3CSCc3s2	9413.4	5.02625
CCOc1ccc(NC2=NC(=O)S/C/2=C\c3ccc(OC)cc3)cc1	18795.5	4.72595
NC(=O)c1c2CCCCCCc2sc1NC(=O)c3cccs3	25863	4.58732
CCC\C(=N\Nc1ccc(Cl)cc1)\c2cnnc(n2)c3ccccc3	3852.88	5.41421
O=C(Cc1cccs1)Nc2nnc(COc3ccccc3)s2	37250.2	4.42887
COc1cccc2sc(Nc3oc(nn3)c4ccc(F)cc4)nc12	24964.5	4.60268
Cc1onc(c1C(=O)OCC(=O)NCc2occc2)c3c(F)cccc3Cl	38620.5	4.41318
O=Cc1ccc2OC3=C(C(=O)N4CCCSC4=N3)C(=O)c2c1	17800.6	4.74956
CN1C(=O)c2cc(C(=O)Nc3ccc4OCOc4c3)n(C)c2c5ccccc15	22564.1	4.64658
O=C(CSc1ncccn1)Nc2oc(c3ccccc3)c(c4ccccc4)c2C#N	9581	5.01859
Cc1ccc(cc1C)n2nnnc2SCC(=O)Nc3cccc(NC(=O)c4occc4)c3	14917.7	4.8263
Clc1ccc(cc1)c2nc(NC(=O)CSc3nnnn3c4ccccc4)ns2	20779.3	4.68237
Fc1cccc(c1)C(=O)N2CCN(CC2)C(=O)c3cc4ncc(Br)cn4n3	33363	4.47674
Cc1ccc(cc1)C(=O)ONc2ccc(cc2)N=NC(=O)c3ccccc3O	8438.21	5.07375
COc1ccc(C)cc1n2nnnc2SCC(=O)NC(=O)NCc3occc3	9477.83	5.02329
O=C(COC(=O)c1cccc(c1)S(=O)(=O)N2CCc3ccccc3C2)NCc4occc4	24961.2	4.60273
OC(=O)c1ccc2N[C@H]([C@H]3CC=C[C@H]3c2c1)c4ccccn4	9532.91	5.02077
CC(C)c1c(O)c(O)c(C=O)c2c(O)c(c(C)cc12)c3c(C)cc4c(C(C)C)c(O)c(O)c(C=O)c4c3O	2551.34	5.59323
CC1CCc2c(C1)sc(NC(=O)c3oc(Cn4cc(cn4)[N+](=O)[O-])cc3)c2C#N	8345.14	5.07857
Cc1[nH]c2ccc(cc2c1C)c3oc(SCC(=O)c4ccccc4F)nn3	26017.2	4.58474
COc1cc(\C=C\2/Sc3nc(nn3C2=O)c4ccncc4)ccc1OC(=O)C	31658	4.49952
O=C(COC(=O)c1ccccc1Oc2ccccc2)NCc3occc3	17914.5	4.7468
CCc1ccc2nc(O)c(CN(Cc3ccc4OCOc4c3)C(=O)c5occc5)cc2c1	26191.7	4.58184
CSC1=N\C(=C/c2oc(Br)cc2)\C(=O)S1	22111.4	4.65538
CC1=C(SCCC#N)S\C(=C\2/SC(=C(SCCC#N)S2)C)\S1	5104.59	5.29204
Cc1ccccc1Nc2nnc(SCC(=O)NC(=O)NCc3occc3)s2	17285.1	4.76233
O=C(CSc1n[nH]c(n1)c2occc2)Nc3sc4CCCCc4c3C(=O)Nc5ccccc5	40015.8	4.39777
CCOC(=O)C1CCCN(C1)C(=O)c2cc3ncc(Br)cn3n2	20681	4.68443
CCCc1cc(n2ccnc2)n3c4ccccc4nc3c1C#N	29799.1	4.5258
CC(=O)c1ccc(NCC(=O)N2CCN(CC2)c3ccccc3)cc1	5018.36	5.29944
Cc1ccc(NS(=O)(=O)c2cccc(c2)C(=O)OCC(=O)NCc3occc3)cc1	30606.7	4.51418
O=C(NCc1occc1)C2=Cc3ccccc3C(=O)O2	30177.4	4.52032
O=C(Nc1ccc2oc(nc2c1)c3ccc4ccccc4c3)c5cccs5	27735.8	4.55696
Cc1ccc(N\C=C/2\C(=O)N(C(=O)c3ccccc23)c4ccc5OCOc5c4)cc1	19841.3	4.70243
Clc1cc2C(=O)c3ccccc3C(=O)c2cc1NC(=O)COC(=O)CC4CCCC4	22253.4	4.6526
COc1ccc2nc3oc(cc3cc2c1)C(=O)N4CCN(CC4)c5cccc(c5)C(F)(F)F	15445.3	4.8112
Cc1nn(c(Cl)c1\C=N\Nc2ccc(cc2[N+](=O)[O-])S(=O)(=O)Nc3ccccc3C(=O)O)c4ccccc4	6835.45	5.16523
Cc1ccc2nc(O)c(cc2c1)C3C(=C(N)Oc4c3ccc5cccnc45)C#N	19530.8	4.70928
COc1cc(NC(=O)COc2ccc(cc2)n3cnnn3)c(OC)cc1Cl	8308.43	5.08048
FC(F)(F)c1cc(nc2c(cnn12)C(=O)Nc3cnn(c3)C45CC6CC(CC(C6)C4)C5)c7occc7	3639.79	5.43892
O=S(=O)(\N=C(\Sc1ccccc1)/c2ccccc2)c3ccccc3	10202.4	4.9913
Oc1c(Cl)cc(Cl)cc1Sc2cc(Cl)cc(Cl)c2O	3940.88	5.40441
O=C(COC(=O)CCOc1ccccc1)NCc2occc2	16615.2	4.77949
OC(=O)c1cc(nc2ccc(Br)cc12)c3occc3	47639.8	4.32203
O=C(CSC1=Nc2scc(c3occc3)c2C(=O)N1c4ccccc4)NCC5CCCO5	30130.2	4.521
Cc1occc1c2nnc3sc(nn23)c4cc(oc4C)c5ccc(Cl)cc5	2769.48	5.5576
Cc1cc(C)n2nc(SCC3=CC(=O)Oc4cc(O)ccc34)nc2n1	10131.4	4.99433
CCCCCCc1cc2C=C(C(=O)Oc2cc1O)c3oc(nn3)c4ccccc4	34942.6	4.45664
CN(c1ccccc1C(=O)O)S(=O)(=O)c2ccc3NC(=O)c4cccc2c34	18685.6	4.72849
CCOc1ccc(NC(=O)c2oc3nc4cc(OC)ccc4cc3c2)cc1	47271.4	4.3254
COc1ccccc1C(=O)Nc2nc(c(NC(=O)C)s2)c3cccs3	19018	4.72083
Clc1ccc(s1)S(=O)(=O)NCc2csc(n2)c3cccnc3	13630.4	4.86549
CC(Cc1ccc(O)c(O)c1)C(C)Cc2ccc(O)c(O)c2	22193.7	4.65377
COc1ccc(OC)c(c1)N2C(=O)[C@H]3ON=C([C@H]3C2=O)c4ccccc4Cl	9784.89	5.00944
CC(=O)OC1CC(C)(C)N(OC(=O)c2ccc(N)cc2)C(C)(C)C1	26347.2	4.57927
O=C(Nc1ccc2c(c1)nc3CSCCn23)c4occc4	14506.4	4.83844
COc1ccc(cc1)N2C(=Nc3sc4CN(C)CCc4c3C2=O)SCC(=O)Nc5nccs5	8475.25	5.07185
Cc1oc2c(cccc2n1)C(=O)NCc3ccccc3	48418.8	4.31499
CC(=N)\C(=C(\O)/CSc1oc(COc2ccccc2Cl)nn1)\C#N	37218.7	4.42924
COC(=O)c1oc(CSc2nc(C)nc3sc(C)c(C)c23)cc1	48895.7	4.31073
Oc1ccc2C=C(C(=O)NCc3occc3)C(=O)Oc2c1	14298.5	4.84471
CN(C)S(=O)(=O)N(CC(=O)N(Cc1ccccc1)Cc2ccccc2)c3ccccc3	24910.7	4.60361
O=C(CCCCCN1C(=S)Nc2ccccc2C1=O)N3CCC(CC3)Nc4ccccc4	180	6.74473
CC(C)(C)OC(=O)[C@@H](CCC(=O)N1CCN(CC1)c2ccc(cc2)C#N)N3C(=S)Nc4ccccc4C3=O	80	7.09691
O=C(CCCCCN1C(=S)Nc2ccccc2C1=O)N3CCN(CC3)c4ccccc4C#N	90	7.04576
Clc1cccc(c1)N2CCN(CC2)C(=O)CCCCCN3C(=S)Nc4ccccc4C3=O	350	6.45593
O=C(CCCCCN1C(=S)Nc2ccccc2C1=O)N3CCN(CC3)c4ccncc4	30	7.52288
O=C(CCCN1C(=S)Nc2ccccc2C1=O)N3CCC(CC3)c4ccccc4	50	7.30103
O=C(CCCCCN1C(=S)Nc2ccccc2C1=O)N3CCC(CC3)N(Cc4ccccc4)c5ccccc5	120	6.92082
Oc1ccccc1N2CCN(CC2)C(=O)CCCN3C(=S)Nc4ccccc4C3=O	70	7.1549
Clc1ccc(cc1)N2CCN(CC2)C(=O)CCCN3C(=S)Nc4ccccc4C3=O	19810	4.70312
FC(F)(F)c1ccc(cc1)N2CCN(CC2)C(=O)CCCCCN3C(=S)Nc4ccccc4C3=O	42830	4.36825
[O-][N+](=O)c1cccc(c1)N2CCN(CC2)C(=O)CCCCCN3C(=S)Nc4ccccc4C3=O	840	6.07572
COc1cc2NC(=S)N(CCCC(=O)N3CCN(CC3)c4cccc(Cl)c4)C(=O)c2cc1OC	2360	5.62709
OC1(CCN(CC1)C(=O)CCCCCN2C(=S)Nc3ccccc3C2=O)c4ccc(Cl)cc4	80	7.09691
Oc1cccc(c1)N2CCN(CC2)C(=O)CCCN3C(=S)Nc4ccccc4C3=O	1620	5.79048
O=C(CCCCCN1C(=S)Nc2ccccc2C1=O)N3CCN(CC3)c4ncccn4	120	6.92082
O=C(CCCN1C(=S)Nc2ccccc2C1=O)N3CCN(Cc4cccc5ccccc45)CC3	170	6.76955
O=C(CCCCCN1C(=S)Nc2ccccc2C1=O)N3CCN(CC3)c4cccc(c4)C#N	90	7.04576
COC(=O)c1ccc2C(=O)N(CCCC(=O)N3CCN(CC3)c4cccc(Cl)c4)C(=S)Nc2c1	18750	4.727
O=C(CCCN1C(=S)Nc2ccccc2C1=O)N3CCN(CC3)c4cccc5ccccc45	70	7.1549
C[C@@H]1CCCCCCCc2cc(OC(=O)C)cc(OC(=O)C)c2C(=O)O1	8360	5.07779
COc1cc(\C=C\2/SC(=O)NC2=O)ccc1Oc3ccc(cc3C(F)(F)F)C#N	2200	5.65758
COc1cc(O)c(\C=C/C(C)(C)O)c2O[C@@H](CC(=O)c12)c3ccccc3	3500000	2.45593
COc1cc(O)c(\C=C/C(C)(C)O)c2OC(CC(=O)c12)c3ccc(O)cc3	1000000	3
COc1cc(O)c(\C=C/C(C)(C)O)c(O)c1C(=O)\C=C\c2ccc(O)cc2	80000	4.09691
CC(C)[C@]1(O)CC[C@@]2(C)[C@H](O)CCC(=C)[C@@H]2[C@H]1O	2800000	2.55284
Cn1cc(NC(=O)c2cc(NC(=O)CCS(=O)(=O)C)cn2C)cc1C(=O)NCCCC(=O)NCCCCCC[C@@H]3Cc4cc(O)ccc4[C@H]5CC[C@]6(C)[C@@H](O)CC[C@H]6[C@H]35	1.11	8.95468
Oc1ccc(\C=C\C(=O)OCCc2ccccc2)cc1O	7912	5.10171
C[C@]12CC[C@H]3[C@@H](CCc4cc(OC(=O)c5ccccc5)ccc34)[C@@H]1CC[C@@H]2O	65	7.18709
CC(C)(c1ccc(O)cc1)c2ccc(O)cc2	2271	5.64378
CCCCCCCCCc1ccc(O)cc1	377	6.42366
CCCCCCCCc1ccc(O)cc1	27674	4.55793
C[C@]12CC[C@H]3[C@@H](CCc4cc(O)ccc34)[C@@H]1C[C@@H](O)[C@@H]2O	1.691	8.77186
CC[C@]1(O)CC[C@H]2[C@@H]3CCC4=CCCC[C@@H]4[C@H]3CC[C@]12C	1121	5.95039
CCN(CC)CCOc1ccc(cc1)\C(=C(\Cl)/c2ccccc2)\c3ccccc3	4.564	8.34065
C[C@]12Cc3cnoc3C=C1CC[C@@H]4[C@@H]2CC[C@@]5(C)[C@H]4CC[C@@]5(O)C#C	17790	4.74982
C[C@]12CC[C@H]3[C@@H](CCC4=CC(=O)CC[C@H]34)[C@@H]1CC[C@@]2(O)C#C	808	6.09259
COc1ccc2[C@H]3CC[C@@]4(C)[C@@H](CC[C@@]4(O)C#C)[C@@H]3CCc2c1	18	7.74473
C[C@]1(O)CC[C@H]2[C@@H]3CC[C@H]4Cc5n[nH]cc5C[C@]4(C)[C@H]3CC[C@]12C	113	6.94692
C[C@@H]1CC2=C(CCC(=O)C2)[C@H]3CC[C@@]4(C)[C@@H](CC[C@@]4(O)C#C)[C@H]13	433.3	6.36321
CCC1=C(c2ccc(O)cc2)c3ccc4cccc1n34	9.5	8.02228
C[C@H]1CCN(CCOc2ccc(cc2)C(=O)c3c(sc4cc(O)ccc34)c5ccc(O)cc5)C1	0.6	9.22185
C[C@H](COc1ccc(cc1)C(=O)c2c(sc3cc(O)ccc23)c4ccc(O)cc4)N5CCCC5	0.2	9.69897
Cc1cccc(c1)C(=O)Oc2ccc3ccc(O)cc3c2	28100	4.55129
COc1ccccc1C(=O)Oc2ccc3ccc(O)cc3c2	4320	5.36452
Oc1cccc2c(OC(=O)\C=C\c3ccccc3)cccc12	3150	5.50169
Oc1cccc2c(OC(=O)c3ccc(Br)cc3)cccc12	1890	5.72354
Cc1cccc(c1)C(=O)Oc2cccc3c(O)cccc23	2290	5.64016
CCOc1ccccc1C(=O)Oc2ccc3ccc(O)cc3c2	3290	5.4828
Oc1ccc(cc1)C(=O)OC(c2ccccc2)c3ccccc3	290	6.5376
COc1cccc(c1)C(=O)Oc2cccc(O)c2	28200	4.54975
Oc1ccc2ccc(OC(=O)c3ccccc3F)cc2c1	3060	5.51428
COc1ccccc1C(=O)Oc2cccc3c(O)cccc23	10800	4.96658
Oc1cccc2c(OC(=O)c3ccccc3)cccc12	2230	5.6517
Cc1ccc(cc1)S(=O)(=O)Oc2cccc3c(O)cccc23	2870	5.54212
Oc1cccc2c(OC(=O)C3CCCCC3)cccc12	1980	5.70333
Oc1ccc2ccc(OC(=O)c3ccccc3Cl)cc2c1	1000	6
Cc1ccccc1S(=O)(=O)Oc2cccc3c(O)cccc23	255	6.59346
Oc1cccc2c(OC(=O)c3ccccc3Cl)cccc12	629	6.20135
Cc1ccccc1S(=O)(=O)Oc2ccc3ccc(O)cc3c2	8770	5.057
Cc1ccccc1C(=O)Oc2cccc3c(O)cccc23	430	6.36653
CC\C(=C(/c1ccccc1)\c2ccc(OCCN(C)Cc3ccc(cc3)c4cn(CCCCCC(=O)NO)nn4)cc2)\c5ccccc5	248	6.60555
CC\C(=C(/c1ccccc1)\c2ccc(OCCN(C)Cc3ccc(NC(=O)CCCCCCC(=O)NO)cc3)cc2)\c4ccccc4	127	6.8962
CCCCC(CCCC)(c1ccc(O)c(CC)c1)c2ccc(O)c(CC)c2	2900	5.5376
Cc1cc(ccc1O)C(C)(C)c2ccc(O)c(C)c2	1200	5.92082
Oc1ccc(cc1)C2(CCCCC2)c3ccc(O)cc3	520	6.284
CCCC(CCC)(c1ccc(O)c(CC)c1)c2ccc(O)c(CC)c2	490	6.3098
CCc1cc(ccc1O)C(CC)(CC)c2ccc(O)c(CC)c2	230	6.63827
Cc1cc(ccc1O)C2(CCCCC2)c3ccc(O)c(C)c3	230	6.63827
Oc1ccc(cc1)C2(CCCC2)c3ccc(O)cc3	170	6.76955
CCC(CC)(c1ccc(O)cc1)c2ccc(O)c(C)c2	110	6.95861
CCCC(CCC)(c1ccc(O)cc1)c2ccc(O)cc2	99	7.00436
CCC(CC)(c1ccc(N)c(C)c1)c2ccc(O)c(C)c2	98	7.00877
CCC(CC)(c1ccc(O)cc1)c2ccc(O)cc2	86	7.0655
Cc1cc(ccc1O)C2(CCCC2)c3ccc(O)c(C)c3	84	7.07572
CCCCC(CCCC)(c1ccc(O)cc1)c2ccc(O)cc2	79	7.10237
CCC(CC)(c1cc(C)c(O)c(C)c1)c2cc(C)c(O)c(C)c2	74	7.13077
CCC(CC)(c1ccc(O)c(C)c1)c2ccc(O)c(C)c2	25	7.60206
CCCCC(CCCC)(c1ccc(O)c(C)c1)c2ccc(O)c(C)c2	14	7.85387
CCCC(CCC)(c1ccc(O)c(C)c1)c2ccc(O)c(C)c2	4.9	8.3098
C[C@@H](N1C(=O)O[C@](Cc2ccc(F)cc2)(C(=O)NCc3ccc(Cl)c(Cl)c3)C1=O)c4ccc(F)cc4	7300	5.13668
COc1cc(CNC(=O)[C@@]2(Cc3ccccc3)OC(=O)N([C@@H]4CCc5ccccc45)C2=O)cc(OC)c1	17000	4.76955
COc1cc(ccc1O)C(=O)CCc2cc3[C@H]4CC[C@]5(C)[C@@H](O)CC[C@H]5[C@@H]4CCc3cc2OC	64908.3	4.1877
COc1cc2CC[C@@H]3[C@H](CC[C@]4(C)[C@H](CC[C@@H]34)OC(=O)C)c2cc1C=O	64908.3	4.1877
COc1ccc2[C@H]3CC[C@]4(C)[C@H](CC[C@H]4[C@@H]3CCc2c1)OC(=O)C	64908.3	4.1877
Oc1ccc(CCC(=O)c2c(O)cc(O)cc2O)cc1	300	6.52288
C[C@]12CC[C@H]3[C@@H](CCc4cc(O)ccc34)[C@@H]1CC=C2CO	145	6.83863
CC1C[C@H](C)C2(CC[C@H]3[C@@H]4CCc5cc(O)ccc5[C@H]4CC[C@]23C)O1	484	6.31515
CCCOC(=O)[C@H]1CC[C@H]2[C@@H]3CCc4cc(O)ccc4[C@H]3CC[C@]12C	92	7.03621
Cc1ccc2c(C(Nc3ccc(Cl)cc3)c4ccccc4Cl)c(C)[nH]c2c1	26200	4.5817
CCOC(=O)COc1ccc(cc1CC2CCCCC2)c3ccc(OCCN(C)C)cc3	12700	4.8962
CCOC(=O)COc1ccc(cc1Cc2ccc3ccccc3c2)c4ccc(OCCN(C)C)cc4	3200	5.49485
CCOC(=O)COc1ccc(cc1)c2ccc(OCCN(C)C)c(Cc3ccc(cc3)c4ccccc4)c2	3100	5.50864
CN(C)CCOc1ccc(cc1)C23CC4CC(CC(C4)(C2)c5ccc(O)cc5)C3	1060	5.97469
CCOc1ccc2C(=C(CCCc2c1)c3ccccc3)c4ccc(OCCN(C)C)cc4	3	8.52288
CNCCOc1ccc(cc1)C2=C(CCCc3cc(O)ccc23)c4ccccc4	3	8.52288
Oc1ccc(cc1)[C@H]2[C@@H](C(=O)N2c3ccc(O)cc3)c4ccc(O)cc4	1400	5.85387
Oc1ccc(cc1)[C@H]2[C@@H](C(=O)N2c3ccc(O)cc3)c4ccccc4	230	6.63827
Oc1ccc(cc1)[C@H]2[C@H](Oc3ccccc3)C(=O)N2c4ccc(O)cc4	140	6.85387
Oc1ccc(cc1)[C@H]2[C@@H](C(=O)N2c3ccc(O)cc3)c4ccc5ccccc5c4	150	6.82391
Oc1ccc(cc1)[C@@H]2N(C(=O)C2(c3ccccc3)c4ccccc4)c5ccc(O)cc5	40	7.39794
COc1cc(cc(OC)c1OC)[C@H]2[C@@H](N(C2=O)c3ccc(O)cc3)c4ccc(O)cc4	1470	5.83268
COc1cc(cc(OC)c1OC)[C@H]2[C@@H](C(=O)N2c3ccc(O)cc3)c4ccc(O)cc4	18000	4.74473
COc1ccc(cc1)[C@H]2[C@H](C(O)c3ccc(O)cc3)C(=O)N2c4cc(OC)c(OC)c(OC)c4	8	8.09691
Oc1ccc(cc1)[C@H]2CC(=O)N2c3ccc(O)cc3	13000	4.88606
OC(=O)\C=C\c1ccc(CC2=C(C(=O)Oc3cc(O)ccc23)c4ccc(F)cc4)cc1	9	8.04576
OC(=O)\C=C\c1ccc(CC2=C(C(=O)Oc3cc(O)ccc23)c4cccc(OC(F)(F)F)c4)cc1	5.9	8.22915
COc1cccc(c1)C2=C(Cc3ccc(\C=C\C(=O)O)cc3)c4ccc(O)cc4OC2=O	41	7.38722
Cc1cccc(c1)C2=C(Cc3ccc(\C=C\C(=O)O)cc3)c4ccc(O)cc4OC2=O	17	7.76955
OC(=O)\C=C\c1ccc(CC2=C(C(=O)Oc3cc(O)ccc23)c4ccccc4)cc1	8.1	8.09151
CC\C(=C(/c1ccc(O)cc1)\c2ccc(\C=C\C(=O)O)cc2)\c3ccccc3	0.15	9.82391
OC(=O)\C=C\c1ccc(CC2=C(C(=O)Oc3cc(O)ccc23)c4ccc(Cl)cc4)cc1	3.7	8.4318
OC(=O)\C=C\c1ccc(CC2=C(C(=O)Oc3cc(O)ccc23)c4ccc(cc4)C(F)(F)F)cc1	4.6	8.33724
COc1ccc(cc1)C2=C(Cc3ccc(\C=C\C(=O)O)cc3)c4ccc(O)cc4OC2=O	3.8	8.42022
OC(=O)\C=C\c1ccc(CC2=C(C(=O)Oc3cc(O)ccc23)c4ccc(OC(F)(F)F)cc4)cc1	1.6	8.79588
OC(=O)\C=C\c1ccc(CC2=C(C(=O)Oc3cc(O)ccc23)c4ccc(F)cc4F)cc1	3	8.52288
OC(=O)\C=C\c1ccc(CC2=C(C(=O)Oc3cc(O)ccc23)c4ccc(F)cc4Cl)cc1	2.2	8.65758
COc1cc(F)ccc1C2=C(Cc3ccc(\C=C\C(=O)O)cc3)c4ccc(O)cc4OC2=O	11	7.95861
Cc1cc(F)ccc1C2=C(Cc3ccc(\C=C\C(=O)O)cc3)c4ccc(O)cc4OC2=O	3.9	8.40894
Cc1cc(Cl)ccc1C2=C(Cc3ccc(\C=C\C(=O)O)cc3)c4ccc(O)cc4OC2=O	1.5	8.82391
Cc1cc(OC(F)(F)F)ccc1C2=C(Cc3ccc(\C=C\C(=O)O)cc3)c4ccc(O)cc4OC2=O	1	9
Cc1cc(F)ccc1C2=C(c3ccc(\C=C\C(=O)O)cc3)c4ccc(O)cc4OC2=O	5.8	8.23657
Cc1cc(F)ccc1C2=C(Oc3ccc(\C=C\C(=O)O)cc3)c4ccc(O)cc4OC2=O	0.4	9.39794
Cc1cc(OC(F)(F)F)ccc1C2=C(Oc3ccc(\C=C\C(=O)O)cc3)c4ccc(O)cc4OC2=O	0.5	9.30103
Cc1cc(F)ccc1C2=C(Nc3ccc(\C=C\C(=O)O)cc3)c4ccc(O)cc4OC2=O	25	7.60206
CN(C1=C(C(=O)Oc2cc(O)ccc12)c3ccc(F)cc3C)c4ccc(\C=C\C(=O)O)cc4	9.9	8.00436
Cc1cc(F)ccc1C2=C(Cc3ccc(\C=C\C(=O)O)cc3)c4c(F)cc(O)cc4OC2=O	1.3	8.88606
Cc1cc(F)ccc1C2=C(Oc3ccc(\C=C\C(=O)O)cc3)c4cc(F)c(O)cc4OC2=O	7.4	8.13077
Cc1cc(F)ccc1C2=C(Oc3ccc(\C=C\C(=O)O)cc3)c4ccc(O)c(F)c4OC2=O	3.2	8.49485
Cc1cc2C(=C(C(=O)Oc2cc1O)c3ccc(OC(F)(F)F)cc3)Cc4ccc(\C=C\C(=O)O)cc4	10	8
Cc1c(O)ccc2C(=C(C(=O)Oc12)c3ccc(OC(F)(F)F)cc3)Cc4ccc(\C=C\C(=O)O)cc4	280	6.55284
OC(=O)\C=C\c1ccc(CC2=C(C(=O)Oc3ccccc23)c4ccc(OC(F)(F)F)cc4)cc1	360	6.4437
Cc1cc(F)ccc1C2=C(Cc3ccc(\C=C\C(=O)O)cc3)c4ccc(CO)cc4OC2=O	100	7
Cc1cc(F)ccc1C2=C(Cc3ccc(\C=C\C(=O)O)cc3)c4ccc(cc4OC2=O)C(F)F	390	6.40894
COc1ccc2C(=C(C(=O)Oc2c1)c3ccc(OC(F)(F)F)cc3)Cc4ccc(\C=C\C(=O)O)cc4	1100	5.95861
OC(=O)\C=C\c1ccc(CC2=C(C(=O)Oc3cc(F)ccc23)c4ccc(OC(F)(F)F)cc4)cc1	5800	5.23657
Cc1cc(F)ccc1C2=C(Oc3ccc(\C=C\C(=O)O)cc3)c4ccccc4OC2=O	72	7.14267
Cc1cc(OC(F)(F)F)ccc1C2=C(Oc3ccc(\C=C\C(=O)O)cc3)c4ccccc4OC2=O	15	7.82391
Cc1cc(OC(F)(F)F)ccc1C2=C(Oc3ccc(\C=C\C(=O)O)cc3)c4ccc(cc4OC2=O)C(F)F	50	7.30103
CCOc1ccc2C(=C(C(=O)Oc2c1)c3ccc(OC(F)(F)F)cc3C)Oc4ccc(\C=C\C(=O)O)cc4	50	7.30103
Cc1cc(F)ccc1C2=C(Cc3ccc(\C=C\C(=O)O)cc3)c4ccc(N)cc4OC2=O	1380	5.86012
C[C@@H](N1C(=O)O[C@@](Cc2ccccc2)(C1=O)c3nc4cc(Cl)ccc4[nH]3)c5ccc(F)cc5	3300	5.48149
C[C@@H](N1C(=O)O[C@@](Cc2ccccc2)(C1=O)c3nc4cc(ccc4[nH]3)C(F)(F)F)c5ccc(F)cc5	3000	5.52288
C[C@@H](N1C(=O)O[C@@](Cc2ccccc2)(C1=O)c3nc4cc(NS(=O)(=O)C)ccc4[nH]3)c5ccc(F)cc5	17000	4.76955
C[C@@H](N1C(=O)O[C@@](Cc2ccccc2)(C1=O)c3nc4cc(ccc4[nH]3)c5cc[nH]n5)c6ccc(F)cc6	6300	5.20066
C[C@@H](N1C(=O)O[C@@](Cc2ccccc2)(C1=O)c3nc4cc(ccc4[nH]3)c5conc5C)c6ccc(F)cc6	4900	5.3098
C[C@@H](N1C(=O)O[C@@](Cc2ccccc2)(C1=O)c3nc4cc(ccc4[nH]3)N5CCOCC5)c6ccc(F)cc6	6100	5.21467
C[C@@H](N1C(=O)O[C@@](Cc2ccccc2)(C1=O)c3nc4cc(ccc4[nH]3)c5cccnc5)c6ccc(F)cc6	7900	5.10237
CC\C(=C(\c1ccc(\C=C\C(=O)O)cc1)/c2ccc3[nH]ncc3c2)\c4ccc(F)cc4Cl	6.1	8.21467
CCCCCCNCCOc1ccc(cc1)\C(=C(\CC)/c2ccccc2)\c3ccc(O)cc3	151	6.82102
CCCCCCCCNCCOc1ccc(cc1)\C(=C(\CC)/c2ccccc2)\c3ccc(O)cc3	53	7.27572
CCCCCCCCCCNCCOc1ccc(cc1)\C(=C(\CC)/c2ccccc2)\c3ccc(O)cc3	3.6	8.4437
CCCCCCCCCCCCNCCOc1ccc(cc1)\C(=C(\CC)/c2ccccc2)\c3ccc(O)cc3	14	7.85387
CCCCCCCCCCCCCCNCCOc1ccc(cc1)\C(=C(\CC)/c2ccccc2)\c3ccc(O)cc3	11	7.95861
CCCCCCCCCCCCCCCCNCCOc1ccc(cc1)\C(=C(\CC)/c2ccccc2)\c3ccc(O)cc3	4.8	8.31876
CCCCCCCCCCCCCCCCCCNCCOc1ccc(cc1)\C(=C(\CC)/c2ccccc2)\c3ccc(O)cc3	100000	4
CC\C(=C(/c1ccc(O)cc1)\c2ccc(OCCNCCCCCCCCCCO)cc2)\c3ccccc3	210	6.67778
CC\C(=C(/c1ccc(O)cc1)\c2ccc(OCCNCCCCCCCCCCF)cc2)\c3ccccc3	3.4	8.46852
Oc1ccc(cc1)C2=C([C@H]3O[C@@H]2C[C@@H]3S(=O)(=O)Oc4ccccc4)c5ccc(O)cc5	14	7.85387
COC(=O)CCCCCCC(=O)Nc1ccc(OS(=O)(=O)C2CC3OC2C(=C3c4ccc(O)cc4)c5ccc(O)cc5)cc1	10800	4.96658
OC(=O)CCCCCCC(=O)Nc1ccc(OS(=O)(=O)C2CC3OC2C(=C3c4ccc(O)cc4)c5ccc(O)cc5)cc1	50	7.30103
OC(=O)CCCCCCC(=O)Nc1ccc(cc1)C2=C(C3CC(C2O3)S(=O)(=O)Oc4ccccc4)c5ccc(O)cc5	1210	5.91721
Cc1ccc(OS(=O)(=O)C2CC3OC2C(=C3c4ccc(O)cc4)c5ccc(NC(=O)CCCCCCC(=O)O)cc5)cc1	1080	5.96658
COc1ccc(OS(=O)(=O)C2CC3OC2C(=C3c4ccc(O)cc4)c5ccc(NC(=O)CCCCCCC(=O)O)cc5)cc1	115600	3.93704
Cc1ccccc1OS(=O)(=O)C2CC3OC2C(=C3c4ccc(O)cc4)c5ccc(NC(=O)CCCCCCC(=O)O)cc5	460	6.33724
OC(=O)CCCCCCC(=O)Nc1ccc(cc1)C2=C(C3CC(C2O3)S(=O)(=O)Oc4ccccc4O)c5ccc(O)cc5	140	6.85387
OC(=O)CCCCCCC(=O)Nc1ccc(cc1)C2=C(C3CC(C2O3)S(=O)(=O)Oc4ccc(Br)cc4)c5ccc(O)cc5	1700	5.76955
OC(=O)CCCCCCC(=O)Nc1ccc(cc1)C2=C(C3CC(C2O3)S(=O)(=O)Oc4ccc(cc4)C(F)(F)F)c5ccc(O)cc5	790	6.10237
OC(=O)CCCCCCC(=O)Nc1ccc(cc1)C2=C(C3CC(C2O3)S(=O)(=O)Oc4ccccc4C(F)(F)F)c5ccc(O)cc5	640	6.19382
OC(=O)CCCCCCC(=O)Nc1ccc(cc1)C2=C(C3CC(C2O3)S(=O)(=O)Oc4cccc5ccccc45)c6ccc(O)cc6	130	6.88606
OC(=O)CCCCCCC(=O)Nc1ccc(cc1)C2=C(C3CC(C2O3)S(=O)(=O)Oc4ccc5ccccc5c4)c6ccc(O)cc6	920	6.03621
ONC(=O)CCCCCCC(=O)Nc1ccc(cc1)C2=C(C3CC(C2O3)S(=O)(=O)Oc4ccc5ccccc5c4)c6ccc(O)cc6	160	6.79588
CC[C@H](C)[C@@H]1NC(=O)[C@@H](CSSC[C@H](NC(=O)[C@H](CC(C)C)NC1=O)C(=O)N[C@@H](CCCNC(=N)N)C(=O)N[C@@H](CC(C)C)C(=O)N[C@@H](CC(C)C)C(=O)N[C@@H](CCC(=O)N)C(=O)NCC(=O)NCC(=O)NCC(=O)N[C@@H](CCCNC(=N)N)C(=O)N[C@@H](CCCNC(=N)N)C(=O)N[C@@H](CCCNC(=N)N)C(=O)N[C@@H](CCCNC(=N)N)C(=O)N[C@@H](CCCNC(=N)N)C(=O)N[C@@H](CCCNC(=N)N)C(=O)N[C@@H](CCCNC(=N)N)C(=O)N)NC(=O)[C@@H](N)CCCCN	749	6.12552
CC[C@H](C)[C@@H]1NC(=O)[C@@H](C\C=C/C[C@H](NC(=O)[C@H](CC(C)C)NC1=O)C(=O)N[C@@H](CCCNC(=N)N)C(=O)NC(CC(C)(C)C)C(=O)N[C@@H](CC(C)C)C(=O)N[C@@H](CCC(=O)N)C(=O)N)NC(=O)[C@@H](N)CCCNC(=N)N	110	6.95861
CC[C@H](C)[C@@H]1NC(=O)[C@@H](C\C=C\C[C@H](NC(=O)[C@H](CC(C)C)NC1=O)C(=O)N[C@@H](CCCNC(=N)N)C(=O)NC(CC(C)(C)C)C(=O)N[C@@H](CC(C)C)C(=O)N[C@@H](CCC(=O)N)C(=O)N)NC(=O)[C@@H](N)CCCNC(=N)N	390	6.40894
CC[C@H](C)[C@H](NC(=O)C(CC)NC(=O)[C@@H](N)CCCNC(=N)N)C(=O)N[C@@H](CC(C)C)C(=O)NC(CC)C(=O)N[C@@H](CCCNC(=N)N)C(=O)NC(CC(C)(C)C)C(=O)N[C@@H](CC(C)C)C(=O)NCC(=O)N	670	6.17393
CC[C@H](C)[C@H](NC(=O)[C@H](Cc1cnc[nH]1)NC(=O)[C@@H](N)CCCNC(=N)N)C(=O)N[C@@H](CC(C)C)C(=O)NC(CC)C(=O)N[C@@H](CCCNC(=N)N)C(=O)NC(CC(C)(C)C)C(=O)N[C@@H](CC(C)C)C(=O)N[C@@H](CCC(=O)N)C(=O)N	620	6.20761
CC[C@H](C)[C@@H]1NC(=O)[C@@H](CSSC[C@H](NC(=O)[C@H](CC(C)C)NC1=O)C(=O)N[C@@H](CCCNC(=N)N)C(=O)NC(CC(C)(C)C)C(=O)N[C@@H](CC(C)C)C(=O)N[C@@H](CCC(=O)N)C(=O)N)NC(=O)[C@@H](N)CCCNC(=N)N	13	7.88606
CC[C@H](C)[C@@H]1NC(=O)[C@@H](CSSC[C@H](NC(=O)[C@H](CC(C)C)NC1=O)C(=O)N[C@@H](CCCNC(=N)N)C(=O)N[C@@H](CC(C)C)C(=O)N[C@@H](CC(C)C)C(=O)N[C@@H](CCC(=O)N)C(=O)N)NC(=O)[C@@H](N)CCCCN	35	7.45593
C[C@@H]1Cc2c([nH]c3ccccc23)[C@H](N1CC(C)(C)F)c4c(F)cc(\C=C\C(=O)O)cc4F	0.138	9.86012
C[C@@H]1Cc2c([nH]c3ccccc23)[C@H](N1CC(C)(C)F)c4ccc(\C=C\C(=O)O)cc4	0.8511	9.07002
CC(C)CN1[C@H](C)Cc2c([nH]c3ccccc23)[C@H]1c4c(F)cc(\C=C\C(=O)O)cc4F	0.4169	9.37997
CC(C)CN1[C@H](C)Cc2c([nH]c3ccccc23)[C@H]1c4ccc(\C=C\C(=O)O)cc4	2.089	8.68006
C[C@@H](CO)CN1[C@H](C)Cc2c([nH]c3ccccc23)[C@H]1c4ccc(\C=C\C(=O)O)cc4	45.71	7.33999
C[C@H](CO)CN1[C@H](C)Cc2c([nH]c3ccccc23)[C@H]1c4ccc(\C=C\C(=O)O)cc4	46.77	7.33003
C[C@@H]1Cc2c([nH]c3ccccc23)[C@H](N1CCO)c4ccc(\C=C\C(=O)O)cc4	1318.26	5.88
C[C@@H](CN1[C@H](C)Cc2c([nH]c3ccccc23)[C@H]1c4ccc(Cl)cc4)C(=O)O	30.2	7.51999
C[C@@H]1Cc2c([nH]c3ccc(O)cc23)[C@H](N1CCO)c4ccc(Cl)cc4	43.65	7.36002
C[C@@H]1Cc2c([nH]c3ccccc23)[C@H](N1CCC(=O)O)c4ccc(Cl)cc4	776.25	6.11
C[C@@H]1Cc2c([nH]c3ccccc23)[C@H](N1CCO)c4ccc(Cl)cc4	85.11	7.07002
OC(=O)CCN1CCc2c([nH]c3ccccc23)C1c4ccc(Cl)cc4	3715.35	5.43
OCCN1CCc2c([nH]c3ccccc23)C1c4ccc(Cl)cc4	1174.9	5.93
CCN(Cc1ccc(cc1)C(=O)N2CCc3ccc(OS(=O)(=O)N)cc3C2)Cc4ccccn4	3100	5.50864
CCN(Cc1ccc(cc1)C(=O)N2CCc3ccc(O)cc3C2)Cc4ccccn4	24600	4.60906
Oc1cc(Cc2ccccc2)c3CC(C(=O)Oc3c1)c4ccc(Cl)cc4	120	6.92082
CCCCCC(O)[C@@H]1C2CC3=C(COC(=C3)\C=C\C)C(=O)[C@]2(C)OC1=O	16000	4.79588
CCCCN(C)C(=O)CCCCCCCCCC[C@@H]1Cc2cc(O)ccc2[C@H]3CC[C@]4(C)[C@@H](O)CC[C@H]4[C@H]13	340	6.46852
CC\C(=C(/c1ccccc1)\c2ccc(OCCN(C)C)cc2)\c3ccc(O)cc3	70	7.1549
C[C@]12CC[C@H]3[C@@H]([C@H](CCCCCCCCCCC(=O)NO)Cc4cc(O)ccc34)[C@@H]1CC[C@@H]2O	510	6.29243
C[C@]12CC[C@H]3[C@@H]([C@H](CCCCCCCCCCC(=O)Nc4ccccc4N)Cc5cc(O)ccc35)[C@@H]1CC[C@@H]2O	210	6.67778
CCCCN(O)C(=O)CCCCCCCCCC[C@@H]1Cc2cc(O)ccc2[C@H]3CC[C@]4(C)[C@@H](O)CC[C@H]4[C@H]13	2550	5.59346
CCCCN(O)C(=O)c1cccc(NC(=O)CCCCCS[C@@H]2Cc3cc(O)ccc3[C@H]4CC[C@]5(C)[C@@H](O)CC[C@H]5[C@H]24)c1	50	7.30103
CN(C)CCOc1ccc(cc1)\C(=C(/C)\c2ccccc2)\c3ccc(O)cc3	1.3	8.88606
C\C(=C(\c1ccc(O)cc1)/c2ccc(OCCN3CCCC3)cc2)\c4ccccc4	0.8	9.09691
C\C(=C(\c1ccc(O)cc1)/c2ccc(OCCN3CCCCC3)cc2)\c4ccccc4	0.4	9.39794
CN(C)CCOc1ccc(cc1)\C(=C(\C)/c2ccccc2)\c3ccc(OC(=O)C)cc3	22	7.65758
CCCC(=O)Oc1ccc(cc1)\C(=C(\C)/c2ccccc2)\c3ccc(OCCN(C)C)cc3	34.5	7.46218
CCCCCCCCCC(=O)Oc1ccc(cc1)\C(=C(\C)/c2ccccc2)\c3ccc(OCCN(C)C)cc3	31.9	7.49621
CC(=O)Oc1ccc(cc1)\C(=C(\C)/c2ccccc2)\c3ccc(OCCN4CCCC4)cc3	7.7	8.11351
CCCC(=O)Oc1ccc(cc1)\C(=C(\C)/c2ccccc2)\c3ccc(OCCN4CCCC4)cc3	27.1	7.56703
CCCCCCCCCC(=O)Oc1ccc(cc1)\C(=C(\C)/c2ccccc2)\c3ccc(OCCN4CCCC4)cc3	48.4	7.31515
CC(=O)Oc1ccc(cc1)\C(=C(\C)/c2ccccc2)\c3ccc(OCCN4CCCCC4)cc3	12.4	7.90658
CCCC(=O)Oc1ccc(cc1)\C(=C(\C)/c2ccccc2)\c3ccc(OCCN4CCCCC4)cc3	33.3	7.47756
CCCCCCCCCC(=O)Oc1ccc(cc1)\C(=C(\C)/c2ccccc2)\c3ccc(OCCN4CCCCC4)cc3	81	7.09151
CC(C)CN1CCc2cc(O)ccc2[C@]1(C)c3ccc(\C=C\C(=O)O)cc3	590	6.22915
CC(C)(F)CN1[C@H](c2ccc(\C=C\C(=O)O)cc2)c3ccc(O)cc3CC1(C)C	6.5	8.18709
C[C@H](CF)CN1[C@@H](c2ccc(O)cc2CC1(C)C)c3c(F)cc(\C=C\C(=O)O)cc3F	1.6	8.79588
C[C@H](CF)CN1[C@H](c2ccc(\C=C\C(=O)O)cc2)c3ccc(O)cc3CC1(C)C	1.3	8.88606
COC[C@H](C)CN1[C@@H](c2ccc(O)cc2CC1(C)C)c3c(F)cc(\C=C\C(=O)O)cc3F	9.9	8.00436
CC(C)CN1[C@@H](c2ccc(O)cc2CC1(C)C)c3c(F)cc(\C=C\C(=O)O)cc3F	1.6	8.79588
C[C@@H]1Cc2cc(O)ccc2[C@H](N1c3ccc(OC(F)(F)F)cc3)c4ccc(\C=C\C(=O)O)cc4	6.1	8.21467
C[C@@H]1Cc2cc(O)ccc2[C@H](N1CC(C)(C)F)c3c(F)cc(\C=C\C(=O)O)cc3F	0.25	9.60206
C[C@H](CF)CN1[C@H](C)Cc2cc(O)ccc2[C@H]1c3c(F)cc(\C=C\C(=O)O)cc3F	0.37	9.4318
C[C@H](CF)CN1[C@H](C)Cc2cc(O)ccc2[C@H]1c3ccc(\C=C\C(=O)O)cc3	0.4	9.39794
COC[C@H](C)CN1[C@H](C)Cc2cc(O)ccc2[C@H]1c3c(F)cc(\C=C\C(=O)O)cc3F	1.2	8.92082
COC[C@H](C)CN1[C@H](C)Cc2cc(O)ccc2[C@H]1c3ccc(\C=C\C(=O)O)cc3	5.8	8.23657
COc1ccc2[C@H](N(CC(C)C)[C@H](C)Cc2c1)c3ccc(\C=C\C(=O)O)cc3	160	6.79588
CC(C)CN1[C@H](C)Cc2ccccc2[C@H]1c3ccc(\C=C\C(=O)O)cc3	82	7.08619
CC(C)CN1CCc2cc(O)c(C)cc2[C@H]1c3ccc(\C=C\C(=O)O)cc3	43	7.36653
CC(C)CN1CCc2c(C)c(O)ccc2[C@H]1c3ccc(\C=C\C(=O)O)cc3	170	6.76955
CC(C)CN1[C@H](c2ccc(\C=C\C(=O)O)cc2)c3ccc(O)cc3CC1(C)C	7	8.1549
CC(C)CN1[C@H](C)Cc2cc(O)ccc2[C@@]1(C)c3ccc(\C=C\C(=O)O)cc3	5.5	8.25964
CC(C)CN1[C@H](C)Cc2cc(O)ccc2[C@H]1c3ccc(\C=C\C(=O)O)cc3	1.3	8.88606
CC(C)CN1CCc2cc(O)ccc2[C@@]1(C)c3ccc(\C=C\C(=O)O)cc3	11	7.95861
CC(C)CN1CCc2cc(O)ccc2[C@@H]1c3ccc(\C=C\C(=O)O)cc3	42	7.37675
CC(C)CN1CCc2cc(O)ccc2[C@H]1c3ccc(\C=C\C(=O)O)cc3	4.4	8.35655
OC(=O)\C=C\c1ccc(cc1)C2N(CCc3cc(O)ccc23)c4ccc(OC(F)(F)F)cc4	35	7.45593
OC(=O)\C=C\c1ccc(cc1)C2N(Cc3ccccc3)CCc4cc(O)ccc24	90	7.04576
OC(=O)\C=C\c1ccc(cc1)C2N(CCc3cc(O)ccc23)c4ccccc4	71	7.14874
CC(C)CN1[C@@H](c2ccc(\C=C\C(=O)O)cc2)c3ccc(O)cc3CC1(C)C	960	6.01773
CCCCCCNCCOc1ccc(cc1)C(=O)c2c(sc3cc(O)ccc23)c4ccc(O)cc4	61	7.21467
CCCCCCCCNCCOc1ccc(cc1)C(=O)c2c(sc3cc(O)ccc23)c4ccc(O)cc4	49	7.3098
CCCCCCCCCCNCCOc1ccc(cc1)C(=O)c2c(sc3cc(O)ccc23)c4ccc(O)cc4	40	7.39794
CCCCCCCCCCCCNCCOc1ccc(cc1)C(=O)c2c(sc3cc(O)ccc23)c4ccc(O)cc4	5.9	8.22915
CCCCCCCCCCCCCCNCCOc1ccc(cc1)C(=O)c2c(sc3cc(O)ccc23)c4ccc(O)cc4	28	7.55284
CCCCCCCCCCCCCCCCNCCOc1ccc(cc1)C(=O)c2c(sc3cc(O)ccc23)c4ccc(O)cc4	11	7.95861
CCCCCCCCCCCCCCCCCCNCCOc1ccc(cc1)C(=O)c2c(sc3cc(O)ccc23)c4ccc(O)cc4	1.8	8.74473
CCc1ccc2c(c1)C(Cc3cc(O)cc(C)c23)c4ccc(OCCN5CCOCC5)cc4	9	8.04576
CNCCCCCCCCCCCCn1c(c(C)c2cc(O)ccc12)c3ccc(O)cc3	380	6.42022
Cc1c(c2ccc(O)cc2)n(CCCCn3c(c(C)c4cc(O)ccc34)c5ccc(O)cc5)c6ccc(O)cc16	436	6.36051
COc1ccc(\C=C(\C(=O)N(C)CCCCCCCCCCCCn2c(c(C)c3cc(O)ccc23)c4ccc(O)cc4)/c5cc(OC)c(OC)c(OC)c5)cc1O	574	6.24109
CN1CCN(CCOc2ccc(cc2)N3C(=O)c4cc(O)ccc4C5=C3c6ccc(O)cc6C5=O)CC1	10600	4.97469
Oc1ccc2C3=C(N(C(=O)c2c1)c4ccc(OCCN5CCOCC5)cc4)c6ccc(O)cc6C3=O	19800	4.70333
Oc1ccc2C3=C(N(C(=O)c2c1)c4ccc(OCCN5CCCCC5)cc4)c6ccc(O)cc6C3=O	3400	5.46852
Oc1ccc2C3=C(N(C(=O)c2c1)c4ccc(OCCN5CCCC5)cc4)c6ccc(O)cc6C3=O	7200	5.14267
CCN(CC)CCOc1ccc(cc1)N2C(=O)c3cc(O)ccc3C4=C2c5ccc(O)cc5C4=O	6700	5.17393
CN(C)CCOc1ccc(cc1)N2C(=O)c3cc(O)ccc3C4=C2c5ccc(O)cc5C4=O	7600	5.11919
COc1ccc2C3=C(N(C(=O)c2c1)c4ccc(OCCCN5CCN(C)CC5)cc4)c6ccc(OC)cc6C3=O	35200	4.45346
COc1ccc2C3=C(N(C(=O)c2c1)c4ccc(OCCCN5CCCCC5)cc4)c6ccc(OC)cc6C3=O	38300	4.4168
COc1ccc2C3=C(N(C(=O)c2c1)c4ccc(OCCCN5CCCC5)cc4)c6ccc(OC)cc6C3=O	40300	4.39469
CCN(CC)CCCOc1ccc(cc1)N2C(=O)c3cc(OC)ccc3C4=C2c5ccc(OC)cc5C4=O	39800	4.40012
COc1ccc2C3=C(N(C(=O)c2c1)c4ccc(OCCCN(C)C)cc4)c5ccc(OC)cc5C3=O	39400	4.4045
COc1ccc2C3=C(N(C(=O)c2c1)c4ccc(OCCN5CCN(C)CC5)cc4)c6ccc(OC)cc6C3=O	23300	4.63264
COc1ccc2C3=C(N(C(=O)c2c1)c4ccc(OCCN5CCCCC5)cc4)c6ccc(OC)cc6C3=O	24900	4.6038
COc1ccc2C3=C(N(C(=O)c2c1)c4ccc(OCCN5CCCC5)cc4)c6ccc(OC)cc6C3=O	17700	4.75203
CCN(CC)CCOc1ccc(cc1)N2C(=O)c3cc(OC)ccc3C4=C2c5ccc(OC)cc5C4=O	18700	4.72816
COc1ccc2C3=C(N(C(=O)c2c1)c4ccc(OCCN(C)C)cc4)c5ccc(OC)cc5C3=O	24400	4.61261
CCN(CC)CCOc1ccc(cc1)\C(=C(\CCCO)/c2ccccc2)\c3ccc(O)cc3	875	6.05799
CN(C)CCCOc1ccc(cc1)\C(=C(\CCCO)/c2ccccc2)\c3ccc(O)cc3	990	6.00436
CNCCOc1ccc(cc1)\C(=C(\CCCO)/c2ccccc2)\c3ccc(O)cc3	3340	5.47625
CN(C)CCOc1ccc(cc1)\C(=C(\CCCF)/c2ccccc2)\c3ccc(O)cc3	20	7.69897
CN(C)CCOc1ccc(cc1)\C(=C(\CCC(F)F)/c2ccccc2)\c3ccc(O)cc3	1700	5.76955
N#C\C(=C(/c1ccccc1)\c2ccc(OCCN3CCOCC3)cc2)\c4ccccc4	224	6.64975
N#C\C(=C(\c1ccccc1)/c2ccc(OCCN3CCOCC3)cc2)\c4ccccc4	97	7.01323
CN(C)CCOc1ccc(cc1)C(=C(C#N)c2ccccc2)c3ccccc3	86	7.0655
N#CC(=C(c1ccc(OCCN2CCOCC2)cc1)c3ccc(OCCN4CCOCC4)cc3)c5ccccc5	553	6.25727
CC\C(=C(/c1ccccc1)\c2ccc(\C=C\C(=O)O)cc2)\c3ccc(O)cc3	220	6.65758
Cc1c(c2ccc3OCOc3c2)n(Cc4ccc(OCCN5CCCCC5)cc4)c6ccc(O)cc16	70	7.1549
CC(C)Oc1ccc(cc1)c2c(C)c3cc(O)ccc3n2Cc4ccc(OC5C=CC=C5)cc4	80	7.09691
Cc1c(c2ccccc2)n(Cc3ccc(OCCN4CCCCC4)cc3)c5ccccc15	450	6.34679
Cc1c(c2ccc(O)cc2)n(Cc3ccc(OCCN4CCCCC4)cc3)c5ccccc15	120	6.92082
Cc1c(c2ccccc2)n(Cc3ccc(OCCN4CCCCC4)cc3)c5ccc(O)cc15	30	7.52288
COc1ccc2c(c1)c(C)c(c3ccc(O)cc3)n2Cc4ccc(OCCN5CCCCC5)cc4	350	6.45593
COc1ccc(cc1)c2c(C)c3cc(O)ccc3n2Cc4ccc(OCCN5CCCCC5)cc4	300	6.52288
COc1ccc(cc1)c2c(C)c3cc(OC)ccc3n2Cc4ccc(OCCN5CCCCC5)cc4	600	6.22185
COc1ccc(cc1)c2c(C)c3cc(OC)ccc3n2Cc4ccc(OCCN5CCCCCC5)cc4	520	6.284
CCOc1ccc(cc1)c2c(C)c3cc(O)ccc3n2Cc4ccc(OCCN5CCCCC5)cc4	62	7.20761
CCOc1ccc(cc1)c2c(C)c3cc(O)ccc3n2Cc4ccc(OCCN5CCCCCC5)cc4	90	7.04576
Cc1c(c2ccc(O)cc2)n(Cc3ccc(OCCN4CCCCC4)cc3)c5ccc(F)cc15	200	6.69897
Cc1c(c2ccc(O)cc2)n(Cc3ccc(OCCN4CCCCCCC4)cc3)c5ccc(O)cc15	30	7.52288
CN(C)CCOc1ccc(Cn2c(c(C)c3cc(O)ccc23)c4ccc(O)cc4)cc1	60	7.22185
CCN(CC)CCOc1ccc(Cn2c(c(C)c3cc(O)ccc23)c4ccc(O)cc4)cc1	40	7.39794
CCCN(CCC)CCOc1ccc(Cn2c(c(C)c3cc(O)ccc23)c4ccc(O)cc4)cc1	80	7.09691
CCCCN(CCCC)CCOc1ccc(Cn2c(c(C)c3cc(O)ccc23)c4ccc(O)cc4)cc1	200	6.69897
CC(C)N(CCOc1ccc(Cn2c(c(C)c3cc(O)ccc23)c4ccc(O)cc4)cc1)C(C)C	100	7
CCCCN(C)CCOc1ccc(Cn2c(c(C)c3cc(O)ccc23)c4ccc(O)cc4)cc1	28	7.55284
Cc1c(c2ccc(O)cc2)n(Cc3ccc(OCC[N+](C)(C)C)cc3)c4ccc(O)cc14	100	7
CC1CCCCN1CCOc2ccc(Cn3c(c(C)c4cc(O)ccc34)c5ccc(O)cc5)cc2	20	7.69897
CC1CCCN(CCOc2ccc(Cn3c(c(C)c4cc(O)ccc34)c5ccc(O)cc5)cc2)C1	170	6.76955
CC1CCN(CCOc2ccc(Cn3c(c(C)c4cc(O)ccc34)c5ccc(O)cc5)cc2)CC1	37	7.4318
Cc1c(c2ccc(O)cc2)n(Cc3ccc(OCCN4CCCC(C)(C)C4)cc3)c5ccc(O)cc15	150	6.82391
C[C@@H]1CCC[C@H](C)N1CCOc2ccc(Cn3c(c(C)c4cc(O)ccc34)c5ccc(O)cc5)cc2	70	7.1549
Cc1c(c2ccc(O)cc2)n(Cc3ccc(OCCN4CCC(O)CC4)cc3)c5ccc(O)cc15	47	7.3279
Cc1c(c2ccc(O)cc2)n(Cc3ccc(OCCN4CC5CCC4C5)cc3)c6ccc(O)cc16	1	9
Cc1c(c2ccc(O)cc2)n(Cc3ccc(OCCN4CC5(C)CC4C(C)(C)C5)cc3)c6ccc(O)cc16	150	6.82391
Cc1c(c2ccc(F)cc2)n(Cc3ccc(OCCN4CCCCC4)cc3)c5ccc(O)cc15	40	7.39794
Cc1c(c2ccc(F)cc2)n(Cc3ccc(OCCN4CCCCCC4)cc3)c5ccc(O)cc15	100	7
CC(C)Oc1ccc(cc1)c2c(C)c3cc(O)ccc3n2Cc4ccc(OCCN5CCCCC5)cc4	100	7
CC(C)Oc1ccc(cc1)c2c(C)c3cc(O)ccc3n2Cc4ccc(OCCN5CCCCCC5)cc4	80	7.09691
Cc1c(c2ccc(cc2)C(F)(F)F)n(Cc3ccc(OCCN4CCCCC4)cc3)c5ccc(O)cc15	170	6.76955
Cc1ccc(cc1)c2c(C)c3cc(O)ccc3n2Cc4ccc(OCCN5CCCCC5)cc4	110	6.95861
Cc1c(c2ccc(Cl)cc2)n(Cc3ccc(OCCN4CCCCC4)cc3)c5ccc(O)cc15	110	6.95861
Cc1c(c2cccc(O)c2)n(Cc3ccc(OCCN4CCCCC4)cc3)c5ccc(O)cc15	19	7.72125
Cc1c(c2cccc(O)c2)n(Cc3ccc(OCCN4CCCCCC4)cc3)c5ccc(O)cc15	9	8.04576
Cc1c(c2ccc(O)c(F)c2)n(Cc3ccc(OCCN4CCCCC4)cc3)c5ccc(O)cc15	5.5	8.25964
Cc1c(c2ccc(O)c(F)c2)n(Cc3ccc(OCCN4CCCCCC4)cc3)c5ccc(O)cc15	13	7.88606
COc1cccc(c1)c2c(C)c3cc(O)ccc3n2Cc4ccc(OCCN5CCCCC5)cc4	120	6.92082
Cc1c(c2ccc(OC(F)(F)F)cc2)n(Cc3ccc(OCCN4CCCCC4)cc3)c5ccc(O)cc15	50	7.30103
Oc1ccc(cc1)c2c(Cl)c3cc(O)ccc3n2Cc4ccc(OCCN5CCCC5)cc4	4	8.39794
Oc1ccc(cc1)c2c(Cl)c3cc(O)ccc3n2Cc4ccc(OCCN5CCCCC5)cc4	24	7.61979
Oc1ccc(cc1)c2c(Cl)c3cc(O)ccc3n2Cc4ccc(OCCN5CCCCCC5)cc4	29	7.5376
Cc1cc(O)ccc1c2c(Cl)c3cc(O)ccc3n2Cc4ccc(OCCN5CCCCC5)cc4	13	7.88606
CCc1c(c2ccc(O)cc2)n(Cc3ccc(OCCN4CCCCC4)cc3)c5ccc(O)cc15	150	6.82391
Oc1ccc(cc1)c2c(C#N)c3cc(O)ccc3n2Cc4ccc(OCCN5CCCCC5)cc4	11	7.95861
Oc1ccc(cc1)c2c(C#N)c3cc(O)ccc3n2Cc4ccc(OCCN5CCCCCC5)cc4	23	7.63827
Cc1c(c2ccc(O)cc2)n(Cc3ccc(OCCCN4CCCCC4)cc3)c5ccc(O)cc15	99	7.00436
COc1cc(Cn2c(c(C)c3cc(O)ccc23)c4ccc(O)cc4)ccc1OCCN5CCCCC5	80	7.09691
COc1cc(Cn2c(c(C)c3cc(O)ccc23)c4ccc(O)cc4)ccc1OCCN5CCCCCC5	57	7.24413
COCCCCCC[C@@H]1C[C@H]2[C@@H]3CC[C@H](O)C3CC[C@@H]2c4ccc(O)cc14	70	7.1549
COC[C@@H]1CC2C(CC[C@]3(C)[C@@H](O)CCC23)c4ccc(O)cc14	495	6.30539
COC[C@@H]1C[C@H]2[C@@H]3CCC(O)C3CC[C@@H]2c4ccc(O)cc14	2250	5.64782
Cc1ccccc1C(=O)c2sc3cc(O)ccc3c2Oc4ccc(\C=C\C(=O)O)cc4	16.7	7.77728
Cc1cc(F)ccc1C(=O)c2sc3cc(O)ccc3c2Oc4ccc(\C=C\C(=O)O)cc4	8.8	8.05552
Cc1ccc(C(=O)c2sc3cc(O)ccc3c2Oc4ccc(\C=C\C(=O)O)cc4)c(C)c1	4.5	8.34679
Cc1cccc(C)c1C(=O)c2sc3cc(O)ccc3c2Oc4ccc(\C=C\C(=O)O)cc4	4.2	8.37675
Cc1cc(F)cc(C)c1C(=O)c2sc3cc(O)ccc3c2Oc4ccc(\C=C\C(=O)O)cc4	3.1	8.50864
Cc1cc(Cl)cc(C)c1C(=O)c2sc3cc(O)ccc3c2Oc4ccc(\C=C\C(=O)O)cc4	2.4	8.61979
CC(C)c1cccc(c1)N2CCc3cc(O)ccc3C2(C)c4ccc(\C=C\C(=O)O)cc4	466	6.33161
CC(C)c1ccccc1N2CCc3cc(O)ccc3C2(C)c4ccc(\C=C\C(=O)O)cc4	10000	5
CC1(N(CCc2cc(O)ccc12)c3cccc(F)c3)c4ccc(\C=C\C(=O)O)cc4	505	6.29671
CC1(N(CCc2cc(O)ccc12)c3ccccc3)c4ccc(\C=C\C(=O)O)cc4	366	6.43652
CC1(N(CCc2cc(O)ccc12)c3ccc(F)cc3)c4ccc(\C=C\c5oc(CO)nn5)cc4	43	7.36653
CCCc1oc(\C=C\c2ccc(cc2)C3(C)N(CCc4cc(O)ccc34)c5ccc(F)cc5)nn1	56	7.25181
Cc1oc(\C=C\c2ccc(cc2)C3(C)N(CCc4cc(O)ccc34)c5ccc(F)cc5)nn1	113	6.94692
Cn1nnnc1\C=C\c2ccc(cc2)C3(C)N(CCc4cc(O)ccc34)c5ccc(F)cc5	1409	5.85109
Cn1nnc(\C=C\c2ccc(cc2)C3(C)N(CCc4cc(O)ccc34)c5ccc(F)cc5)n1	113	6.94692
CC1(N(CCc2cc(O)ccc12)c3ccc(F)cc3)c4ccc(\C=C\c5nn[nH]n5)cc4	1030	5.98716
Cn1cncc1\C=C\c2ccc(cc2)C3(C)N(CCc4cc(O)ccc34)c5ccc(F)cc5	57	7.24413
CC1(N(CCc2cc(O)ccc12)c3ccc(cc3)C(F)(F)F)c4ccc(\C=C\C(=O)O)cc4	119	6.92445
Cn1cnc(\C=C\c2ccc(cc2)C3(C)N(CCc4cc(O)ccc34)c5ccc(F)cc5)c1	2564	5.59108
CC1(N(CCc2cc(O)ccc12)c3ccc(F)cc3)c4ccc(\C=C\c5cnc[nH]5)cc4	55	7.25964
CC1(N(CCc2cc(O)ccc12)c3ccc(F)cc3)c4ccc(\C=C\C(=O)NCCC(F)(F)F)cc4	46	7.33724
CC1(N(CCc2cc(O)ccc12)c3ccc(F)cc3)c4ccc(\C=C\C(=O)NCC(F)F)cc4	1174	5.93033
CNC(=O)\C=C\c1ccc(cc1)C2(C)N(CCc3cc(O)ccc23)c4ccc(F)cc4	120	6.92082
CC1(N(CCc2cc(O)ccc12)c3ccc(F)cc3)c4ccc(CCC(=O)O)cc4	219	6.65956
CC1(N(CCc2cc(O)ccc12)c3ccc(F)cc3)c4ccc(\C=C\C(=O)O)cc4	202	6.69465
CC(C)(C)c1ccc(cc1)N2CCc3cc(O)ccc3C2(C)c4ccc(\C=C\C(=O)O)cc4	302	6.51999
Cc1ccc(cc1F)N2CCc3cc(O)ccc3C2(C)c4ccc(\C=C\C(=O)O)cc4	111	6.95468
Cc1ccc(cc1)N2CCc3cc(O)ccc3C2(C)c4ccc(\C=C\C(=O)O)cc4	207	6.68403
CC(C)c1ccc(cc1)N2CCc3cc(O)ccc3C2(C)c4ccc(\C=C\C(=O)O)cc4	30	7.52288
CCCCc1ccc(cc1)N2CCc3cc(O)ccc3C2(C)c4ccc(\C=C\C(=O)O)cc4	23	7.63827
CCCCCc1ccc(cc1)N2CCc3cc(O)ccc3C2(C)c4ccc(\C=C\C(=O)O)cc4	55	7.25964
CC1(N(CCc2cc(O)ccc12)c3ccc(cc3)C4CC4)c5ccc(\C=C\C(=O)O)cc5	39	7.40894
CC1(N(CCc2cc(O)ccc12)c3ccc(cc3)C4CCC4)c5ccc(\C=C\C(=O)O)cc5	53	7.27572
CC(C)Cc1ccc(cc1)N2CCc3cc(O)ccc3C2(C)c4ccc(\C=C\C(=O)O)cc4	11	7.95861
CC1(N(CCc2cc(O)ccc12)c3ccc(CC4CC4)cc3)c5ccc(\C=C\C(=O)O)cc5	6.5	8.18709
CC1(N(CCc2cc(O)ccc12)c3ccc(CC(F)(F)F)cc3)c4ccc(\C=C\C(=O)O)cc4	27	7.56864
CC(C)c1ccc(cn1)N2CCc3cc(O)ccc3C2(C)c4ccc(\C=C\C(=O)O)cc4	1158	5.93629
CCC(C)c1ccc(cc1)N2CCc3cc(O)ccc3C2(C)c4ccc(\C=C\C(=O)O)cc4	112	6.95078
CC(C)c1ccc(cc1F)N2CCc3cc(O)ccc3C2(C)c4ccc(\C=C\C(=O)O)cc4	108	6.96658
CC(C)c1ccc(N2CCc3cc(O)ccc3C2(C)c4ccc(\C=C\C(=O)O)cc4)c(F)c1	262	6.5817
CC(C)Cc1ccc(N2CCc3cc(O)ccc3C2(C)c4ccc(\C=C\C(=O)O)cc4)c(F)c1	7	8.1549
CC(C)c1ccc(cc1)N2CCc3cc(O)ccc3C2(c4ccc(\C=C\C(=O)O)cc4)C(F)(F)F	139	6.85699
CC(C)c1ccc(cc1)N2CCc3cc(O)ccc3[C@]2(c4ccc(\C=C\C(=O)O)cc4)C(F)(F)F	125	6.90309
CC(C)c1ccc(cc1)N2CCc3cc(O)ccc3[C@@]2(c4ccc(\C=C\C(=O)O)cc4)C(F)(F)F	1138	5.94386
CC(C)c1ccc(cc1)N2CCc3cc(O)ccc3C2(C(F)F)c4ccc(\C=C\C(=O)O)cc4	110	6.95861
CC(C)c1ccc(cc1)N2CCc3cc(O)ccc3[C@@]2(C(F)F)c4ccc(\C=C\C(=O)O)cc4	77	7.11351
CC(C)c1ccc(cc1)N2CCc3cc(O)ccc3[C@]2(C(F)F)c4ccc(\C=C\C(=O)O)cc4	37500	4.42597
CC(C)c1ccc(cc1)N2CCc3cc(O)ccc3[C@@]2(C)c4ccc(\C=C\C(=O)O)cc4	34	7.46852
CC(C)c1ccc(cc1)N2CCc3cc(O)ccc3[C@]2(C)c4ccc(\C=C\C(=O)O)cc4	27	7.56864
OCCCNC(=O)\C=C\c1ccc(cc1)C(=C2C3CC4CC(CC2C4)C3)c5ccc(O)cc5	50	7.30103
OC(=O)\C=C\c1ccc(cc1)C(=C2C3CC4CC(CC2C4)C3)c5ccc(O)cc5	500	6.30103
OCCN(CCO)C(=O)\C=C\c1ccc(cc1)C(=C2C3CC4CC(CC2C4)C3)c5ccc(O)cc5	2.1	8.67778
CN(CCO)C(=O)\C=C\c1ccc(cc1)C(=C2C3CC4CC(CC2C4)C3)c5ccc(O)cc5	5.4	8.26761
CN(C)CCNC(=O)\C=C\c1ccc(cc1)C(=C2C3CC4CC(CC2C4)C3)c5ccc(O)cc5	2.9	8.5376
NCCCNC(=O)\C=C\c1ccc(cc1)C(=C2C3CC4CC(CC2C4)C3)c5ccc(O)cc5	12	7.92082
NCCNC(=O)\C=C\c1ccc(cc1)C(=C2C3CC4CC(CC2C4)C3)c5ccc(O)cc5	10	8
OCCCCCNC(=O)\C=C\c1ccc(cc1)C(=C2C3CC4CC(CC2C4)C3)c5ccc(O)cc5	10	8
OCCCCNC(=O)\C=C\c1ccc(cc1)C(=C2C3CC4CC(CC2C4)C3)c5ccc(O)cc5	4.3	8.36653
OCCNC(=O)\C=C\c1ccc(cc1)C(=C2C3CC4CC(CC2C4)C3)c5ccc(O)cc5	5.6	8.25181
CCCCNC(=O)\C=C\c1ccc(cc1)C(=C2C3CC4CC(CC2C4)C3)c5ccc(O)cc5	9.1	8.04096
CCCC(CCC)(c1ccc(O)c(C)c1)c2cc(C)c(O)c(O)c2	271	6.56703
CCCC(CCC)(c1ccc(O)c(C)c1)c2ccc(OCCN(C)C)c(C)c2	134	6.8729
CCCC(CCC)(c1ccc(OCCN(C)C)c(C)c1)c2ccc(O)c(O)c2	225	6.64782
CCCC(CCC)(c1ccc(O)c(C)c1)c2ccc(O)c(O)c2	158	6.80134
CCCC(CCC)(c1ccc(O)cc1)c2ccc(O)c(O)c2	63.2	7.19928
CCC(CC)(c1ccc(O)c(C)c1)c2ccc(O)c(O)c2	664	6.17783
CCC(CC)(c1ccc(O)cc1)c2ccc(O)c(O)c2	154	6.81248
OC(=O)\C=C\c1ccc(Oc2c(sc3cc(O)ccc23)c4ccc(O)cc4)cc1	748	6.1261
OC(=O)CCc1ccc(Oc2c(sc3cc(O)ccc23)c4ccc(O)cc4)cc1	457	6.34008
NC(=O)\C=C\c1ccc(Oc2c(sc3cc(O)ccc23)c4ccc(O)cc4)cc1	40	7.39794
OC(=O)\C=C\c1ccc(Oc2c(sc3cc(O)ccc23)c4ccccc4C(F)F)cc1	52	7.284
COCc1ccccc1c2sc3cc(O)ccc3c2Oc4ccc(\C=C\C(=O)O)cc4	123	6.91009
C[C@H](O)c1ccccc1c2sc3cc(O)ccc3c2Oc4ccc(\C=C\C(=O)O)cc4	179	6.74715
CN(C)c1ccccc1c2sc3cc(O)ccc3c2Oc4ccc(\C=C\C(=O)O)cc4	124	6.90658
Cc1ncccc1c2sc3cc(O)ccc3c2Oc4ccc(\C=C\C(=O)O)cc4	669	6.17457
OC(=O)\C=C\c1ccc(Oc2c(sc3cc(O)ccc23)c4ccc(F)cc4C(F)(F)F)cc1	12	7.92082
OC(=O)\C=C\c1ccc(Oc2c(sc3cc(O)ccc23)c4ccccc4C(F)(F)F)cc1	23	7.63827
Cc1cc(F)ccc1c2sc3cc(O)ccc3c2Oc4ccc(\C=C\C(=O)O)cc4	78	7.10791
CC(C)c1ccccc1c2sc3cc(O)ccc3c2Oc4ccc(\C=C\C(=O)O)cc4	6	8.22185
CC(C)(C)c1ccccc1c2sc3cc(O)ccc3c2Oc4ccc(\C=C\C(=O)O)cc4	36	7.4437
CCc1ccccc1c2sc3cc(O)ccc3c2Oc4ccc(\C=C\C(=O)O)cc4	36	7.4437
Cc1ccccc1c2sc3cc(O)ccc3c2Oc4ccc(\C=C\C(=O)O)cc4	89	7.05061
OC(=O)\C=C\c1ccc(Oc2c(sc3cc(O)ccc23)c4ccccc4)cc1	2306	5.63714
OC(=O)\C=C\c1ccc(Oc2c(sc3cc(O)ccc23)c4ccc(cc4)C(F)(F)F)cc1	941	6.02641
OC(=O)\C=C\c1ccc(Oc2c(sc3cc(O)ccc23)c4ccc(F)cc4)cc1	1823	5.73921
COc1ccc(cc1)c2sc3cc(O)ccc3c2Oc4ccc(\C=C\C(=O)O)cc4	647	6.1891
Cc1cc(ccc1O)c2sc3cc(O)ccc3c2Oc4ccc(\C=C\C(=O)O)cc4	327	6.48545
CC\C(=C/c1ccc(Oc2c(sc3cc(O)ccc23)c4ccc(O)cc4)cc1)\C(=O)O	216	6.66555
C\C(=C/C(=O)O)\c1ccc(Oc2c(sc3cc(O)ccc23)c4ccc(O)cc4)cc1	316	6.50031
C\C(=C/c1ccc(Oc2c(sc3cc(O)ccc23)c4ccc(O)cc4)cc1)\C(=O)O	886	6.05257
COc1cc(Oc2c(sc3cc(O)ccc23)c4ccc(O)cc4)ccc1\C=C\C(=O)O	5020	5.2993
Cc1cc(\C=C\C(=O)O)ccc1Oc2c(sc3cc(O)ccc23)c4ccc(O)cc4	1030	5.98716
Cc1cc(Oc2c(sc3cc(O)ccc23)c4ccc(O)cc4)ccc1\C=C\C(=O)O	1270	5.8962
OC(=O)\C=C\c1ccc(Oc2c(sc3cc(O)ccc23)c4ccc(O)cc4)cn1	7750	5.1107
Cn1cnc(\C=C\c2ccc(Oc3c(sc4cc(O)ccc34)c5ccc(O)cc5)cc2)c1	125	6.90309
Oc1ccc(cc1)c2sc3cc(O)ccc3c2Oc4ccc(\C=C\c5c[nH]cn5)cc4	53	7.27572
Cn1nnc(\C=C\c2ccc(Oc3c(sc4cc(O)ccc34)c5ccc(O)cc5)cc2)n1	3	8.52288
Cn1nnnc1\C=C\c2ccc(Oc3c(sc4cc(O)ccc34)c5ccc(O)cc5)cc2	1	9
Oc1ccc(cc1)c2sc3cc(O)ccc3c2Oc4ccc(\C=C\c5nnn[nH]5)cc4	219	6.65956
OCCNC(=O)\C=C\c1ccc(Oc2c(sc3cc(O)ccc23)c4ccc(O)cc4)cc1	55	7.25964
Oc1ccc(cc1)c2sc3cc(O)ccc3c2Oc4ccc(\C=C\C(=O)NCCC(F)(F)F)cc4	10	8
CNC(=O)\C=C\c1ccc(Oc2c(sc3cc(O)ccc23)c4ccc(O)cc4)cc1	53	7.27572
CC(F)c1ccccc1c2sc3cc(O)ccc3c2Oc4ccc(\C=C\C(=O)O)cc4	25	7.60206
CC(F)(F)c1ccccc1c2sc3cc(O)ccc3c2Oc4ccc(\C=C\C(=O)O)cc4	11	7.95861
CC(F)(F)c1cc(F)ccc1c2sc3cc(O)ccc3c2Oc4ccc(\C=C\C(=O)O)cc4	6	8.22185
CN(c1ccc(\C=C\C(=O)O)cc1)c2c(sc3cc(O)ccc23)c4ccc(O)cc4	3400	5.46852
CC1=C(C(=O)Oc2cc(O)ccc12)c3ccc(O)cc3C	112	6.95078
CC1=C(C(=O)Oc2cc(O)ccc12)c3ccc(O)cc3Cl	1238	5.90728
CCC1=C(C(=O)Oc2cc(O)ccc12)c3ccc(O)cc3F	12	7.92082
Oc1ccc2C(=C(C(=O)Oc2c1)c3ccc(O)c(F)c3)c4ccc(O)c(F)c4	219	6.65956
Oc1ccc(cc1)C2=C(c3ccc(O)cc3)c4ccc(O)cc4OC2=O	222	6.65365
c1ccc(cc1)c2c3ccccc3nc4cc5ccccc5cc24	915	6.03858
FC(F)(F)c1ccc2cc3nc4ccccc4c(c5ccccc5)c3cc2c1	3510	5.45469
Oc1ccc2cc3nc4ccccc4c(c5ccccc5)c3cc2c1	169	6.77211
FC(F)(F)c1cccc2c(c3ccccc3)c4cc5ccccc5cc4nc12	2650	5.57675
Oc1cccc2c(c3ccccc3)c4cc5ccccc5cc4nc12	1083	5.96537
Clc1ccc2c(c3ccccc3)c4cc5ccccc5cc4nc2c1	1654	5.78146
Oc1ccc2c(c3ccccc3)c4cc5ccccc5cc4nc2c1	294	6.53165
Clc1c2ccccc2cc3c(c4ccccc4)c5ccccc5nc13	1681	5.77443
Oc1ccc2c(C(=O)c3ccc(OCCN4CCCCC4)cc3)c(sc2c1)c5ccc(Cl)cc5	0.046	10.3372
Oc1ccc2Cc3sc4cc(O)ccc4c3C(c5ccc(OCCN6CCCCC6)cc5)c2c1	0.9	9.04576
CN(C)CCOc1ccc(NC2=C(C(=O)Oc3cc(O)ccc23)c4ccc(O)cc4)cc1	8210	5.08566
CCN(CC)CCOc1ccc(NC2=C(C(=O)Oc3cc(O)ccc23)c4ccc(O)cc4)cc1	5970	5.22403
Oc1ccc(cc1)C2=C(Nc3ccc(OCCN4CCCC4)cc3)c5ccc(O)cc5OC2=O	6430	5.19179
Oc1ccc(cc1)C2=C(Nc3ccc(OCCN4CCCCC4)cc3)c5ccc(O)cc5OC2=O	3820	5.41794
Fc1ccc(cc1)C2=C(Nc3ccc(OCCN4CCCCC4)cc3)c5ccccc5OC2=O	7790	5.10846
COc1ccc2C(=C(C(=O)Oc2c1)c3ccc(F)cc3)Nc4ccc(OCCN5CCCCC5)cc4	7960	5.09909
CN(C)CCOc1ccc(NC2=C(C(=O)Oc3cc(O)ccc23)c4ccc(F)cc4)cc1	6620	5.17914
CCN(CC)CCOc1ccc(NC2=C(C(=O)Oc3cc(O)ccc23)c4ccc(F)cc4)cc1	4370	5.35952
Oc1ccc2C(=C(C(=O)Oc2c1)c3ccc(F)cc3)Nc4ccc(OCCN5CCCC5)cc4	4530	5.3439
Oc1ccc2C(=C(C(=O)Oc2c1)c3ccc(F)cc3)Nc4ccc(OCCN5CCCCC5)cc4	3860	5.41341
COc1ccc(cc1)C2=C(Nc3ccc(OCCN4CCCCC4)cc3)c5ccc(O)cc5OC2=O	6640	5.17783
COc1ccc(cc1)C2=C(Oc3ccc(OCCN4CCCCC4)cc3)c5ccc(OC)cc5OC2=O	9420	5.02595
COc1ccc2C(=C(C(=O)Oc2c1)c3ccc(F)cc3)Oc4ccc(OCCN(C)C)cc4	8960	5.04769
COc1ccc2C(=C(C(=O)Oc2c1)c3ccc(F)cc3)Oc4ccc(OCCN5CCCCC5)cc4	6870	5.16304
CN(C)CCOc1ccc(OC2=C(C(=O)Oc3cc(O)ccc23)c4ccc(O)cc4)cc1	8430	5.07417
Oc1ccc(cc1)C2=C(Oc3ccc(OCCN4CCCC4)cc3)c5ccc(O)cc5OC2=O	6840	5.16494
Oc1ccc(cc1)C2=C(Oc3ccc(OCCN4CCCCC4)cc3)c5ccc(O)cc5OC2=O	2620	5.5817
CN(C)CCOc1ccc(OC2=C(C(=O)Oc3cc(O)ccc23)c4ccc(F)cc4)cc1	6430	5.19179
CCN(CC)CCOc1ccc(OC2=C(C(=O)Oc3cc(O)ccc23)c4ccc(F)cc4)cc1	3550	5.44977
Oc1ccc2C(=C(C(=O)Oc2c1)c3ccc(F)cc3)Oc4ccc(OCCN5CCCC5)cc4	4270	5.36957
Oc1ccc2C(=C(C(=O)Oc2c1)c3ccc(F)cc3)Oc4ccc(OCCN5CCCCC5)cc4	2190	5.65956
OC1CCC(CC1)C2=C(c3ccc(O[C@H]4CCN(CCCF)C4)cc3)c5ccc(O)cc5CCC2	0.2	9.69897
Cc1oc2cc(ccc2n1)C3=C(c4ccc(O[C@H]5CCN(CCCF)C5)cc4)c6ccc(O)cc6CCC3	0.3	9.52288
Oc1ccc2C(=C(CCCc2c1F)c3ccc(OC(F)F)cc3F)c4ccc(O[C@H]5CCN(CCCF)C5)cc4	0.2	9.69897
COc1ccc(cc1F)C2=C(c3ccc(O[C@H]4CCN(CCCF)C4)cc3)c5ccc(O)cc5CCC2	0.3	9.52288
COc1ccc(C2=C(c3ccc(O[C@H]4CCN(CCCF)C4)cc3)c5ccc(O)cc5CCC2)c(C)c1	0.2	9.69897
CN1CCC(=CC1)C2=C(c3ccc(O[C@H]4CCN(CCCF)C4)cc3)c5ccc(O)cc5CCC2	38	7.42022
Oc1cccc(c1)C2=C(c3ccc(O[C@H]4CCN(CCCF)C4)cc3)c5ccc(O)cc5CCC2	0.7	9.1549
CCCCOC(=O)c1c(F)c(F)c(O)c(F)c1F	29400	4.53165
CCCCOC(=O)c1cc(Cl)c(O)c(Cl)c1	55300	4.25727
CCCCOC(=O)c1cc(Br)c(O)c(Br)c1	39400	4.4045
CCCCOC(=O)c1ccc(O)c(Br)c1	8210	5.08566
CCCCOC(=O)c1cc(I)c(O)c(I)c1	34600	4.46092
CCCCOC(=O)c1ccc(O)c(I)c1	7980	5.098
CCCCOC(=O)c1cc(C)c(O)c(C)c1	32500	4.48812
CCCCOC(=O)c1cc(O)c(O)c(O)c1	8970	5.04721
CCCCCCCCOC(=O)c1cc(I)c(O)c(I)c1	13200	4.87943
CCCCOC(=O)c1ccc(O)cc1	1420	5.84771
CCCCCCCCOC(=O)c1cc(c(O)c(c1)[N+](=O)[O-])[N+](=O)[O-]	60400	4.21896
CCCCCCCCOC(=O)c1cc(O)c(O)c(O)c1	8740	5.05849
CCCCCCCCOC(=O)c1cc(C)c(O)c(C)c1	16200	4.79048
CCCCCCCCCCNCCOc1ccc(cc1C)C(CCC)(CCC)c2ccc(O)c(C)c2	45	7.34679
CCCCCCCCCCCCCCCCNCCOc1ccc(cc1C)C(CCC)(CCC)c2ccc(O)c(C)c2	20	7.69897
CCCCCCCCCCCCNCCOc1ccc(cc1C)C(CCC)(CCC)c2ccc(O)c(C)c2	4.9	8.3098
CCCCCCCCNCCOc1ccc(cc1C)C(CCC)(CCC)c2ccc(O)c(C)c2	2.4	8.61979
CCCCCCNCCOc1ccc(cc1C)C(CCC)(CCC)c2ccc(O)c(C)c2	78	7.10791
CCCC(CCC)(c1ccc(O)c(C)c1)c2ccc(OCCN)c(C)c2	78	7.10791
CCCCCCCCOc1ccc(cc1C)C(CCC)(CCC)c2ccc(O)c(C)c2	400	6.39794
CCCCCCOc1ccc(cc1C)C(CCC)(CCC)c2ccc(O)c(C)c2	168	6.77469
CCCCOc1ccc(cc1C)C(CCC)(CCC)c2ccc(O)c(C)c2	87	7.06048
CCCC(CCC)(c1ccc(O)c(C)c1)c2ccc(OCC)c(C)c2	40	7.39794
Cc1cccc2[nH]c(nc12)c3cc4ccccc4n3Cc5ccccc5	387.37	6.41187
Cc1cc(C)c2nc([nH]c2c1)c3cc4ccccc4n3Cc5ccccc5	33.13	7.47978
C(c1ccccc1)n2c(cc3ccccc23)c4nc5ccccc5[nH]4	259.16	6.58643
Brc1cnc2[nH]c(nc2c1)c3cc4ccccc4n3Cc5ccccc5	300.43	6.52226
Brc1ccc2[nH]c(nc2c1)c3cc4ccccc4n3Cc5ccccc5	73.61	7.13306
Clc1cc2nc([nH]c2cc1Cl)c3cc4ccccc4n3Cc5ccccc5	76.73	7.11503
BrC1=CN2NC(=NC2N=C1)c3cc4ccccc4n3Cc5ccccc5	539.18	6.26827
Cc1cccc2[nH]c(nc12)c3cc4ccccc4[nH]3	191.69	6.7174
O=C(c1ccccc1)c2ccc3[nH]c(nc3c2)c4cc5ccccc5[nH]4	46.88	7.32901
Brc1ccc2[nH]c(nc2c1)c3cc4ccccc4[nH]3	80.36	7.09496
N1C(=Nc2cccc3cccc1c23)c4cc5ccccc5[nH]4	201.81	6.69506
COc1cc(ccc1O)C2Oc3c(OC)cc(\C=C\CO)cc3C2CO	61.91	7.20824
C[C@@H](COc1ccc(cc1)C2Oc3ccc(O)cc3C(=C2c4cccc(O)c4)C)N5CC[C@@H](C)C5	5.1	8.29243
CC1=C(C(Oc2ccc(O)cc12)c3ccc(OCCN4CCC4)cc3)c5cccc(O)c5	0.3	9.52288
CC1=C(C(Oc2ccc(O)cc12)c3ccc(OCCN4CCCC4)cc3)c5cccc(O)c5	0.4	9.39794
CC1=C(C(Oc2ccc(O)cc12)c3ccc(OCCN4CCCCC4)cc3)c5cccc(O)c5	0.2	9.69897
CC1=C(C(Oc2ccc(O)cc12)c3ccc(OCCN4CCCCCC4)cc3)c5cccc(O)c5	0.2	9.69897
CC1CN(CCOc2ccc(cc2)C3Oc4ccc(O)cc4C(=C3c5cccc(O)c5)C)C1	0.3	9.52288
C[C@@H]1CCN(CCOc2ccc(cc2)C3Oc4ccc(O)cc4C(=C3c5cccc(O)c5)C)C1	0.4	9.39794
C[C@H]1CCN(CCOc2ccc(cc2)C3Oc4ccc(O)cc4C(=C3c5cccc(O)c5)C)C1	0.2	9.69897
CC1CCN(CCOc2ccc(cc2)C3Oc4ccc(O)cc4C(=C3c5cccc(O)c5)C)CC1	0.2	9.69897
C[C@@H](COc1ccc(cc1)C2Oc3ccc(O)cc3C(=C2c4cccc(O)c4)C)N5CCCC5	0.4	9.39794
C[C@H](COc1ccc(cc1)C2Oc3ccc(O)cc3C(=C2c4cccc(O)c4)C)N5CCCC5	0.3	9.52288
C[C@@H](COc1ccc(cc1)C2Oc3ccc(O)cc3C(=C2c4cccc(O)c4)C)N5CCC5	0.9	9.04576
C[C@@H](COc1ccc(cc1)C2Oc3ccc(O)cc3C(=C2c4cccc(O)c4)C)N5CCCCC5	0.2	9.69897
C[C@@H](COc1ccc(cc1)C2Oc3ccc(O)cc3C(=C2c4cccc(O)c4)C)N5CCCCCC5	0.2	9.69897
C[C@@H](COc1ccc(cc1)[C@@H]2Oc3ccc(O)cc3C(=C2c4cccc(O)c4)C)N5CC[C@@H](C)C5	0.1	10
C[C@@H](COc1ccc(cc1)[C@H]2Oc3ccc(O)cc3C(=C2c4cccc(O)c4)C)N5CC[C@@H](C)C5	9.7	8.01323
C[C@@H](COc1ccc(cc1)C2Oc3ccc(O)cc3C(=C2c4cccc(O)c4)C)N5CC[C@H](C)C5	0.2	9.69897
C[C@H](COc1ccc(cc1)C2Oc3ccc(O)cc3C(=C2c4cccc(O)c4)C)N5CC[C@@H](C)C5	0.3	9.52288
C[C@H](COc1ccc(cc1)C2Oc3ccc(O)cc3C(=C2c4cccc(O)c4)C)N5CC[C@H](C)C5	0.2	9.69897
C[C@@H](COc1ccc(cc1)C2Oc3cc(O)ccc3C(=C2c4cccc(O)c4)C)N5CC[C@@H](C)C5	0.2	9.69897
C[C@@H](COc1ccc(cc1)C2Oc3ccc(O)cc3C(=C2c4ccc(O)cc4)C)N5CC[C@@H](C)C5	0.1	10
C[C@@H](COc1ccc(cc1)C2Oc3cc(O)ccc3C(=C2c4ccc(O)cc4)C)N5CC[C@@H](C)C5	0.3	9.52288
C[C@@H](COc1ccc(cc1)C2Oc3ccc(O)cc3C(=C2c4ccccc4)C)N5CC[C@@H](C)C5	0.4	9.39794
C[C@@H](COc1ccc(cc1)C2Oc3ccc(O)cc3C(=C2c4cccc(F)c4)C)N5CC[C@@H](C)C5	0.5	9.30103
C[C@@H](COc1ccc(cc1)C2Oc3ccc(O)cc3C(=C2c4ccc(F)cc4)C)N5CC[C@@H](C)C5	0.4	9.39794
C[C@@H](COc1ccc(cc1)C2Oc3ccc(O)cc3C(=C2c4cccc(c4)C#N)C)N5CC[C@@H](C)C5	0.7	9.1549
C[C@@H](COc1ccc(cc1)C2Oc3ccc(O)cc3C(=C2c4ccc(cc4)C#N)C)N5CC[C@@H](C)C5	1.5	8.82391
C[C@@H](COc1ccc(cc1)C2Oc3ccc(O)cc3C(=C2c4cccc(c4)S(=O)(=O)C)C)N5CC[C@@H](C)C5	1.4	8.85387
C[C@@H](COc1ccc(cc1)C2Oc3ccc(O)cc3C(=C2c4ccc(cc4)S(=O)(=O)C)C)N5CC[C@@H](C)C5	5.7	8.24413
Oc1ccc(\C=C\C(=O)c2ccc(O)cc2O)cc1	1870	5.72816
COC(=O)Cc1ccc(OCc2oc(nc2C)c3cccc(OC)c3)cc1	1700	5.76955
COC(=O)c1ccc(OCc2oc(nc2C)c3cccc(OC)c3)cc1	4700	5.3279
COC(=O)Cc1ccc(OCc2oc(nc2C)c3ccccc3OC)cc1	4100	5.38722
COC(=O)c1cccc(OCc2oc(nc2C)c3ccccc3OC)c1	5200	5.284
CC1CC(=O)C2=C(C1)OC3=C(C2c4cc5ccccc5n4Cc6ccccc6)C(=O)CCC3(C)C	355790	3.44881
CC1(C)CC(=O)C2=C(C1)OC3=C(C2c4cc5ccccc5n4Cc6ccccc6)C(=O)CCC3(C)C	587190	3.23122
CC1CC(=O)C2=C(C1)OC3=C(C2c4cc5ccccc5n4Cc6ccccc6)C(=O)CC(C)(C)C3	26640	4.57447
CC1(C)CC(=O)C2=C(C1)OC3=C(C2c4cc5ccccc5n4Cc6ccccc6)C(=O)CCC3	18410	4.73495
CC1(C)CCC(=O)C2=C1OC3=C(C2c4cc5ccccc5n4Cc6ccccc6)C(=O)CCC3	55000	4.25964
CC1CC(=O)C2=C(C1)OC3=C(C2c4cc5ccccc5n4Cc6ccccc6)C(=O)CCC3	16550	4.7812
CC1(C)CC(=O)C2=C(C1)OC3=C(C2c4cc5ccccc5n4Cc6ccccc6)C(=O)CC(C)(C)C3	60780	4.21624
CC1CC(=O)C2=C(C1)OC3=C(C2c4cc5ccccc5n4Cc6ccccc6)C(=O)CC(C)C3	482300	3.31668
O=C1CCC2=C1C(C3=C(CCC3=O)O2)c4cc5ccccc5n4Cc6ccccc6	51190	4.29081
O=C1NC(=O)C2=C(N1)OC3=C(C2c4cc5ccccc5n4Cc6ccccc6)C(=O)NC(=O)N3	61080	4.2141
COc1cc(OC)cc(\C=C\c2ccc(cc2)C3=C(C4CC(C3O4)S(=O)(=O)Oc5ccc(Br)cc5)c6ccc(O)cc6)c1	9270	5.03292
CCc1ccccc1OS(=O)(=O)C2CC3OC2C(=C3c4ccc(O)cc4)c5ccc(\C=C\c6cc(OC)cc(OC)c6)cc5	3	8.52288
Oc1ccc(cc1)C2=C(C3OC2CC3S(=O)(=O)Oc4ccccc4)c5ccc(\C=C\c6cc(O)cc(O)c6)cc5	428	6.36856
Oc1ccc(cc1)C2=C(C3OC2CC3S(=O)(=O)Oc4ccc(Br)cc4)c5ccc(\C=C\c6cc(O)cc(O)c6)cc5	61	7.21467
COc1cccc(OS(=O)(=O)C2CC3OC2C(=C3c4ccc(O)cc4)c5ccc(\C=C\c6cc(O)cc(O)c6)cc5)c1	48	7.31876
Oc1ccc(cc1)C2=C(C3OC2CC3S(=O)(=O)Oc4ccc(F)cc4)c5ccc(\C=C\c6cc(O)cc(O)c6)cc5	5	8.30103
Oc1ccc(cc1)C2=C(C3OC2CC3S(=O)(=O)Oc4ccc(Cl)cc4)c5ccc(\C=C\c6cc(O)cc(O)c6)cc5	62	7.20761
Oc1ccc(cc1)C2=C(C3OC2CC3S(=O)(=O)Oc4ccccc4Cl)c5ccc(\C=C\c6cc(O)cc(O)c6)cc5	166	6.77989
Cc1ccccc1OS(=O)(=O)C2CC3OC2C(=C3c4ccc(O)cc4)c5ccc(\C=C\c6cc(O)cc(O)c6)cc5	10	8
Oc1ccc(cc1)C2=C(C3OC2CC3S(=O)(=O)Oc4cccc(c4)C(F)(F)F)c5ccc(\C=C\c6cc(O)cc(O)c6)cc5	72	7.14267
Oc1ccc(cc1)C2=C(C3OC2CC3S(=O)(=O)Oc4cccc(Cl)c4)c5ccc(\C=C\c6cc(O)cc(O)c6)cc5	932	6.03058
Oc1ccc(cc1)C2=C(C3OC2CC3S(=O)(=O)Oc4cccc(O)c4)c5ccc(\C=C\c6cc(O)cc(O)c6)cc5	6020	5.2204
Cc1cccc(OS(=O)(=O)C2CC3OC2C(=C3c4ccc(O)cc4)c5ccc(\C=C\c6cc(O)cc(O)c6)cc5)c1	947	6.02365
Oc1ccc(OS(=O)(=O)C2CC3OC2C(=C3c4ccc(O)cc4)c5ccc(\C=C\c6cc(O)cc(O)c6)cc5)cc1	54	7.26761
Oc1ccc(cc1)C2=C(C3OC2CC3S(=O)(=O)Oc4cccc(Br)c4)c5ccc(\C=C\c6cc(O)cc(O)c6)cc5	2420	5.61618
Cc1ccc(OS(=O)(=O)C2CC3OC2C(=C3c4ccc(O)cc4)c5ccc(\C=C\c6cc(O)cc(O)c6)cc5)cc1	2	8.69897
Oc1ccc(cc1)C2=C(C3OC2CC3S(=O)(=O)Oc4cccc5ccccc45)c6ccc(\C=C\c7cc(O)cc(O)c7)cc6	49	7.3098
Oc1ccc(cc1)C2=C(C3OC2CC3S(=O)(=O)Oc4ccccc4)c5ccc(\C=C\c6ccccc6)cc5	1030	5.98716
COc1cc(OC)cc(\C=C\c2ccc(OS(=O)(=O)C3CC4OC3C(=C4c5ccc(O)cc5)c6ccc(O)cc6)cc2)c1	7	8.1549
Oc1ccc(cc1)C2=C(C3OC2CC3S(=O)(=O)Oc4ccc(\C=C\c5ccccc5)cc4)c6ccc(O)cc6	149	6.82681
COc1cc(OC)cc(\C=C\c2cccc(OS(=O)(=O)C3CC4OC3C(=C4c5ccc(O)cc5)c6ccc(O)cc6)c2)c1	738	6.13194
Oc1ccc(cc1)C2=C(C3OC2CC3S(=O)(=O)Oc4cccc(\C=C\c5cc(O)cc(O)c5)c4)c6ccc(O)cc6	1410	5.85078
Oc1ccc(cc1)C2=C(C3OC2CC3S(=O)(=O)Oc4ccc(\C=C\c5cc(O)cc(O)c5)cc4)c6ccc(O)cc6	19	7.72125
Oc1ccc(cc1)C2=C([C@H]3O[C@H]2C[C@@H]3S(=O)(=O)Oc4ccccc4)c5ccc(O)cc5	13	7.88606
COc1cc(OC)cc(\C=C\c2ccc(OS(=O)(=O)[C@H]3C[C@H]4O[C@@H]3C(=C4c5ccc(O)cc5)c6ccc(O)cc6)cc2)c1	27	7.56864

## Sheet: test
SMILES	IC50_nM	pIC50
COc1cc(OC)cc(\C=C\c2ccc(OS(=O)(=O)[C@@H]3C[C@@H]4O[C@H]3C(=C4c5ccc(O)cc5)c6ccc(O)cc6)cc2)c1
OC(=O)\C=C\c1ccc(cc1)C2=C(CCOc3ccccc23)c4ccc(O)cc4
COc1ccc2C(=C(CCOc2c1)c3ccc(O)cc3)c4ccc(\C=C\C(=O)O)cc4
OC(=O)\C=C\c1ccc(cc1)C2=C(CCOc3cc(F)ccc23)c4ccc(O)cc4
OC(=O)\C=C\c1ccc(cc1)C2=C(CCSc3cc(F)ccc23)c4ccc(O)cc4
CC(=O)\C=C\c1ccc(cc1)C2=C(CCOc3cc(F)ccc23)c4ccc(O)cc4
Oc1ccc(cc1)C2=C(c3ccc(\C=C\c4ccccc4)cc3)c5ccc(F)cc5OCC2
Oc1ccc(cc1)C2=C(c3ccc(\C=C\C(=O)c4ccccc4)cc3)c5ccc(F)cc5OCC2
OC(=O)\C=C\C=C\c1ccc(cc1)C2=C(CCOc3cc(F)ccc23)c4ccc(O)cc4
CCN(CC)C(=O)\C=C\c1ccc(cc1)C2=C(CCOc3cc(F)ccc23)c4ccc(O)cc4
Oc1ccc(cc1)C2=C(c3ccc(\C=C\C(=O)N4CCCC4)cc3)c5ccc(F)cc5OCC2
CCN(CC)CCNC(=O)\C=C\c1ccc(cc1)C2=C(CCOc3cc(F)ccc23)c4ccc(O)cc4
Oc1ccc(cc1)C2=C(c3ccc(\C=C\C(=O)N4CCNCC4)cc3)c5ccc(F)cc5OCC2
CN1CCN(CC1)C(=O)\C=C\c2ccc(cc2)C3=C(CCOc4cc(F)ccc34)c5ccc(O)cc5
Oc1ccc(cc1)C2=C(c3ccc(\C=C\C(=O)N4CCN(Cc5ccccc5)CC4)cc3)c6ccc(F)cc6OCC2
Cc1ccc(cc1)N2CCN(CC2)C(=O)\C=C\c3ccc(cc3)C4=C(CCOc5cc(F)ccc45)c6ccc(O)cc6
Oc1ccc(cc1)C2=C(c3ccc(\C=C\C(=O)Nc4ccccc4)cc3)c5ccc(F)cc5OCC2
OC(=O)COc1ccc(cc1)C2=C(CCOc3cc(F)ccc23)c4ccc(O)cc4
Oc1ccc(cc1)C2=C(c3ccc(C=O)cc3)c4ccc(F)cc4OCC2
CCC(=C(c1ccc(O)cc1)c2ccc(\C=C\C(=O)O)cc2)c3ccccc3
OC(=O)CCCOc1ccc(cc1)C2=C(CCOc3cc(F)ccc23)c4ccc(O)cc4
COc1ccc2C(=C(CCOc2c1)c3ccc(O)cc3)c4ccc(OCC(=O)O)cc4
CCCC(CCC)(c1ccc(O)c(C)c1)c2cccs2
CCCC(CCC)(c1ccc(O)c(C)c1)c2cc(C)cs2
CCCC(CCC)(c1ccc(O)c(C)c1)c2ccc([nH]2)C(=O)OCC
CCCC(CCC)(c1ccc(O)c(C)c1)c2ccc(C(=O)OCC)n2C
CCCC(CCC)(c1ccc(O)c(C)c1)c2c[nH]c3cc(OCc4ccccc4)ccc23
Oc1ccc(cc1)c2nc(Cl)c(c(Oc3ccc(OCCN4CCCC4)cc3)n2)c5ccccc5
CN(C)CCOc1ccc(Nc2nc(nc(Cl)c2c3ccccc3)c4ccc(O)cc4)cc1
COc1ccc(cc1)c2nc(Cl)c(c(Oc3ccc(OCCN4CCCC4)cc3)n2)c5ccccc5
COc1ccc(cc1)c2nc(Cl)cc(Oc3ccc(OCCN4CCCC4)cc3)n2
CCN(CC)CCOc1ccc(Oc2cc(Cl)nc(n2)c3ccc(OC)cc3)cc1
COc1ccc(cc1)c2nc(Cl)cc(Oc3ccc(OCCN(C)C)cc3)n2
CCN(CC)CCOc1ccc(Nc2cc(Cl)nc(n2)c3ccc(OC)cc3)cc1
COc1ccc(cc1)c2nc(Cl)cc(Nc3ccc(NC(=O)CN4CCCC4)cc3)n2
CO[C@H]1C[C@H](C)CC2=C(NC\C=C\CCC[C@@H]3C[C@H]4[C@@H]5CCc6cc(O)ccc6[C@H]5CC[C@]4(C)[C@H]3O)C(=O)C=C(NC(=O)\C(=C\C=C/[C@H](OC)[C@@H](OC(=O)N)\C(=C\[C@H](C)[C@H]1O)\C)\C)C2=O
CO[C@H]1C[C@H](C)CC2=C(NCC#CCC[C@@H]3C[C@H]4[C@@H]5CCc6cc(O)ccc6[C@H]5CC[C@]4(C)[C@H]3O)C(=O)C=C(NC(=O)\C(=C\C=C/[C@H](OC)[C@@H](OC(=O)N)\C(=C\[C@H](C)[C@H]1O)\C)\C)C2=O
C[C@]12CC[C@H]3[C@@H](CCc4cc(O)ccc34)[C@@H]1CC[C@@]2(O)C#CC(=O)OCC5CCC#C\C=C/C#CC5
CC(C)C[C@H](NC(=O)[C@](C)(CCCC=C)NC(=O)[C@H](CCC(=O)N)NC(=O)[C@H](Cc1cnc[nH]1)NC(=O)[C@H](CC(C)C)NC(=O)[C@](C)(CCCC=C)NC(=O)[C@H](CCCCN)NC(=O)[C@H](Cc2cnc[nH]2)NC(=O)C)C(=O)N[C@@H](CCC(=O)N)C(=O)N[C@@H](CC(=O)O)C(=O)N[C@@H](CO)C(=O)N
CC(C)C[C@H](NC(=O)[C@]1(C)CCC\C=C/CCC[C@](C)(NC(=O)[C@H](CCCCN)NC(=O)[C@H](Cc2cnc[nH]2)NC(=O)C)C(=O)N[C@@H](CC(C)C)C(=O)N[C@@H](Cc3cnc[nH]3)C(=O)N[C@@H](CCCNC(=N)N)C(=O)N1)C(=O)N[C@@H](CCC(=O)N)C(=O)N[C@@H](CC(=O)O)C(=O)N[C@@H](CO)C(=O)N
CC(C)C[C@H](NC(=O)[C@]1(C)CCC\C=C/C[C@@H](C)C[C@](C)(NC(=O)[C@H](CCCCN)NC(=O)[C@H](Cc2cnc[nH]2)NC(=O)C)C(=O)N[C@@H](CC(C)C)C(=O)N[C@@H](Cc3cnc[nH]3)C(=O)N[C@@H](CCCNC(=N)N)C(=O)N1)C(=O)N[C@@H](CCC(=O)N)C(=O)N[C@@H](CC(=O)O)C(=O)N[C@@H](CO)C(=O)N
CC(C)C[C@H](NC(=O)[C@]1(C)C[C@H](C)C\C=C/CCC[C@](C)(NC(=O)[C@H](CCCCN)NC(=O)[C@H](Cc2cnc[nH]2)NC(=O)C)C(=O)N[C@@H](CC(C)C)C(=O)N[C@@H](Cc3cnc[nH]3)C(=O)N[C@@H](CCCNC(=N)N)C(=O)N1)C(=O)N[C@@H](CCC(=O)N)C(=O)N[C@@H](CC(=O)O)C(=O)N[C@@H](CO)C(=O)N
CC(C)C[C@H](NC(=O)[C@]1(C)CCC\C=C/CCC[C@](C)(NC(=O)[C@H](CCCCN)NC(=O)[C@H](Cc2cnc[nH]2)NC(=O)C)C(=O)N[C@@H](CC(C)C)C(=O)N[C@@H](Cc3cnc[nH]3)C(=O)N[C@@H](CCC(=O)N)C(=O)N1)C(=O)N[C@@H](CCC(=O)N)C(=O)N[C@@H](CC(=O)O)C(=O)N[C@@H](CO)C(=O)N
CC[C@H](C)[C@H](NC(=O)[C@H](CCCCN)NC(=O)[C@H](Cc1cnc[nH]1)NC(=O)C)C(=O)N[C@@H](CC(C)C)C(=O)N[C@@H](Cc2cnc[nH]2)C(=O)N[C@@H](CCCNC(=N)N)C(=O)N[C@@H](CC(C)C)C(=O)N[C@@H](CC(C)C)C(=O)N[C@@H](CCC(=O)N)C(=O)N[C@@H](CC(=O)O)C(=O)N[C@@H](CO)C(=O)N
CC(C)C[C@H](NC(=O)[C@]1(C)CCC\C=C/C[C@H](C)C[C@](C)(NC(=O)[C@H](CCCCN)NC(=O)[C@H](Cc2cnc[nH]2)NC(=O)C)C(=O)N[C@@H](CC(C)C)C(=O)N[C@@H](Cc3cnc[nH]3)C(=O)N[C@@H](CCCNC(=N)N)C(=O)N1)C(=O)N[C@@H](CCC(=O)N)C(=O)N[C@@H](CC(=O)O)C(=O)N[C@@H](CO)C(=O)N
CC\C(=C(/c1ccc(O)cc1)\c2ccc(OCCN(C)C)cc2)\c3ccc(cc3)C(=O)NO
CC\C(=C(/c1ccc(O)cc1)\c2ccc(OCCN(C)C)cc2)\c3ccc(CCCCC(=O)NO)cc3
CC\C(=C(/c1ccc(O)cc1)\c2ccc(OCCN(C)C)cc2)\c3ccc(CCC(=O)NO)cc3
CC\C(=C(/c1ccc(O)cc1)\c2ccc(OCCN(C)C)cc2)\c3ccc(OCCCCC(=O)NO)cc3
CCC(=C(c1ccc(O)cc1)c2ccc(OCCN3CCCC3)cc2)Cc4ccccc4
