# Supplementary material for: Application of multi-objective optimization in the study of anti-breast cancer candidate drugs
Source: Sci Rep. 2022 Nov 11;12:19347. doi: 10.1038/s41598-022-23851-0 (PMC9652409; doi:10.1038/s41598-022-23851-0)
Supplement: Supplementary file 3 — Supplementary Information 3. [file 41598_2022_23851_MOESM3_ESM.xlsx]

## Sheet: training
SMILES	nAcid	ALogP	ALogp2	AMR	apol	naAromAtom	nAromBond	nAtom	nHeavyAtom	nH	nB	nC	nN	nO	nS	nP	nF	nCl	nBr	nI	nX	ATSc1	ATSc2	ATSc3	ATSc4	ATSc5	ATSm1	ATSm2	ATSm3	ATSm4	ATSm5	ATSp1	ATSp2	ATSp3	ATSp4	ATSp5	nBase	BCUTw-1l	BCUTw-1h	BCUTc-1l	BCUTc-1h	BCUTp-1l	BCUTp-1h	nBonds	nBonds2	nBondsS	nBondsS2	nBondsS3	nBondsD
Oc1ccc2O[C@H]([C@H](Sc2c1)C3CCCC3)c4ccc(OCCN5CCCCC5)cc4	0	-0.286	0.081796	126.119	74.1702	12	12	64	31	33	0	26	1	3	1	0	0	0	0	0	0	0.460175	-0.21704	-0.126453	0.161524	-0.0801482	39.8111	40.4986	58.1665	61.6138	58.0603	2469.98	2930.67	4109.49	4128.34	3792.78	1	11.85	31.9721	-0.360525	0.185437	5.24543	13.2549	35	68	62	56	23	6
Oc1ccc2O[C@H]([C@H](Sc2c1)C3CCCCCC3)c4ccc(OCCN5CCCCC5)cc4	0	-0.862	0.743044	131.942	80.3573	12	12	70	33	37	0	28	1	3	1	0	0	0	0	0	0	0.460175	-0.21704	-0.126453	0.161524	-0.0801482	41.8111	42.4986	60.1665	68.6138	60.0603	2679.49	3157.29	4379.51	4811.56	4154.38	1	11.85	31.9721	-0.36053	0.185459	5.25677	13.6176	37	74	68	62	25	6
Oc1ccc(cc1)[C@H]2Sc3cc(O)ccc3O[C@H]2c4ccc(OCCN5CCCCC5)cc4	0	0.7296	0.532316	139.93	74.065	18	18	62	33	29	0	27	1	4	1	0	0	0	0	0	0	0.51935	-0.236031	-0.143126	0.175159	-0.059065	42.5856	42.8307	61.8307	67.278	60.3924	2576.57	3054.05	4285.59	4479.18	3993.73	1	11.85	31.9721	-0.361379	0.116954	4.91014	13.3935	37	66	57	48	19	9
Oc1ccc2O[C@H]([C@@H](CC3CCCCC3)Sc2c1)c4ccc(OCCN5CCCCC5)cc4	0	-0.3184	0.101379	133.482	80.3573	12	12	70	33	37	0	28	1	3	1	0	0	0	0	0	0	0.460206	-0.21697	-0.126504	0.161226	-0.0797429	41.8111	42.4986	60.1665	62.944	57.7282	2596.32	3045.93	4193.55	4311.29	3850.19	1	11.85	31.9721	-0.36053	0.185459	5.23996	13.0795	37	74	68	62	25	6
Oc1ccc2O[C@H]([C@@H](Cc3ccccc3)Sc2c1)c4ccc(OCCN5CCCCC5)cc4	0	1.3551	1.8363	143.19	76.3566	18	18	64	33	31	0	28	1	3	1	0	0	0	0	0	0	0.462912	-0.215099	-0.12869	0.152869	-0.0696644	41.8111	42.4986	60.1665	62.944	57.7282	2561.85	3007.23	4144.67	4265.06	3806.12	1	11.85	31.9721	-0.36053	0.185459	5.23883	13.0435	37	68	59	50	19	9
Oc1ccc2O[C@H]([C@H](Sc2c1)c3ccncc3)c4ccc(OCCN5CCCCC5)cc4	0	-0.3921	0.153742	134.755	71.9362	18	18	60	32	28	0	26	2	3	1	0	0	0	0	0	0	0.54331	-0.262443	-0.128253	0.197173	-0.102734	41.1711	41.8309	59.4989	64.78	59.2265	2498.43	2958.05	4131.34	4313.44	3857.4	1	11.85	31.9721	-0.360531	0.185464	5.24754	13.3224	36	64	55	46	18	9
Oc1ccc(cc1)C2=Cc3cc(O)ccc3C24Cc5ccc(OCCN6CCCCC6)cc5C4	0	1.5155	2.29674	142.327	76.9766	18	18	65	34	31	0	30	1	3	0	0	0	0	0	0	0	0.357212	-0.163943	-0.0954161	0.145316	-0.0482178	36.6834	40.8269	59.8232	60.7122	56.4908	2782.9	3422.45	5197.25	5284.39	4903.23	1	11.9	15.9969	-0.361389	0.111206	4.89419	13.8054	39	70	60	51	20	10
Oc1ccc2O[C@H]([C@H](Sc2c1)c3occc3)c4ccc(OCCN5CCCCC5)cc4	0	-0.1014	0.010282	129.415	69.2114	17	17	58	31	27	0	25	1	4	1	0	0	0	0	0	0	0.589472	-0.263507	-0.168885	0.14982	0.0256602	40.5856	41.1628	59.1628	62.8325	59.1669	2354.94	2793.05	3914.33	3953.05	3593.41	1	11.85	31.9721	-0.360539	0.185467	5.23142	12.8064	35	62	54	45	18	8
Oc1ccc(cc1)C2=Cc3cc(O)ccc3C24Cc5ccccc5C4	0	2.9208	8.53107	110.899	54.0863	18	18	43	25	18	0	23	0	2	0	0	0	0	0	0	0	0.116473	-0.0346632	-0.0263641	-0.001817	0.0125698	26.5489	29.6642	45.3284	46.3284	42.9963	2163.08	2713.13	4249.61	4299.88	3930.37	0	11.9	15.9959	-0.361389	0.110841	4.89244	13.693	29	47	37	28	10	10
Oc1ccc(cc1)C2=Cc3cc(O)ccc3C24C(=O)c5ccccc5C4=O	0	1.4808	2.19277	112.389	53.0231	18	18	41	27	14	0	23	0	4	0	0	0	0	0	0	0	0.375418	-0.0738075	-0.071584	-0.122995	0.137221	30.0979	32.3284	50.6567	59.6493	60.7558	2290.73	2914.48	4657.76	5080.92	4779.83	0	11.85	15.9979	-0.36167	0.187353	4.89747	14.0115	31	45	33	24	10	12
Oc1ccc(cc1)C2=Cc3cc(O)ccc3C24C(=O)c5ccc(OCCN6CCCCC6)cc5C4=O	0	0.0755	0.00570025	143.817	75.9134	18	18	63	36	27	0	30	1	5	0	0	0	0	0	0	0	0.617053	-0.19997	-0.129174	0.0258956	0.00654976	40.2323	43.4911	65.1516	74.0331	74.2504	2914.85	3630.85	5620.98	6099.78	5802.07	1	11.85	15.999	-0.36167	0.187542	4.89922	14.1238	41	68	56	47	20	12
Oc1cccc(c1)C2=Cc3cc(O)ccc3C24Cc5ccccc5C4	0	2.9208	8.53107	110.899	54.0863	18	18	43	25	18	0	23	0	2	0	0	0	0	0	0	0	0.116439	-0.0348071	-0.0268895	-0.00121193	0.0216503	26.5489	29.6642	45.3284	46.3284	44.3284	2169.45	2722.96	4265.04	4321.47	3995.51	0	11.9	15.9959	-0.361379	0.110844	5.14496	13.7077	29	47	37	28	10	10
CC(C)(C)[C@H]1Sc2cc(O)ccc2O[C@H]1c3ccc(OCCN4CCCCC4)cc3	0	1.6411	2.69321	127.716	72.4102	12	12	63	30	33	0	25	1	3	1	0	0	0	0	0	0	0.460148	-0.217106	-0.1264	0.161801	-0.0805483	38.8111	38.4986	57.1665	63.2836	54.0529	2394.84	2824.19	4004.7	4081.89	3638.04	1	11.85	31.9721	-0.360523	0.185425	5.24846	13.3516	33	66	60	54	21	6
Oc1ccc2O[C@H]([C@H](Sc2c1)C3CCCCC3)c4ccc(OCCN5CCCCC5)cc4	0	-0.574	0.329476	129.03	77.2638	12	12	67	32	35	0	27	1	3	1	0	0	0	0	0	0	0.460175	-0.21704	-0.126453	0.161524	-0.0801482	40.8111	41.4986	59.1665	64.6138	59.0603	2568.67	3037.66	4237.45	4422.63	3967.05	1	11.85	31.9721	-0.360528	0.185448	5.2511	13.4362	36	71	65	59	24	6
Oc1ccc2O[C@H]([C@H](Sc2c1)c3cccnc3)c4ccc(OCCN5CCCCC5)cc4	0	-0.3921	0.153742	134.755	71.9362	18	18	60	32	28	0	26	2	3	1	0	0	0	0	0	0	0.54309	-0.260264	-0.119383	0.149322	-0.10203	41.1711	41.8309	59.4989	64.9462	59.6702	2493.19	2951.09	4120.68	4300.66	3846.53	1	11.85	31.9721	-0.360531	0.185465	5.24624	13.2807	36	64	55	46	18	9
CC(C)C[C@H]1Sc2cc(O)ccc2O[C@H]1c3ccc(OCCN4CCCCC4)cc3	0	0.9134	0.8343	127.309	72.4102	12	12	63	30	33	0	25	1	3	1	0	0	0	0	0	0	0.460206	-0.21697	-0.126504	0.161226	-0.079743	38.8111	38.4986	55.1665	57.944	54.7282	2302.44	2686.17	3693.26	3783.62	3366.5	1	11.85	31.9721	-0.360523	0.185424	5.22881	12.7229	33	66	60	54	21	6
Oc1ccc(C[C@H]2Sc3cc(O)ccc3O[C@H]2c4ccc(OCCN5CCCCC5)cc4)cc1	0	0.792	0.627264	144.796	77.1586	18	18	65	34	31	0	28	1	4	1	0	0	0	0	0	0	0.517818	-0.233091	-0.13989	0.153431	-0.0552986	43.5856	43.8307	62.8307	65.6082	59.0603	2605.46	3063.81	4243.31	4368.78	3876.8	1	11.85	31.9721	-0.361379	0.116691	4.83075	13.0582	38	69	60	51	20	9
CC(C)[C@H]1Sc2cc(O)ccc2O[C@H]1c3ccc(OCCN4CCCCC4)cc3	0	0.6578	0.432701	122.857	69.3166	12	12	60	29	31	0	24	1	3	1	0	0	0	0	0	0	0.460175	-0.217039	-0.126449	0.161521	-0.0801685	37.8111	37.4986	54.1665	59.6138	50.7208	2240.06	2624.59	3637.02	3738.9	3235.26	1	11.85	31.9721	-0.360521	0.185413	5.22881	12.7229	32	63	57	51	20	6
Oc1cccc(c1)C2=Cc3cc(O)ccc3C24C(=O)c5ccccc5C4=O	0	1.4808	2.19277	112.389	53.0231	18	18	41	27	14	0	23	0	4	0	0	0	0	0	0	0	0.37539	-0.0738957	-0.0715022	-0.118521	0.157061	30.0979	32.3284	50.6567	59.6493	62.0879	2297.3	2924.65	4673.85	5103.88	4847.47	0	11.85	15.9979	-0.361659	0.18737	5.15502	14.0262	31	45	33	24	10	12
Oc1ccc2O[C@H]([C@H](Sc2c1)c3cccs3)c4ccc(OCCN5CCCCC5)cc4	0	0.6433	0.413835	135.589	71.3094	17	17	58	31	27	0	25	1	3	2	0	0	0	0	0	0	0.475489	-0.219298	-0.141999	0.163301	-0.0473157	45.9389	43.8381	63.1759	67.7415	63.6242	2662.85	3162.27	4432.57	4420.22	4101.08	1	11.85	31.9731	-0.360525	0.185449	5.27386	14.1644	35	62	54	45	18	8
Oc1ccc2O[C@H]([C@@H](CC3CCCC3)Sc2c1)c4ccc(OCCN5CCCCC5)cc4	0	-0.0304	0.00092416	130.571	77.2638	12	12	67	32	35	0	27	1	3	1	0	0	0	0	0	0	0.460206	-0.21697	-0.126504	0.161226	-0.0797429	40.8111	41.4986	59.1665	59.944	56.7282	2505.75	2949.5	4082.46	4063.24	3716.24	1	11.85	31.9721	-0.360528	0.185447	5.23712	12.9889	36	71	65	59	24	6
Oc1ccc(cc1)c2sc3cc(O)ccc3c2C(=O)c4ccc(OCCN5CCCCC5)cc4	0	0.7973	0.635687	144.74	74.4914	21	23	61	34	27	0	28	1	4	1	0	0	0	0	0	0	0.486206	-0.203496	-0.0965451	0.113995	-0.0163179	43.5856	43.4986	63.1665	66.3895	65.279	2715.48	3251.32	4648.81	4704.36	4353.14	1	11.85	31.9721	-0.36138	0.194782	4.91739	13.4595	38	65	54	41	14	11
Oc1ccc(cc1)[C@H]2Sc3cc(O)ccc3O[C@H]2c4ccc(COCCN5CCCCC5)cc4	0	0.9924	0.984858	144.095	77.1586	18	18	65	34	31	0	28	1	4	1	0	0	0	0	0	0	0.548323	-0.268679	-0.12104	0.173375	-0.0844854	43.5856	43.8307	62.4986	68.278	61.7245	2641.98	3122.88	4362	4550.62	4056.63	1	11.9943	31.9721	-0.37491	0.106457	4.91049	13.4047	38	69	60	51	20	9
Oc1ccc(cc1)[C@H]2Sc3cc(O)ccc3O[C@H]2c4ccc(cc4)C5=CCNCC5	0	2.0699	4.28449	133.557	65.7422	18	18	53	30	23	0	25	1	3	1	0	0	0	0	0	0	0.348299	-0.149958	-0.0783727	0.0398661	0.000471796	38.8111	39.0003	57.6682	64.0603	58.3962	2536.64	3044.32	4354.11	4617.95	4151.55	1	11.9	31.9721	-0.361379	0.106387	4.9117	13.4432	34	57	47	38	15	10
CN1CCN(CC1)c2ccc(cc2)[C@@H]3Oc4ccc(O)cc4S[C@@H]3c5ccc(O)cc5	0	1.8632	3.47151	138.171	68.8426	18	18	57	31	26	0	25	2	3	1	0	0	0	0	0	0	0.456206	-0.218523	-0.136925	0.146942	-0.0287625	40.1711	40.665	60.333	66.5865	59.7285	2581.99	3097.42	4447.45	4711.02	4207.88	1	11.9943	31.9721	-0.361379	0.106366	4.91143	13.4348	35	61	52	43	17	9
Oc1ccc(cc1)[C@H]2Sc3cc(O)ccc3O[C@H]2CCCN4CCCCC4	0	-0.4649	0.216132	110.359	63.1294	12	12	54	27	27	0	22	1	3	1	0	0	0	0	0	0	0.365755	-0.154654	-0.0751367	0.0315384	-0.0499831	35.8111	35.1665	50.8344	54.8944	46.3943	2119.44	2491.6	3446.55	3530.59	3032.71	1	11.9943	31.9721	-0.361379	0.0903369	4.89944	13.0508	30	57	51	45	18	6
Oc1ccc(cc1)[C@H]2Sc3cc(O)ccc3O[C@H]2c4ccc(CCCN5CCCCC5)cc4	0	0.8977	0.805865	140.828	76.3566	18	18	64	33	31	0	28	1	3	1	0	0	0	0	0	0	0.370592	-0.162292	-0.0744891	0.0282935	0.00950377	41.8111	42.1665	60.8344	66.2265	59.3962	2663.33	3152.25	4414.33	4618.59	4131.88	1	11.9943	31.9721	-0.361379	0.10636	4.91091	13.418	37	68	59	50	19	9
CN1CCCN(CC1)c2ccc(cc2)[C@@H]3Oc4ccc(O)cc4S[C@@H]3c5ccc(O)cc5	0	1.5752	2.48126	141.083	71.9362	18	18	60	32	28	0	26	2	3	1	0	0	0	0	0	0	0.453342	-0.213768	-0.107209	0.10403	-0.0204654	41.1711	41.665	61.333	70.9189	61.7285	2685.68	3208.08	4573.06	5051.55	4387.89	1	11.9943	31.9721	-0.361379	0.106372	4.91161	13.4404	36	64	55	46	18	9
Oc1ccc(cc1)[C@H]2Sc3cc(O)ccc3O[C@H]2c4ccc(cc4)C5CCNCC5	0	0.66	0.4356	128.632	67.0758	18	18	55	30	25	0	25	1	3	1	0	0	0	0	0	0	0.344036	-0.141658	-0.0749926	0.0244929	0.00222172	38.8111	39.0003	57.6682	64.0603	58.3962	2517.06	3021.86	4323.8	4587.25	4123.9	1	11.9	31.9721	-0.361379	0.1064	4.91152	13.4376	34	59	50	41	16	9
CCN1CCN(CC1)c2ccc(cc2)[C@@H]3Oc4ccc(O)cc4S[C@@H]3c5ccc(O)cc5	0	2.1136	4.4673	142.465	71.9362	18	18	60	32	28	0	26	2	3	1	0	0	0	0	0	0	0.454375	-0.212716	-0.145452	0.147346	-0.0208527	41.1711	41.665	61.4992	68.5865	61.7285	2657.81	3181.69	4554.59	4855.31	4342.14	1	11.9943	31.9721	-0.361379	0.106382	4.91147	13.436	36	64	55	46	18	9
Oc1ccc(cc1)[C@H]2Sc3cc(O)ccc3O[C@H]2c4ccc(cc4)N5CCNCC5	0	1.3273	1.76173	132.876	65.749	18	18	54	30	24	0	24	2	3	1	0	0	0	0	0	0	0.429146	-0.189138	-0.14819	0.121364	-0.00373519	39.1711	39.4988	58.333	64.5865	58.5623	2492.97	2993.06	4285.31	4550.45	4095	1	11.9943	31.9721	-0.361379	0.106346	4.91136	13.4323	34	58	49	40	16	9
Oc1ccc(cc1)[C@H]2Sc3cc(O)ccc3O[C@H]2c4ccc(CN5CCCCC5)cc4	0	1.1233	1.2618	133.051	70.1694	18	18	58	31	27	0	26	1	3	1	0	0	0	0	0	0	0.371481	-0.171204	-0.0646666	0.0365188	0.0018963	39.8111	40.1665	58.8344	64.3927	58.5623	2555.16	3049.41	4326.65	4539.93	4102.51	1	11.9943	31.9721	-0.361379	0.106336	4.91111	13.4244	35	62	53	44	17	9
Oc1ccc(cc1)[C@H]2Sc3cc(O)ccc3O[C@H]2c4ccc(cc4)N5CCCNCC5	0	1.0393	1.08014	135.788	68.8426	18	18	57	31	26	0	25	2	3	1	0	0	0	0	0	0	0.425632	-0.185825	-0.115655	0.0836361	-0.00203972	40.1711	40.4988	59.333	68.9189	59.5623	2590.35	3096.41	4404.2	4862.09	4220.1	1	11.9943	31.9721	-0.361379	0.106352	4.91153	13.438	35	61	52	43	17	9
C[C@]12CC[C@H]3[C@@H](CCc4cc(O)ccc34)[C@@H]1CC[C@@H]2O	0	0.4395	0.19316	80.1526	49.287	6	6	44	20	24	0	18	0	2	0	0	0	0	0	0	0	0.13227	-0.0433522	-0.0250234	0.00573197	0.00793697	21.5489	23.6642	37.3284	40.9926	31.3284	1665.86	2070.59	3210.3	3283.56	2471.19	0	11.9	15.9959	-0.391983	0.0849256	5.03756	11.4217	23	47	44	41	17	3
CCCCN(C)C(=O)CCCCCCCCCCS[C@@H]1[C@H](O)c2cc(O)ccc2[C@H]3CC[C@]4(C)[C@@H](O)CC[C@H]4[C@H]13	0	-3.1522	9.93636	150.116	103.722	6	6	95	40	55	0	34	1	4	1	0	0	0	0	0	0	0.437564	-0.209107	0.00586319	0.0307031	-0.0383027	49.5856	48.1665	68.2198	81.553	77.0041	3308.71	3930.11	5684.08	6286.52	5762.18	0	11.9	31.9721	-0.392176	0.202636	4.9367	13.8756	43	98	94	91	36	4
CC\C(=C(/c1ccccc1)\c2ccc(\C=C\C(=O)O)cc2)\c3ccccc3	1	3.9326	15.4653	123.679	60.2734	18	18	49	27	22	0	25	0	2	0	0	0	0	0	0	0	0.198534	-0.106892	0.0100341	-0.00232421	-8.66842e-05	28.5489	29.6642	39.4387	40.6642	42.6642	2034.42	2365.71	3217.25	3516.55	3488.12	0	11.89	15.9959	-0.328232	0.283425	3.92464	12.9129	29	51	39	30	8	12
C[C@]12CC[C@H]3[C@@H]([C@H](Sc4ccc(Br)cc4)C(O)c5cc(O)ccc35)[C@@H]1CC[C@@H]2O	0	1.5603	2.43454	125.807	68.5994	12	12	56	29	27	0	24	0	3	1	0	0	0	1	0	1	0.248694	-0.0803743	-0.057198	0.0514203	-0.0356319	80.7093	42.9885	70.977	82.1995	69.6602	2944.38	3652.95	5610.8	6152.52	5564.08	0	11.9988	78.9185	-0.392153	0.110503	5.21328	14.2444	33	60	54	48	21	6
C[C@]12CC[C@H]3[C@@H]([C@@H](Cc4cc(O)ccc34)Sc5ccc(\C=C\C(=O)O)cc5)[C@@H]1CC[C@@H]2O	1	1.6064	2.58052	133.418	73.6318	12	12	62	32	30	0	27	0	4	1	0	0	0	0	0	0	0.347459	-0.156143	-0.0196242	0.0100359	0.0196808	41.2256	40.6679	63.4462	69.0057	64.0113	2951.13	3633.55	5503.86	5954.46	5386.38	0	11.9	31.9721	-0.392025	0.283447	3.92778	14.0256	36	66	58	52	22	8
CN(C)C(=O)\C=C\c1ccc(S[C@@H]2Cc3cc(O)ccc3[C@H]4CC[C@]5(C)[C@@H](O)CC[C@H]5[C@H]24)cc1	0	1.416	2.00506	145.034	80.7838	12	12	69	34	35	0	29	1	3	1	0	0	0	0	0	0	0.350255	-0.194494	0.0591491	-0.0327372	0.0202364	42.8111	42.8344	66.0592	73.5039	65.8454	3127.34	3823.65	5747.84	6208.74	5601.81	0	11.9932	31.9721	-0.392022	0.226057	4.86628	13.9963	38	73	65	59	24	8
CCCCN(C)C(=O)CCCCCCCCCCS[C@H]1[C@@H]2[C@H](CC[C@]3(C)[C@@H](O)CC[C@@H]23)c4ccc(O)cc4C1=O	0	-3.012	9.07214	149.424	102.388	6	6	93	40	53	0	34	1	4	1	0	0	0	0	0	0	0.480589	-0.213132	-0.00420755	0.0307911	-0.0460218	49.5856	48.1665	68.2198	81.553	77.0041	3281.44	3896.66	5630.76	6218.28	5693.17	0	11.89	31.9721	-0.392373	0.202351	4.9367	13.7524	43	96	91	88	35	5
C[C@]12CC[C@H]3[C@@H]([C@H](CCCCCCCCCS(=O)CCCC(F)(F)C(F)(F)F)Cc4cc(O)ccc34)[C@@H]1CC[C@@H]2O	0	-0.8363	0.699398	139.511	95.7503	6	6	88	41	47	0	32	0	3	1	0	5	0	0	0	5	0.710045	-0.216872	-0.273402	0.191627	0.00495535	56.9614	53.4691	80.4128	87.9175	67.241	3020.88	3575.75	5162.23	5503.31	4909.59	0	11.9974	31.9721	-0.392372	0.472102	3.12607	12.6813	44	91	87	84	37	4
CCCCN(C)C(=O)CCCCCCCCCCS[C@@H]1Cc2cc(O)ccc2[C@H]3CC[C@]4(C)[C@@H](O)CC[C@H]4[C@H]13	0	-2.5791	6.65176	149.019	102.92	6	6	94	39	55	0	34	1	3	1	0	0	0	0	0	0	0.354611	-0.181528	0.0341837	-0.0208344	0.0146589	47.8111	46.8344	65.5556	74.0003	70.3436	3217.05	3796.16	5427.49	5880.13	5315.09	0	11.9	31.9721	-0.392035	0.202621	4.93668	13.6743	42	97	93	90	35	4
Oc1ccc(cc1)[C@H]2Sc3cc(O)ccc3S[C@H]2c4ccc(OCCN5CCCC5)cc4	0	1.7623	3.1057	143.193	73.0694	18	18	59	32	27	0	26	1	3	2	0	0	0	0	0	0	0.393348	-0.180087	-0.106158	0.141169	-0.0238373	46.9389	44.5061	66.1815	74.3716	66.0809	2912.8	3493.14	4967.57	5111.19	4616.75	1	11.9985	31.9734	-0.36138	0.0988076	4.94974	14.6868	36	63	54	45	18	9
Oc1ccc2O[C@H]([C@H](Sc2c1)c3cccc(O)c3)c4ccc(OCCN5CCCC5)cc4	0	1.0176	1.03551	137.019	70.9714	18	18	59	32	27	0	26	1	4	1	0	0	0	0	0	0	0.519243	-0.235769	-0.138931	0.183958	-0.0932488	41.5856	41.8307	60.8307	64.1118	60.7245	2503.62	2981.32	4210.29	4309.98	3984.35	1	11.85	31.9721	-0.361374	0.116928	5.22602	13.4222	36	63	54	45	18	9
Oc1ccc(cc1)[C@H]2Sc3cc(O)ccc3S[C@H]2c4ccc(OCCN5CCCCC5)cc4	0	1.4743	2.17356	146.105	76.163	18	18	62	33	29	0	27	1	3	2	0	0	0	0	0	0	0.393238	-0.180523	-0.107399	0.142573	-0.0239666	47.9389	45.5061	67.1815	77.5378	67.0809	2992.37	3575.9	5057.91	5302.22	4695.25	1	11.9985	31.9734	-0.36138	0.098834	4.94977	14.6882	37	66	57	48	19	9
Oc1cccc(c1)[C@H]2Sc3cc(O)ccc3S[C@H]2c4ccc(OCCN5CCCCC5)cc4	0	1.4743	2.17356	146.105	76.163	18	18	62	33	29	0	27	1	3	2	0	0	0	0	0	0	0.393011	-0.180779	-0.105092	0.150518	-0.0548261	47.9389	45.5061	67.1815	77.5378	68.413	2999.71	3587.07	5074.65	5326.34	4771.06	1	11.9985	31.9734	-0.361375	0.098904	5.30535	14.703	37	66	57	48	19	9
Oc1cccc(c1)[C@H]2Sc3cc(O)ccc3S[C@H]2c4ccc(OCCN5CCCCC5)c(Br)c4	0	1.927	3.71333	153.639	78.5462	18	18	62	34	28	0	27	1	3	2	0	0	0	1	0	1	0.412217	-0.184546	-0.133014	0.1946	-0.0749055	92.197	52.1587	80.4868	99.7051	88.371	3293.92	3944.96	5616.37	5974.97	5441.48	1	11.9985	78.9183	-0.361375	0.100174	5.31751	15.092	38	66	57	48	20	9
Oc1ccc(cc1)[C@H]2Sc3cc(O)ccc3S[C@H]2c4ccc(OCCN5CCCCC5)c(Br)c4	0	1.927	3.71333	153.639	78.5462	18	18	62	34	28	0	27	1	3	2	0	0	0	1	0	1	0.412445	-0.18429	-0.135321	0.186651	-0.0441053	92.197	52.1587	80.4868	99.7051	87.0389	3286.41	3933.52	5599.18	5950.14	5364.04	1	11.9985	78.9183	-0.36138	0.100123	4.95585	15.0773	38	66	57	48	20	9
Oc1ccc(cc1)[C@H]2Sc3cc(O)ccc3S[C@H]2c4ccc(OCCN5CCCC5)c(Br)c4	0	2.215	4.90622	150.727	75.4526	18	18	59	33	26	0	26	1	3	2	0	0	0	1	0	1	0.412554	-0.183854	-0.13408	0.185248	-0.0439757	91.197	51.1587	79.4868	96.5389	86.0389	3206.01	3849.73	5507.22	5755.05	5280.74	1	11.9985	78.9183	-0.36138	0.100083	4.95582	15.0759	37	63	54	45	19	9
Oc1cccc(c1)[C@H]2Sc3cc(O)ccc3O[C@H]2c4ccc(OCCN5CCCCC5)cc4	0	0.7296	0.532316	139.93	74.065	18	18	62	33	29	0	27	1	4	1	0	0	0	0	0	0	0.519134	-0.236205	-0.140172	0.185362	-0.0933781	42.5856	42.8307	61.8307	67.278	61.7245	2583.07	3063.93	4300.37	4500.43	4062.06	1	11.85	31.9721	-0.361374	0.116956	5.22607	13.4229	37	66	57	48	19	9
CN(CCCc1ccc(Cl)cc1)c2nc(NCCc3ccc(O)cc3)nc(n2)N4CCNCC4	0	0.1895	0.0359102	140.791	76.0194	18	18	66	34	32	0	25	7	1	0	0	0	1	0	0	1	0.563048	-0.511279	0.475851	-0.4291	0.314349	45.0073	41.9428	57.8046	56.4175	47.4379	2242.87	2540.95	3318.72	3284.11	2902.54	1	11.9985	34.9694	-0.360521	0.210918	4.75675	9.89687	37	69	60	51	19	9
CN(CCCc1ccc(F)cc1)c2nc(NCCc3ccc(O)cc3)nc(n2)N4CCNCC4	0	-0.2694	0.0725764	136.202	74.3964	18	18	66	34	32	0	25	7	1	0	0	1	0	0	0	1	0.601063	-0.52338	0.468413	-0.42947	0.318088	38.7964	40.5728	55.0647	53.6776	46.0679	2136.16	2425.94	3176.06	3167.34	2828.89	1	11.9933	18.9984	-0.360521	0.210911	4.00368	9.89484	37	69	60	51	19	9
CN(C[C@@H]1C[C@@H]1c2ccccc2)c3nc(NCCc4ccc(O)cc4)nc(n3)N5CCNCC5	0	-0.2316	0.0536386	139.539	76.2662	18	18	67	34	33	0	26	7	1	0	0	0	0	0	0	0	0.537523	-0.502665	0.481862	-0.429894	0.309307	37.2943	40.991	53.9011	53.6802	48.4862	2253.61	2624.47	3361.4	3405.98	3129.43	1	11.85	15.9949	-0.360521	0.210914	4.75685	9.986	38	71	62	53	20	9
CN(CCCc1ccc(Cl)cc1)c2nc(NCCc3ccc(O)cc3)nc(n2)N4CCN(Cc5csc(C)n5)CC4	0	0.7699	0.592746	173.406	92.1533	23	23	78	41	37	0	30	8	1	1	0	0	1	0	0	1	0.6806	-0.580146	0.43817	-0.328126	0.271986	58.495	53.7809	75.9224	68.6135	60.2161	2930.62	3344.76	4442.43	4233.77	3845.62	1	11.9985	34.9694	-0.360535	0.211052	4.75693	10.0835	45	82	71	59	22	11
CN(CCCc1ccc(Cl)cc1)c2nc(NCCc3ccc(O)cc3)nc(n2)N4CCN(CCO)CC4	0	0.186	0.034596	152.378	83.0085	18	18	73	37	36	0	27	7	2	0	0	0	1	0	0	1	0.681242	-0.567801	0.411611	-0.311088	0.289597	48.7818	45.441	62.3029	61.971	53.2683	2439.57	2768.21	3635.3	3644.03	3236.5	1	11.9985	34.9694	-0.394537	0.210969	4.13833	10.022	40	76	67	58	22	9
Oc1ccc(CCNc2nc(SCCCc3ccc(Cl)cc3)nc(n2)N4CCNCC4)cc1	0	1.1891	1.41396	140.388	74.059	18	18	62	33	29	0	24	6	1	1	0	0	1	0	0	1	0.505264	-0.443928	0.391819	-0.318809	0.175568	49.7751	43.7838	60.8152	57.596	51.202	2332.32	2631.25	3390.35	3329.45	2936.03	1	11.9943	34.9689	-0.360514	0.20946	4.75801	11.1725	36	65	56	47	18	9
COc1cccc2OC(c3ccccc3)c4c(Br)c(NS(=O)(=O)C)ccc4c12	0	1.4496	2.10134	122.675	59.2203	18	19	46	28	18	0	21	1	4	1	0	0	0	1	0	1	0.49815	-0.244445	0.00840044	-0.0484927	0.087984	80.8437	47.0433	64.0118	81.0412	103.013	2545.53	3075.88	4615.88	5100.58	5051.57	0	11.9984	78.9183	-0.348068	0.269396	5.22935	13.3233	31	49	38	28	10	11
Oc1ccc(cc1)C(=C(CC(F)(F)F)c2ccccc2)c3ccc(O)cc3	0	3.9275	15.4253	111.183	53.3305	18	18	44	27	17	0	22	0	2	0	0	3	0	0	0	3	0.374643	-0.188796	-0.00477217	0.00174666	0.00210426	33.0551	31.4095	48.5799	43.0737	47.1549	1845.16	2182.92	3056.75	3301.96	3324.46	0	11.85	19.0004	-0.361399	0.393363	3.78822	12.7833	29	46	36	27	10	10
Oc1ccc(cc1)C(=Cc2ccccc2)c3ccc(O)cc3	0	2.7694	7.66958	101.517	47.4727	18	18	38	22	16	0	20	0	2	0	0	0	0	0	0	0	0.109984	-0.0351604	-0.0183771	-0.00139734	-1.87505e-05	23.5489	24.6642	33.3284	32.3284	27.6642	1531.09	1770.84	2379.23	2398.76	2135.33	0	11.85	15.9959	-0.361399	0.116801	4.87124	11.8623	24	40	30	21	5	10
CC\C(=C(/c1ccccc1)\c2ccc(OCCN(C)C)cc2)\c3ccccc3	0	3.647	13.3006	132.099	66.999	18	18	57	28	29	0	26	1	1	0	0	0	0	0	0	0	0.246041	-0.140003	-0.051799	0.1343	-0.0798024	29.1344	31.1627	40.1625	42.2176	44.1625	2078.65	2396.72	3232	3515.62	3506.8	1	11.9933	15.9949	-0.344498	0.0761179	5.54173	12.8653	30	59	49	40	11	10
CCC(=C(c1ccc(O)cc1)c2ccc(O)cc2)c3ccccc3	0	2.8807	8.29843	110.647	53.6599	18	18	44	24	20	0	22	0	2	0	0	0	0	0	0	0	0.111233	-0.0354344	-0.0187392	-0.00217518	-0.00324284	25.5489	26.6642	36.3284	38.3284	37.6642	1813.9	2124.64	2928.57	3187.52	3083.22	0	11.89	15.9959	-0.361399	0.0740539	4.90109	12.8174	26	46	36	27	7	10
CCCCC(=C(c1ccc(O)cc1)c2ccc(O)cc2)c3ccccc3	0	2.1115	4.45843	116.884	59.847	18	18	50	26	24	0	24	0	2	0	0	0	0	0	0	0	0.111229	-0.035442	-0.0187216	-0.00217995	-0.00324575	27.5489	28.6642	38.3284	40.3284	40.6642	1980.93	2311.2	3164.54	3492.16	3511.48	0	11.89	15.9959	-0.361399	0.0736366	4.90846	13.0532	28	52	42	33	9	10
CC(=C(c1ccc(O)cc1)c2ccc(O)cc2)c3ccccc3	0	3.2158	10.3414	105.799	50.5663	18	18	41	23	18	0	21	0	2	0	0	0	0	0	0	0	0.111463	-0.0356665	-0.0186635	-0.00213462	-0.00315446	24.5489	25.6642	35.3284	36.3284	33.6642	1696.96	1983.24	2729.44	2887.27	2681.5	0	11.89	15.9959	-0.361399	0.0757516	4.89126	12.503	25	43	33	24	6	10
CCCC(=C(c1ccc(O)cc1)c2ccc(O)cc2)c3ccccc3	0	2.3995	5.7576	113.972	56.7534	18	18	47	25	22	0	23	0	2	0	0	0	0	0	0	0	0.111229	-0.0354419	-0.0187214	-0.00218053	-0.00324558	26.5489	27.6642	37.3284	39.3284	39.6642	1904.7	2228.22	3064.17	3366.53	3347.98	0	11.89	15.9959	-0.361399	0.0736319	4.906	12.9746	27	49	39	30	8	10
CC\C(=C(/c1ccccc1)\c2ccc(O)cc2)\c3ccccc3	0	3.4438	11.8598	109.041	52.8579	18	18	43	23	20	0	22	0	1	0	0	0	0	0	0	0	0.0562409	-0.0178515	-0.00950963	-0.00112238	-0.00164321	23.7745	25.3321	33.6642	35.6642	36.3321	1768.23	2064.92	2822.59	3071.02	2996.14	0	11.89	15.9949	-0.360462	0.0725847	4.90116	12.788	25	45	35	26	6	10
CC\C(=C(\CC)/c1ccc(O)cc1)\c2ccc(O)cc2	0	1.9798	3.91961	91.2618	46.6199	12	12	40	20	20	0	18	0	2	0	0	0	0	0	0	0	0.112795	-0.0354329	-0.0208535	-0.005032	-0.00484115	21.5489	21.6642	29.3284	31.3284	28.6642	1395.02	1598.05	2143.7	2271.84	2004.98	0	11.89	15.9959	-0.361399	0.073888	4.86094	11.5338	21	41	34	28	8	7
CCc1c(oc(c2ccc(O)cc2)c1c3ccc(OCCN4CCCCC4)cc3)c5ccc(O)cc5	0	0.8955	0.80192	152.668	80.8722	23	26	69	36	33	0	31	1	4	0	0	0	0	0	0	0	0.467131	-0.215418	-0.0859566	0.145615	-0.0688522	39.4579	42.4911	59.1516	61.7047	59.1513	2591.37	3067	4335.87	4537.97	4427.1	1	11.89	15.9979	-0.361399	0.0990946	4.83639	12.1085	40	73	62	47	14	11
Cc1c(c2ccc(O)cc2)n(Cc3ccc(OCCN4CCCCC4)cc3)c5ccc(O)cc15	0	1.1373	1.29345	144.713	76.9834	21	23	66	34	32	0	29	2	3	0	0	0	0	0	0	0	0.418975	-0.204415	-0.0745099	0.129002	-0.0856473	37.0434	40.3255	56.6541	57.8755	51.9896	2500.84	2971.09	4239.67	4336.41	3931.86	1	11.89	15.9969	-0.361388	0.0830186	4.86901	11.9113	38	70	60	47	15	10
Cc1c(c2ccc(O)cc2)n(Cc3ccc(OCCN4CCCCCC4)cc3)c5ccc(O)cc15	0	0.8493	0.72131	147.624	80.077	21	23	69	35	34	0	30	2	3	0	0	0	0	0	0	0	0.418967	-0.204469	-0.0749425	0.129482	-0.0856527	38.0434	41.3255	57.6541	62.0417	52.9896	2591.75	3065.29	4341.61	4611.23	4017.38	1	11.89	15.9969	-0.361388	0.0830829	4.86902	11.9116	39	73	63	50	16	10
Cc1c(c2ccc(O)cc2)n(CCCCCCN3CCCC3)c4ccc(O)cc14	0	-0.3452	0.119163	118.053	69.1414	15	17	61	29	32	0	25	2	2	0	0	0	0	0	0	0	0.266172	-0.123108	-0.010445	-0.00712162	-0.0244737	31.2689	33.6613	46.6578	45.4916	42.8272	2101.89	2476.59	3495.73	3458.15	3180.58	1	11.89	15.9959	-0.361388	0.0814751	4.86321	11.7257	32	64	57	47	15	7
Cc1cc(O)c2C(=O)c3c(O[C@@H]4O[C@H](CO)[C@@H](O)[C@H](O)[C@H]4O)cc(O)cc3C(=O)c2c1	0	-1.837	3.37457	109.522	58.3159	12	12	51	31	20	0	21	0	10	0	0	0	0	0	0	0	1.07528	-0.289187	-0.243519	-0.0379725	-0.144931	38.7447	37.9851	59.7484	75.2812	75.052	2058.87	2529	3815.18	4290.19	3896.65	0	11.89	16.004	-0.393375	0.200131	4.37431	11.0031	34	54	46	40	20	8
Oc1ccc(cc1)C2=COc3cc(O)cc(O)c3C2=O	0	-0.3872	0.149924	78.9209	37.0779	12	12	30	20	10	0	15	0	5	0	0	0	0	0	0	0	0.425817	-0.109769	-0.00688212	-0.299576	0.300395	23.8723	23.9926	35.653	38.9814	37.5254	1250.44	1493.81	2139.97	2195.23	1776.03	0	11.85	15.9989	-0.361317	0.20064	4.82212	10.2588	22	32	24	18	8	8
Oc1ccc(cc1)C2=COc3cc(O)ccc3C2=O	0	0.1759	0.0309408	77.3154	36.2759	12	12	29	19	10	0	15	0	4	0	0	0	0	0	0	0	0.362681	-0.113334	-0.0263129	-0.141947	0.1749	22.0979	22.6605	32.9888	34.9851	29.5378	1192.3	1414.07	1997.01	2003.65	1540.84	0	11.85	15.9979	-0.361354	0.198066	4.82028	10.2	21	31	23	17	7	8
Cc1cc(O)c2C(=O)c3c(O)cc(O)cc3C(=O)c2c1	0	0.2539	0.0644652	76.8217	37.0779	12	12	30	20	10	0	15	0	5	0	0	0	0	0	0	0	0.425878	-0.0982766	0.0315824	-0.118534	-0.182945	23.8723	23.6605	37.3209	44.3135	46.6332	1345.52	1653.4	2503.16	2716.16	2285.77	0	11.89	15.9989	-0.361087	0.199703	5.11158	10.295	22	32	24	18	8	8
Oc1ccc2C(=O)c3cc(O)ccc3C(=O)c2c1	0	0.3706	0.137344	70.9342	33.1823	12	12	26	18	8	0	14	0	4	0	0	0	0	0	0	0	0.36003	-0.105527	7.41523e-05	0.0452295	-0.236382	21.0979	21.3284	32.6567	36.9851	32.6493	1169.78	1425.26	2111.48	2202.44	1676.55	0	11.85	15.9979	-0.361376	0.195891	5.04012	10.066	20	28	20	14	6	8
Cc1ccc(cc1)S(=O)(=O)N2CCc3cc(O)ccc3C2c4ccc(OCCN5CCCC5)cc4	0	1.2229	1.49548	146.643	78.9254	18	18	67	35	32	0	28	2	4	1	0	0	0	0	0	0	0.506684	-0.296983	0.0336122	0.0907553	-0.055698	44.9456	49.7232	68.0485	71.8846	71.4936	2973.76	3565.72	5207.27	5567.2	5336.78	1	11.85	31.9721	-0.360544	0.244317	5.11085	13.8698	39	71	60	51	19	11
Oc1ccc(cc1)C2CN(Cc3cc(O)ccc23)C(=O)c4ccccc4	0	1.6557	2.74134	111.637	54.8951	18	18	45	26	19	0	22	1	3	0	0	0	0	0	0	0	0.313018	-0.178468	0.0544871	-0.00954079	-0.0288316	28.6834	30.4948	43.7125	46.4876	42.3217	1895.96	2265.98	3232.83	3413.91	3070.2	0	11.9943	15.9969	-0.361394	0.234055	4.85735	11.7041	29	48	38	29	10	10
Oc1ccc2C(N(CCc2c1)c3ccccc3)c4cccs4	0	2.1941	4.81407	102.865	49.5775	17	17	39	22	17	0	19	1	1	1	0	0	0	0	0	0	0.148127	-0.0745774	-0.0297324	0.0596725	-0.00847474	29.2622	29.1702	41.5044	40.2783	44.1742	1929.49	2327.37	3351.15	3409.61	3294.25	0	11.9979	31.9732	-0.360454	0.116083	5.09743	13.2202	25	42	34	25	8	8
Oc1ccc2C(N(CCc2c1)c3ccc(\C=C\C(=O)N4CCOCC4)cc3)c5ccccc5	0	2.2665	5.13702	142.533	72.5562	18	18	61	33	28	0	28	2	3	0	0	0	0	0	0	0	0.516563	-0.298019	-0.0370241	0.166523	-0.144645	36.0434	39.3255	54.5434	57.3772	53.9896	2485.94	2954.53	4168.48	4470.05	4136.95	0	11.9943	15.9969	-0.37814	0.226708	5.07512	12.5068	37	65	54	45	17	11
Oc1ccc2C(N(CCc2c1)S(=O)(=O)c3cccc4ccccc34)c5ccc(OCCN6CCCC6)cc5	0	1.3209	1.74478	160.558	84.2054	22	23	70	38	32	0	31	2	4	1	0	0	0	0	0	0	0.505214	-0.296347	0.0352722	0.0945764	-0.0587974	47.9456	53.7232	74.0485	81.5544	85.6635	3370.38	4091.69	6057.86	6615.95	6480.66	1	11.85	31.9721	-0.36055	0.24493	5.11536	14.1583	43	75	62	50	18	13
CN(C)C(=O)\C=C\c1ccc(cc1)N2CCc3cc(O)ccc3C2c4ccccc4	0	2.5788	6.65021	133.458	66.9006	18	18	56	30	26	0	26	2	2	0	0	0	0	0	0	0	0.337141	-0.216352	0.075023	-0.0136284	0.00847779	32.2689	34.6613	48.5468	51.8237	47.9934	2282.25	2703.93	3827.6	4127.24	3843.13	0	11.9933	15.9959	-0.360485	0.226037	4.85738	12.5044	33	59	48	39	13	11
Oc1ccc2C(C(CCc2c1)c3ccccc3)c4ccc(OCCN5CCCC5)cc4	0	2.0296	4.11928	134.724	72.6546	18	18	62	31	31	0	28	1	2	0	0	0	0	0	0	0	0.301854	-0.147204	-0.0837162	0.144328	-0.0428103	32.9089	36.4948	50.159	49.8818	48.8266	2355.32	2801.5	3959.09	4117.5	3890.25	1	11.85	15.9959	-0.360531	0.103398	5.08112	12.6982	35	66	57	48	17	9
Oc1ccc(cc1)C2CN(Cc3cc(O)ccc23)S(=O)(=O)c4ccccc4	0	1.1028	1.21617	115.885	56.8371	18	18	46	27	19	0	21	1	4	1	0	0	0	0	0	0	0.32177	-0.186034	0.0901112	-0.0406868	-0.0262036	36.5856	39.8926	55.0516	58.4952	54.3292	2326.43	2802.75	4121.98	4424.3	4010.22	0	11.9943	31.9721	-0.361394	0.243739	4.87577	13.014	30	49	38	29	10	11
Oc1ccc2C(N(Cc3ccc4OCOc4c3)CCc2c1)c5ccc(OCCN6CCCC6)cc5	0	0.7927	0.628373	144.409	77.7854	18	18	67	35	32	0	29	2	4	0	0	0	0	0	0	0	0.694319	-0.451677	0.0192219	0.177387	-0.114079	38.8178	43.3217	60.9266	58.2073	54.82	2538.45	3028.25	4305.15	4354.76	4077.31	2	11.85	15.9979	-0.36057	0.159579	5.07199	12.4061	40	72	63	54	22	9
Oc1ccc2C(CC3CCCCC3)N(CCc2c1)c4ccccc4	0	1.2324	1.51881	100.757	58.6254	12	12	51	24	27	0	22	1	1	0	0	0	0	0	0	0	0.135049	-0.0644521	-0.0216612	0.0283317	0.0066213	25.1344	27.8306	38.4951	39.4951	36.4951	1867.47	2216.25	3118.71	3284.36	2972	0	11.9	15.9949	-0.360461	0.0726304	5.06353	12.1354	27	54	48	42	15	6
Oc1ccc2C(Cc3ccccc3)N(CCc2c1)c4ccccc4	0	2.9059	8.44425	110.466	54.6247	18	18	45	24	21	0	22	1	1	0	0	0	0	0	0	0	0.137879	-0.0639239	-0.0304303	0.0364162	0.0103254	25.1344	27.8306	38.4951	39.4951	36.4951	1833.47	2178.09	3070.6	3238.89	2927.11	0	11.85	15.9949	-0.36046	0.0983355	5.0624	12.0993	27	48	39	30	9	9
Oc1ccc2C(N(CCc2c1)C(=O)c3ccccc3)c4ccc(OCCN5CCCC5)cc4	0	1.3294	1.7673	138.113	73.8898	18	18	63	33	30	0	28	2	3	0	0	0	0	0	0	0	0.496608	-0.28884	0.00125835	0.125354	-0.0641924	36.0434	39.3255	54.7093	56.2073	55.4842	2413.22	2865.45	4041.17	4224.61	4025.51	1	11.85	15.9969	-0.360542	0.234597	5.07339	12.4509	37	67	57	48	18	10
Oc1ccc(cc1)C2CN(Cc3ccccc3)Cc4cc(O)ccc24	0	2.3153	5.36061	111.805	55.4267	18	18	46	25	21	0	22	1	2	0	0	0	0	0	0	0	0.210335	-0.108567	-0.0123993	0.0304977	-0.0238625	26.9089	29.1627	40.8269	41.1593	36.9934	1845.79	2189.84	3089.07	3180.64	2834.63	1	11.9	15.9959	-0.361394	0.11672	4.85609	11.67	28	49	40	31	10	9
Oc1ccc2C(C3CCCCC3)N(CCc2c1)c4ccccc4	0	0.9768	0.954138	96.3057	55.5318	12	12	48	23	25	0	21	1	1	0	0	0	0	0	0	0	0.134975	-0.0645476	-0.0210798	0.0277093	0.00658286	24.1344	26.8306	37.4951	39.6613	38.4951	1837	2203.58	3154.15	3394.41	3145.26	0	11.9	15.9949	-0.360458	0.0729217	5.07468	12.4921	26	51	45	39	14	6
Oc1ccc(cc1)C2CN(Cc3cc(O)ccc23)S(=O)(=O)c4cccc5ccccc45	0	1.6472	2.71327	134.082	65.2107	22	23	52	31	21	0	25	1	4	1	0	0	0	0	0	0	0.321748	-0.186102	0.0900091	-0.0400993	-0.026742	40.5856	44.8926	63.0516	70.1649	69.4992	2814.58	3435.35	5139.57	5636.71	5249.14	0	11.9943	31.9721	-0.361394	0.244356	4.87833	13.3413	35	56	43	31	10	13
Oc1ccc2C(N(CCc2c1)C(=O)C(F)(F)F)c3ccc(Br)cc3	0	2.7897	7.78243	93.829	46.0133	12	12	37	24	13	0	17	1	2	0	0	3	0	1	0	4	0.59939	-0.293231	-0.19493	0.309728	-0.0850265	73.6731	34.5608	58.7713	60.1536	50.4686	1680.63	2014.54	2912.8	3094.61	2786.59	0	11.9974	78.9183	-0.360467	0.484712	3.60897	12.0259	26	39	32	26	13	7
Oc1ccc(cc1)C2CN(Cc3cc(O)ccc23)C(=O)C(F)(F)F	0	1.546	2.39012	88.3357	44.4321	12	12	38	24	14	0	17	1	3	0	0	3	0	0	0	3	0.641995	-0.30591	-0.205956	0.314126	-0.102869	31.1895	29.2402	47.964	48.3463	41.8159	1493.58	1797.93	2607.62	2733.09	2393.13	0	11.9974	19.0013	-0.361394	0.484693	3.50068	11.4497	26	40	33	27	13	7
Oc1ccc2C(N(CCc2c1)S(=O)(=O)c3ccccc3)c4ccc(OCCN5CCCC5)cc4	0	0.7765	0.602952	142.361	75.8318	18	18	64	34	30	0	27	2	4	1	0	0	0	0	0	0	0.505235	-0.29628	0.0353745	0.0939901	-0.0582618	43.9456	48.7232	66.0485	69.8846	70.4936	2874.63	3447.52	5017.36	5363.83	5172.86	1	11.85	31.9721	-0.360542	0.244312	5.11023	13.8305	38	68	57	48	18	11
Oc1ccc(cc1)[C@H]2N(CCc3cc(O)ccc23)C(=O)C(F)(F)F	0	1.7739	3.14672	87.9003	44.4321	12	12	38	24	14	0	17	1	3	0	0	3	0	0	0	3	0.639347	-0.306002	-0.201862	0.311977	-0.0831408	31.1895	29.2402	48.1301	49.5125	45.148	1519.32	1837.29	2683.86	2880.33	2591.49	0	11.9974	19.0013	-0.361394	0.484711	3.59862	11.8607	26	40	33	27	13	7
Oc1ccc2C(N(CCc2c1)S(=O)(=O)c3ccc4ccccc4c3)c5ccc(OCCN6CCCC6)cc5	0	1.3209	1.74478	160.558	84.2054	22	23	70	38	32	0	31	2	4	1	0	0	0	0	0	0	0.505235	-0.29628	0.0353726	0.093987	-0.0582446	47.9456	53.7232	74.0485	78.8846	79.1634	3304.02	3992.2	5875.5	6335.7	6047.89	1	11.85	31.9721	-0.36055	0.244352	5.11279	13.9944	43	75	62	50	18	13
Oc1ccc2C(N(CCc2c1)C(=O)C(F)(F)F)c3ccccc3	0	2.337	5.46157	86.2948	43.6301	12	12	37	23	14	0	17	1	2	0	0	3	0	0	0	3	0.584415	-0.288207	-0.19234	0.307097	-0.0877287	29.4151	27.9081	45.466	46.8483	43.8159	1474.68	1779.02	2581.13	2769.3	2510.53	0	11.9974	19.0013	-0.360464	0.484708	3.59678	11.8313	25	39	32	26	12	7
CCCc1ccc(cc1)S(=O)(=O)N2CCc3cc(O)ccc3C2c4ccc(OCCN5CCCC5)cc4	0	0.4066	0.165324	154.816	85.1125	18	18	73	37	36	0	30	2	4	1	0	0	0	0	0	0	0.50645	-0.29676	0.0335391	0.0905555	-0.0561256	46.9456	51.7232	70.0485	74.8846	75.4936	3126.39	3734.64	5420.4	5843.76	5656.62	1	11.85	31.9721	-0.360548	0.244326	5.11131	13.8993	41	77	66	57	21	11
Oc1ccc2C(N(CCc2c1)c3ccccc3)c4ccccc4	0	2.8435	8.08549	105.6	51.5311	18	18	42	23	19	0	21	1	1	0	0	0	0	0	0	0	0.137061	-0.0713791	-0.0140837	0.0311293	0.0058533	24.1344	26.8306	37.4951	39.6613	38.4951	1799.83	2160.83	3096.39	3332.48	3080.76	0	11.85	15.9949	-0.360457	0.109868	5.07242	12.4199	26	45	36	27	8	9
Oc1ccc2C(N(CCc2c1)C(=O)C(F)(F)F)c3cccs3	0	1.6876	2.84799	83.5592	41.6765	11	11	34	22	12	0	15	1	2	1	0	3	0	0	0	3	0.5955	-0.290915	-0.205359	0.341852	-0.120121	34.5428	30.2477	49.4753	47.4654	49.495	1597.51	1936.22	2820.1	2829.52	2697.05	0	11.9974	31.9721	-0.360461	0.484706	3.64691	12.6316	24	36	30	24	12	6
Oc1ccc2C(N(CCc2c1)c3ccccc3)c4ccc(OCCN5CCCC5)cc4	0	1.7262	2.97977	134.117	71.3278	18	18	61	31	30	0	27	2	2	0	0	0	0	0	0	0	0.37828	-0.199249	-0.0803936	0.170112	-0.0566477	33.2689	36.9934	50.9899	50.8789	49.6576	2321.92	2759.34	3896.7	4048.28	3829.54	1	11.85	15.9959	-0.360535	0.111388	5.07588	12.5307	35	65	56	47	17	9
CC(C)C1N(CCc2cc(O)ccc12)c3ccccc3	0	2.2086	4.87791	90.1323	47.5847	12	12	41	20	21	0	18	1	1	0	0	0	0	0	0	0	0.134975	-0.0645453	-0.0210721	0.0276665	0.00662712	21.1344	22.8306	32.4951	34.6613	33.1627	1516.48	1801.36	2570.69	2730.41	2410.81	0	11.89	15.9949	-0.36045	0.0729657	5.05239	11.7787	22	43	37	31	10	6
Oc1ccc2C(N(Cc3ccccc3)CCc2c1)c4ccc(OCCN5CCCC5)cc4	0	1.989	3.95612	138.281	74.4214	18	18	64	32	32	0	28	2	2	0	0	0	0	0	0	0	0.393829	-0.219182	-0.0639209	0.168437	-0.0631531	34.2689	37.9934	51.8237	50.8789	48.8237	2359.02	2782.57	3883.17	3965.85	3723.56	2	11.85	15.9959	-0.36054	0.111225	5.07088	12.3704	36	68	59	50	18	9
Oc1ccc2C(N(CCc2c1)C(=O)C(F)(F)F)c3ccc(OCCN4CCCC4)cc3	0	1.2197	1.48767	114.812	63.4268	12	12	56	31	25	0	23	2	3	0	0	3	0	0	0	3	0.825634	-0.416075	-0.258627	0.446421	-0.14702	38.5495	38.0708	58.9608	58.0659	54.9784	1994.66	2374.54	3375.53	3474.84	3242.96	1	11.9974	19.0013	-0.360541	0.484732	3.60373	11.9421	34	59	52	46	21	7
CCOC(=O)N1CCc2cc(O)ccc2C1c3ccc(OCCN4CCCC4)cc3	0	1.0251	1.05083	119.719	67.6518	12	12	60	30	30	0	24	2	4	0	0	0	0	0	0	0	0.640995	-0.470303	0.204074	0.0159502	-0.0615512	33.8178	35.9896	49.871	50.3732	50.9822	2046.88	2412.19	3378.67	3498.45	3285.19	1	11.85	15.9979	-0.360542	0.340938	4.98464	12.0153	33	63	56	50	20	7
Oc1ccc(cc1)[C@@H]2Sc3cc(O)c(F)cc3O[C@@H]2c4ccc(OCCN5CCCCC5)cc4	0	0.6394	0.408832	140.058	73.9552	18	18	62	34	28	0	27	1	4	1	0	1	0	0	0	1	0.597701	-0.239363	-0.194805	0.143995	0.0014154	45.0877	44.4125	64.9943	72.5486	64.0813	2591.42	3081.06	4349.62	4579.87	4079.92	1	11.9961	31.9721	-0.382225	0.155715	4.45518	13.3906	38	66	57	48	20	9
Oc1ccc(cc1)[C@@H]2Sc3cc(O)ccc3O[C@H]2c4ccc(OCCN5CCCCC5)cc4	0	0.7296	0.532316	139.93	74.065	18	18	62	33	29	0	27	1	4	1	0	0	0	0	0	0	0.51935	-0.236031	-0.143126	0.175159	-0.059065	42.5856	42.8307	61.8307	67.278	60.3924	2576.57	3054.05	4285.59	4479.18	3993.73	1	11.85	31.9721	-0.361379	0.116954	4.91014	13.3935	37	66	57	48	19	9
Oc1ccc(cc1)C2=Nc3c(O)cc(O)cc3OC2	0	-0.4332	0.187662	76.9476	36.2827	12	12	30	19	11	0	14	1	4	0	0	0	0	0	0	0	0.413806	-0.141753	-0.15927	0.000209731	0.130121	22.4579	22.9928	33.6536	34.7605	29.1466	1134.09	1337.01	1877.73	1845.46	1414.96	0	11.9	15.9979	-0.361313	0.186562	4.80229	9.6326	21	32	25	19	8	7
Cc1ccc(cc1)N2CCc3cc(O)ccc3C2(C)c4ccc(OCCN5CCCCC5)cc4	0	2.0896	4.36643	145.948	80.6085	18	18	70	34	36	0	30	2	2	0	0	0	0	0	0	0	0.377415	-0.193724	-0.0905416	0.171852	-0.0515127	36.2689	39.9934	57.1561	62.0451	58.6576	2714.06	3253.79	4748.42	5236.25	4833.11	1	11.89	15.9959	-0.360542	0.141657	5.11645	13.8314	38	74	65	56	20	9
Oc1ccc(cc1)[C@@H]2Sc3c(Cl)c(O)ccc3O[C@@H]2c4ccc(OCCN5CCCCC5)cc4	0	1.0983	1.20626	144.647	75.5782	18	18	62	34	28	0	27	1	4	1	0	0	1	0	0	1	0.555171	-0.234015	-0.183128	0.178255	-0.0256943	51.2986	45.7824	67.7342	84.9941	70.228	2772.36	3303.63	4688.54	4990.4	4436.56	1	11.85	34.9689	-0.360859	0.120394	4.91778	13.638	38	66	57	48	20	9
CN(C)CCOc1ccc(cc1)[C@@H]2Oc3ccc(O)cc3S[C@@H]2c4cccc(O)c4	0	1.775	3.15062	133.165	66.1178	18	18	55	30	25	0	24	1	4	1	0	0	0	0	0	0	0.522911	-0.247719	-0.124421	0.185014	-0.110941	39.5856	38.8307	56.4983	62.1118	58.7245	2336.31	2772.83	3923.1	4150.61	3827.19	1	11.85	31.9721	-0.361374	0.116862	5.22589	13.4201	33	58	49	40	15	9
CCC1Oc2cc(O)ccc2N=C1c3ccc(O)cc3	0	-0.0621	0.00385641	82.9132	41.6679	12	12	35	20	15	0	16	1	3	0	0	0	0	0	0	0	0.338189	-0.125397	-0.126953	0.0344527	0.0422747	22.6834	23.6607	34.3215	36.0411	30.0997	1292.27	1522.42	2145.97	2203.34	1807.33	0	11.89	15.9969	-0.361354	0.10791	4.82992	10.5087	22	37	30	24	9	7
Oc1ccc2[C@H]([C@H](CCc2c1)c3ccccc3)c4ccc(OCCN5CCCC5)cc4	0	2.0296	4.11928	134.724	72.6546	18	18	62	31	31	0	28	1	2	0	0	0	0	0	0	0	0.301854	-0.147204	-0.0837162	0.144328	-0.0428103	32.9089	36.4948	50.159	49.8818	48.8266	2355.32	2801.5	3959.09	4117.5	3890.25	1	11.85	15.9959	-0.360531	0.103398	5.08112	12.6982	35	66	57	48	17	9
Oc1ccc2C3=Nc4ccc(O)cc4OC3Cc2c1	0	0.0414	0.00171396	77.7482	37.2407	12	12	30	19	11	0	15	1	3	0	0	0	0	0	0	0	0.341844	-0.124524	-0.138144	0.0566506	0.0450809	21.6834	23.6607	36.3215	36.0411	28.2656	1284.84	1573.61	2357.11	2240.2	1709.98	0	11.85	15.9969	-0.361349	0.192214	4.91258	10.0379	22	33	26	20	9	7
CC(C)c1ccc(cc1)N2CCc3cc(O)ccc3C2(C)c4ccc(OCCN5CCCCC5)cc4	0	2.0205	4.08242	154.714	86.7957	18	18	76	36	40	0	32	2	2	0	0	0	0	0	0	0	0.37702	-0.19333	-0.0906921	0.171582	-0.0514647	38.2689	41.9934	60.1561	66.0451	62.6576	2892.33	3460.12	5040.14	5585.03	5179.94	1	11.89	15.9959	-0.360546	0.141689	5.11768	13.8707	40	80	71	62	22	9
Cc1cc2S[C@H]([C@H](Oc2cc1O)c3ccc(OCCN4CCCCC4)cc3)c5ccc(O)cc5	0	1.176	1.38298	144.212	77.1586	18	18	65	34	31	0	28	1	4	1	0	0	0	0	0	0	0.519903	-0.236983	-0.143032	0.146349	0.0247256	43.5856	43.8307	63.8307	70.6101	62.2803	2690.68	3194.73	4518.88	4765.25	4241.07	1	11.85	31.9721	-0.361237	0.117016	4.91214	13.4573	38	69	60	51	20	9
CC1(C)Oc2cc(O)ccc2N=C1c3ccc(O)cc3	0	0.9258	0.857106	84.5481	41.6679	12	12	35	20	15	0	16	1	3	0	0	0	0	0	0	0	0.332778	-0.115443	-0.132218	0.0261069	0.0426162	22.6834	23.6607	36.6536	36.8752	30.9335	1342.37	1598.58	2339.85	2352.86	1920.15	0	11.89	15.9969	-0.361354	0.172337	4.83975	10.823	22	37	30	24	9	7
CCC(=C(c1ccc(O)cc1)c2ccc(OCCN(C)C)cc2)c3ccccc3	0	3.0839	9.51044	133.704	67.801	18	18	58	29	29	0	26	1	2	0	0	0	0	0	0	0	0.301181	-0.157498	-0.0612589	0.133273	-0.0812811	30.9089	32.4948	42.8266	44.8818	45.4945	2124.43	2456.59	3338.32	3632.71	3594.76	1	11.89	15.9959	-0.360537	0.0771177	4.90449	12.8947	31	60	50	41	12	10
Oc1ccc(cc1)[C@@H]2Sc3ccc(O)cc3O[C@@H]2c4ccc(OCCN5CCCCC5)cc4	0	0.7296	0.532316	139.93	74.065	18	18	62	33	29	0	27	1	4	1	0	0	0	0	0	0	0.520635	-0.233888	-0.148879	0.146744	0.0203007	42.5856	42.8307	61.8307	67.278	58.6105	2574.36	3050.78	4281.35	4473.09	3987.6	1	11.85	31.9721	-0.361354	0.116973	4.90968	13.3787	37	66	57	48	19	9
Oc1cccc(c1)C2Sc3cc(O)ccc3OC2c4ccc(OCCN5CCCCC5)cc4	0	0.7296	0.532316	139.93	74.065	18	18	62	33	29	0	27	1	4	1	0	0	0	0	0	0	0.519134	-0.236205	-0.140172	0.185362	-0.0933781	42.5856	42.8307	61.8307	67.278	61.7245	2583.07	3063.93	4300.37	4500.43	4062.06	1	11.85	31.9721	-0.361374	0.116956	5.22607	13.4229	37	66	57	48	19	9
CC1CCN(CCOc2ccc(cc2)[C@@H]3Oc4ccc(O)cc4S[C@@H]3c5cccc(O)c5)CC1	0	1.151	1.3248	145.554	77.1586	18	18	65	34	31	0	28	1	4	1	0	0	0	0	0	0	0.519133	-0.236209	-0.140182	0.185403	-0.0934169	43.5856	43.8307	63.8307	69.278	62.8907	2671.21	3166.53	4454.15	4642.11	4144.86	1	11.85	31.9721	-0.361374	0.116985	5.22608	13.4232	38	69	60	51	20	9
CCC1Oc2cc(O)cc(C)c2N=C1c3ccc(O)c(Br)c3	0	0.837	0.700569	94.7294	47.1447	12	12	38	22	16	0	17	1	3	0	0	0	0	1	0	1	0.35872	-0.127617	-0.14423	0.0595633	0.0111892	67.9415	31.3134	49.6268	61.3746	48.0692	1645.91	1947.75	2791.04	2939.98	2482.22	0	11.89	78.9183	-0.3608	0.108302	5.08465	11.055	24	40	33	27	11	7
CC1Oc2cc(O)cc(O)c2N=C1c3ccc(O)cc3	0	-0.3372	0.113704	81.6071	39.3763	12	12	33	20	13	0	15	1	4	0	0	0	0	0	0	0	0.405038	-0.128277	-0.165396	-0.0115729	0.126986	23.4579	23.9928	35.9856	37.9267	33.1466	1255.39	1489.55	2130.24	2168.51	1748.04	0	11.89	15.9979	-0.361313	0.165813	4.82194	10.2531	22	35	28	22	9	7
Oc1ccc(cc1)[C@@H]2Sc3c(F)c(O)ccc3O[C@@H]2c4ccc(OCCN5CCCCC5)cc4	0	0.6394	0.408832	140.058	73.9552	18	18	62	34	28	0	27	1	4	1	0	1	0	0	0	1	0.599483	-0.240328	-0.210366	0.179794	-0.00607803	45.0877	44.4125	64.9943	76.7717	65.6631	2598.04	3093.98	4377.46	4649.13	4148.82	1	11.85	31.9721	-0.360789	0.235316	4.90978	13.3821	38	66	57	48	20	9
Cc1ccc(cc1)N2CCc3cc(O)ccc3C2(C)c4ccc(OCCN5CCCC5)cc4	0	2.3776	5.65298	143.037	77.515	18	18	67	33	34	0	29	2	2	0	0	0	0	0	0	0	0.377524	-0.193288	-0.0893003	0.170448	-0.0513834	35.2689	38.9934	56.1561	58.8789	57.6576	2634.52	3171.05	4658.1	5045.25	4754.59	1	11.89	15.9959	-0.360539	0.141643	5.11641	13.83	37	71	62	53	19	9
Oc1ccc(cc1)[C@H]2[C@H](Oc3ccc(O)cc3S2(=O)=O)c4ccc(OCCN5CCCCC5)cc4	0	-0.2862	0.0819104	140.778	75.669	18	18	64	35	29	0	27	1	6	1	0	0	0	0	0	0	0.674021	-0.23519	-0.140317	0.00298965	0.0026296	46.1345	49.9435	68.9335	77.9347	77.2623	2851.79	3432.54	5042.47	5484.42	5148.2	1	11.85	31.9721	-0.361378	0.191168	4.9342	14.1635	39	68	57	48	19	11
CN(C)c1cccc(c1)N2CCc3cc(O)ccc3C2(C)c4ccc(OCCN5CCCCC5)cc4	0	1.4142	1.99996	155.285	85.4689	18	18	75	36	39	0	31	3	2	0	0	0	0	0	0	0	0.457844	-0.247847	-0.0829165	0.160173	0.0138572	38.6289	42.4919	60.4885	66.3775	64.1837	2898.37	3474.39	5071.67	5638.37	5314.6	1	11.89	15.9959	-0.360552	0.1417	5.11981	13.9388	40	79	70	61	22	9
Cc1cc(O)cc2O[C@@H]([C@@H](Sc12)c3ccc(O)cc3)c4ccc(OCCN5CCCCC5)cc4	0	1.176	1.38298	144.212	77.1586	18	18	65	34	31	0	28	1	4	1	0	0	0	0	0	0	0.521013	-0.236394	-0.148801	0.157973	0.00716126	43.5856	43.8307	63.8307	71.9478	63.2747	2712.97	3227.39	4577.31	4847.48	4383.48	1	11.85	31.9721	-0.36135	0.117012	4.91459	13.5359	38	69	60	51	20	9
Oc1ccc2OC(C(Sc2c1)c3ccccc3)c4ccc(OCCN5CCCCC5)cc4	0	1.2927	1.67107	138.325	73.263	18	18	61	32	29	0	27	1	3	1	0	0	0	0	0	0	0.464429	-0.21816	-0.133103	0.16992	-0.0764073	40.8111	41.4986	59.1665	64.6138	59.0603	2530.71	2994	4178.65	4361.52	3906.77	1	11.85	31.9721	-0.360527	0.185455	5.24885	13.364	36	65	56	47	18	9
CCC1Oc2cc(O)cc(O)c2N=C1c3ccc(O)cc3	0	-0.6252	0.390875	84.5187	42.4699	12	12	36	21	15	0	16	1	4	0	0	0	0	0	0	0	0.404784	-0.128629	-0.164155	-0.012006	0.126027	24.4579	24.9928	36.9856	40.2588	36.3128	1348.82	1599.56	2283.81	2389.83	2015.46	0	11.89	15.9979	-0.361313	0.124266	4.83176	10.5675	23	38	31	25	10	7
CC1(N(CCc2cc(O)ccc12)c3ccc(Cl)cc3)c4ccc(OCCN5CCCCC5)cc4	0	2.0119	4.04774	146.382	79.0282	18	18	67	34	33	0	29	2	2	0	0	0	1	0	0	1	0.401464	-0.200628	-0.0913558	0.161956	-0.077168	43.9818	41.9451	61.0596	65.9486	60.6093	2750.51	3296.72	4802.06	5287.17	4885.35	1	11.89	34.9689	-0.360542	0.141683	5.11714	13.8532	38	71	62	53	20	9
Oc1ccc(cc1)C2=C(Oc3ccc(O)cc3S2)c4ccc(OCCN5CCCCC5)cc4	0	0.4046	0.163701	142.109	72.7314	18	18	60	33	27	0	27	1	4	1	0	0	0	0	0	0	0.482046	-0.215319	-0.119106	0.149846	-0.0935462	42.5856	42.8307	61.8307	67.278	60.3924	2613.18	3098.5	4351.53	4552.62	4060.97	1	11.85	31.9721	-0.361379	0.131893	4.92181	13.449	37	64	54	45	18	10
CC1(N(CCc2cc(O)ccc12)c3ccc(Cl)cc3)c4ccc(OCCN5CCCC5)cc4	0	2.2999	5.28954	143.471	75.9346	18	18	64	33	31	0	28	2	2	0	0	0	1	0	0	1	0.401574	-0.200192	-0.0901145	0.160553	-0.0770387	42.9818	40.9451	60.0596	62.7825	59.6093	2670.97	3213.99	4711.73	5096.16	4806.82	1	11.89	34.9689	-0.360539	0.141668	5.11709	13.8518	37	68	59	50	19	9
CC1(N(CCc2cc(O)ccc12)c3cccc(Cl)c3)c4ccc(OCCN5CCCCC5)cc4	0	2.0119	4.04774	146.382	79.0282	18	18	67	34	33	0	29	2	2	0	0	0	1	0	0	1	0.401976	-0.199977	-0.0955534	0.147259	-0.0143406	43.9818	41.9451	61.0596	65.9486	64.0516	2767.79	3321.13	4840.7	5343.19	4994.28	1	11.89	34.9689	-0.360542	0.141685	5.11905	13.9143	38	71	62	53	20	9
Oc1ccc(cc1)[C@@H]2Sc3cc(O)c(Cl)cc3O[C@@H]2c4ccc(OCCN5CCCCC5)cc4	0	1.0983	1.20626	144.647	75.5782	18	18	62	34	28	0	27	1	4	1	0	0	1	0	0	1	0.554024	-0.23351	-0.173096	0.155698	-0.0211159	51.2986	45.7824	67.7342	77.1136	67.2762	2733.32	3247.87	4593.93	4840.96	4306.75	1	11.85	34.9689	-0.36086	0.117519	4.91205	13.4546	38	66	57	48	20	9
Cc1cc(O)cc2S[C@H]([C@H](Oc12)c3ccc(OCCN4CCCCC4)cc3)c5ccc(O)cc5	0	1.176	1.38298	144.212	77.1586	18	18	65	34	31	0	28	1	4	1	0	0	0	0	0	0	0.518805	-0.238556	-0.135862	0.17297	-0.0645976	43.5856	43.8307	63.8307	70.6101	66.3943	2707.72	3220.61	4564.77	4844.78	4390.16	1	11.85	31.9721	-0.361375	0.11701	4.9126	13.472	38	69	60	51	20	9
Oc1ccc(cc1)[C@H]2Sc3c(F)c(O)ccc3O[C@H]2c4ccc(OCCN5CCCCC5)cc4	0	0.6394	0.408832	140.058	73.9552	18	18	62	34	28	0	27	1	4	1	0	1	0	0	0	1	0.599483	-0.240328	-0.210366	0.179794	-0.00607803	45.0877	44.4125	64.9943	76.7717	65.6631	2598.04	3093.98	4377.46	4649.13	4148.82	1	11.85	31.9721	-0.360789	0.235316	4.90978	13.3821	38	66	57	48	20	9
Oc1ccc(cc1)[C@@H]2Sc3cc(O)ccc3O[C@@H]2c4ccc(OCCN5CCCCC5)cc4	0	0.7296	0.532316	139.93	74.065	18	18	62	33	29	0	27	1	4	1	0	0	0	0	0	0	0.51935	-0.236031	-0.143126	0.175159	-0.059065	42.5856	42.8307	61.8307	67.278	60.3924	2576.57	3054.05	4285.59	4479.18	3993.73	1	11.85	31.9721	-0.361379	0.116954	4.91014	13.3935	37	66	57	48	19	9
Oc1ccc(cc1)[C@@H]2Cc3ccc(O)cc3O[C@@H]2c4ccc(OCCN5CCCCC5)cc4	0	0.4557	0.207662	135.749	74.2586	18	18	64	33	31	0	28	1	4	0	0	0	0	0	0	0	0.496935	-0.224261	-0.0997381	0.0968593	0.0411884	36.4579	39.4911	55.1516	56.7047	50.2616	2319.35	2732.08	3816.43	3979.06	3559.34	1	11.85	15.9979	-0.361355	0.116246	4.85502	11.6298	37	68	59	50	19	9
Oc1ccc2O[C@@H]([C@@H](Sc2c1)c3ccccc3)c4ccc(OCCN5CCCCC5)cc4	0	1.2927	1.67107	138.325	73.263	18	18	61	32	29	0	27	1	3	1	0	0	0	0	0	0	0.464429	-0.21816	-0.133103	0.16992	-0.0764073	40.8111	41.4986	59.1665	64.6138	59.0603	2530.71	2994	4178.65	4361.52	3906.77	1	11.85	31.9721	-0.360527	0.185455	5.24885	13.364	36	65	56	47	18	9
Oc1ccc(cc1)[C@@H]2Sc3c(Cl)cc(O)cc3O[C@@H]2c4ccc(OCCN5CCCCC5)cc4	0	1.0983	1.20626	144.647	75.5782	18	18	62	34	28	0	27	1	4	1	0	0	1	0	0	1	0.550478	-0.234134	-0.154306	0.101755	0.0726696	51.2986	45.7824	67.7342	81.0621	72.3781	2765.76	3293.3	4669.67	4943.77	4463.72	1	11.85	34.9689	-0.361323	0.117211	4.91732	13.6233	38	66	57	48	20	9
CC1(C)Oc2cc(O)cc(O)c2N=C1c3ccc(O)c(Br)c3	0	0.8154	0.664877	93.6878	44.8531	12	12	36	22	14	0	16	1	4	0	0	0	0	1	0	1	0.420413	-0.117779	-0.191772	-0.00527187	0.107957	68.7159	31.6455	52.6231	63.2602	50.4519	1636.67	1957.2	2890.64	2987.76	2512.17	0	11.89	78.9183	-0.360822	0.17242	5.00592	11.271	24	38	31	25	11	7
CC1(N(CCc2cc(O)ccc12)c3ccccc3)c4ccc(OCCN5CCCCC5)cc4	0	1.6432	2.70011	141.666	77.515	18	18	67	33	34	0	29	2	2	0	0	0	0	0	0	0	0.375966	-0.193074	-0.0897077	0.170045	-0.0565756	35.2689	38.9934	55.1561	60.0451	57.6576	2618.47	3140.42	4568.59	5046.68	4676.66	1	11.89	15.9959	-0.36054	0.14164	5.11523	13.7921	37	71	62	53	19	9
CC1(N(CCc2cc(O)ccc12)c3ccccc3)c4ccc(OCCN5CCCCCC5)cc4	0	1.3552	1.83657	144.578	80.6085	18	18	70	34	36	0	30	2	2	0	0	0	0	0	0	0	0.375958	-0.193129	-0.0901404	0.170526	-0.0565811	36.2689	39.9934	56.1561	64.2113	58.6576	2709.56	3234.86	4671.01	5322.63	4763.82	1	11.89	15.9959	-0.360542	0.141655	5.11527	13.7935	38	74	65	56	20	9
Oc1ccc(cc1)[C@@H]2Sc3c(O)cc(O)cc3O[C@@H]2c4ccc(OCCN5CCCCC5)cc4	0	0.1665	0.0277222	141.536	74.867	18	18	63	34	29	0	27	1	5	1	0	0	0	0	0	0	0.582322	-0.23975	-0.160082	0.080447	0.0973478	44.3601	44.1628	64.4949	73.4986	64.8236	2642.08	3145.31	4454.64	4709.44	4255.52	1	11.85	31.9721	-0.361316	0.117215	4.91152	13.4376	38	67	58	49	20	9
Oc1ccc2C3=Nc4ccc(O)cc4OC3CCc2c1	0	-0.2466	0.0608116	80.6598	40.3343	12	12	33	20	13	0	16	1	3	0	0	0	0	0	0	0	0.339396	-0.125841	-0.12772	0.0378786	0.0454974	22.6834	24.6607	37.3215	39.0411	31.4317	1387.6	1686.06	2486.89	2541.62	1964.16	0	11.85	15.9969	-0.361349	0.192222	4.91684	10.4007	23	36	29	23	10	7
Oc1ccc2C(N(CCc2c1)c3ccccc3)c4ccc(OCCN5CCCCC5)cc4	0	1.4382	2.06842	137.029	74.4214	18	18	64	32	32	0	28	2	2	0	0	0	0	0	0	0	0.378171	-0.199685	-0.081635	0.171516	-0.056777	34.2689	37.9934	51.9899	54.0451	50.6576	2401.39	2841.97	3986.83	4238.82	3907.43	1	11.85	15.9959	-0.360537	0.11141	5.07593	12.5321	36	68	59	50	18	9
CC(C)c1cccc(c1)N2CCc3cc(O)ccc3C2(C)c4ccc(OCCN5CCCCC5)cc4	0	2.0205	4.08242	154.714	86.7957	18	18	76	36	40	0	32	2	2	0	0	0	0	0	0	0	0.376896	-0.193506	-0.0897833	0.175401	-0.0645385	38.2689	41.9934	60.1561	66.0451	63.8237	2918.46	3497.35	5100.68	5668.64	5345.18	1	11.89	15.9959	-0.360546	0.141689	5.12014	13.9492	40	80	71	62	22	9
Oc1ccc(cc1)[C@@H]2Sc3ccccc3O[C@@H]2c4ccc(OCCN5CCCCC5)cc4	0	1.2927	1.67107	138.325	73.263	18	18	61	32	29	0	27	1	3	1	0	0	0	0	0	0	0.463296	-0.221934	-0.143345	0.20315	-0.0370182	40.8111	41.4986	59.1665	64.6138	55.5039	2523.94	2983.48	4159.64	4333.29	3842.31	1	11.85	31.9721	-0.360568	0.116852	4.90922	13.364	36	65	56	47	18	9
C[C@]12CC[C@H]3[C@@H](CCc4cc(O)ccc34)[C@@H]1CCC2=O	0	1.0092	1.01848	81.1737	47.9534	6	6	42	20	22	0	18	0	2	0	0	0	0	0	0	0	0.17547	-0.0442159	-0.0393483	0.000919304	0.00803653	21.5489	23.6642	37.3284	40.9926	31.3284	1645.48	2046.03	3170.23	3243.31	2442.02	0	11.89	15.9959	-0.360734	0.138959	5.03727	11.4031	23	45	41	38	16	4
Oc1ccc(cc1)[C@@H]2Sc3c(F)cc(O)cc3O[C@@H]2c4ccc(OCCN5CCCCC5)cc4	0	0.6394	0.408832	140.058	73.9552	18	18	62	34	28	0	27	1	4	1	0	1	0	0	0	1	0.59124	-0.241475	-0.161787	0.0756197	0.102955	45.0877	44.4125	64.9943	74.6646	65.9882	2595.37	3089.8	4371.01	4615.1	4168.2	1	11.85	31.9721	-0.361309	0.235385	4.90932	13.3674	38	66	57	48	20	9
Oc1ccc(cc1)C2=Nc3ccc(O)cc3OC2	0	0.1299	0.016874	75.3421	35.4807	12	12	29	18	11	0	14	1	3	0	0	0	0	0	0	0	0.347209	-0.138547	-0.122391	0.0452152	0.0438903	20.6834	21.6607	30.9894	30.5428	22.9335	1079.39	1262.76	1746.2	1672.2	1227.45	0	11.9	15.9969	-0.361354	0.186475	4.80045	9.6027	20	31	24	18	7	7
CCC1Oc2cc(O)cc(O)c2N=C1c3ccc(O)c(Br)c3	0	-0.1725	0.0297563	92.0529	44.8531	12	12	36	22	14	0	16	1	4	0	0	0	0	1	0	1	0.425826	-0.127705	-0.186149	0.00485508	0.110633	68.7159	31.6455	50.291	62.4261	49.6181	1583.35	1876.11	2684.72	2821.33	2375.2	0	11.89	78.9183	-0.360822	0.124339	4.98628	10.9566	24	38	31	25	11	7
CC1Oc2cc(O)cc(C)c2N=C1c3ccc(O)c(Br)c3	0	1.125	1.26562	91.8178	44.0511	12	12	35	21	14	0	16	1	3	0	0	0	0	1	0	1	0.358974	-0.127265	-0.145472	0.0599831	0.0121047	66.9415	30.3134	48.6268	59.0425	44.903	1549.01	1832.9	2628.69	2703.22	2190.74	0	11.89	78.9183	-0.360799	0.165802	5.065	10.7739	23	37	30	24	10	7
Oc1ccc2C(N(CCc2c1)c3ccccc3)c4ccc(F)cc4	0	2.7533	7.58066	105.728	51.4213	18	18	42	24	18	0	21	1	1	0	0	1	0	0	0	1	0.200388	-0.0917678	-0.0251523	0.035946	0.00669977	26.6365	28.4124	40.6587	42.8248	40.0769	1812.79	2184.08	3151.18	3396.98	3119.21	0	11.85	18.9984	-0.360462	0.140992	4.12564	12.4142	27	45	36	27	9	9
CC(C)c1ccc(cc1)N2CCc3cc(O)ccc3C2(C)c4ccc(OCCN5CCCC5)cc4	0	2.3085	5.32917	151.802	83.7021	18	18	73	35	38	0	31	2	2	0	0	0	0	0	0	0	0.37713	-0.192894	-0.0894507	0.170179	-0.0513354	37.2689	40.9934	59.1561	62.8789	61.6576	2812.79	3377.38	4949.81	5394.02	5101.39	1	11.89	15.9959	-0.360544	0.141674	5.11764	13.8692	39	77	68	59	21	9
CC1(N(CCc2cc(O)ccc12)c3ccc(F)cc3)c4ccc(OCCN5CCCCC5)cc4	0	1.553	2.41181	141.794	77.4052	18	18	67	34	33	0	29	2	2	0	0	1	0	0	0	1	0.439618	-0.212132	-0.0965069	0.156389	-0.0884224	37.7709	40.5752	58.3197	63.2087	59.2393	2631.39	3163.6	4623.12	5110.66	4714.47	1	11.89	18.9984	-0.360543	0.141798	4.1215	13.7892	38	71	62	53	20	9
CN(C)c1cccc(c1)N2CCc3cc(O)ccc3C2(C)c4ccc(OCCN5CCCC5)cc4	0	1.7022	2.89748	152.374	82.3753	18	18	72	35	37	0	30	3	2	0	0	0	0	0	0	0	0.457953	-0.247411	-0.0816752	0.15877	0.0139865	37.6289	41.4919	59.4885	63.2113	63.1837	2818.82	3391.64	4981.33	5447.34	5236.02	1	11.89	15.9959	-0.36055	0.141684	5.11977	13.9374	39	76	67	58	21	9
Oc1ccc(cc1)[C@H]2[C@H](Oc3cc(O)ccc3C2=O)c4ccc(OCCN5CCCCC5)cc4	0	0.0321	0.00103041	137.159	73.727	18	18	63	34	29	0	28	1	5	0	0	0	0	0	0	0	0.63081	-0.235896	-0.134884	0.00979362	0.146247	38.2323	40.8232	57.8157	62.0331	58.6965	2374.8	2817.57	3982.47	4253.16	3903.26	1	11.85	15.999	-0.361634	0.175776	4.86005	11.7908	38	67	57	48	19	10
Oc1ccc2O[C@@H]([C@@H](Sc2c1)c3ccccc3O)c4ccc(OCCN5CCCCC5)cc4	0	0.7296	0.532316	139.93	74.065	18	18	62	33	29	0	27	1	4	1	0	0	0	0	0	0	0.51855	-0.234136	-0.125701	0.152382	-0.116812	42.5856	42.8307	61.8307	68.6101	65.2809	2596.67	3085.25	4343.62	4588.74	4142.39	1	11.85	31.9721	-0.36123	0.185478	5.25252	13.4817	37	66	57	48	19	9
CC1(N(CCc2cc(O)ccc12)c3cccc(O)c3)c4ccc(OCCN5CCCCC5)cc4	0	1.0801	1.16662	143.272	78.317	18	18	68	34	34	0	29	2	3	0	0	0	0	0	0	0	0.431964	-0.208701	-0.101632	0.136614	0.00545184	37.0434	40.3255	57.8203	62.7093	60.5431	2669.82	3208.92	4687.93	5182.67	4827.61	1	11.89	15.9969	-0.361367	0.141681	5.11612	13.8215	38	72	63	54	20	9
CCc1cc(O)cc2O[C@@H]([C@@H](Sc12)c3ccc(O)cc3)c4ccc(OCCN5CCCCC5)cc4	0	0.8409	0.707113	149.061	80.2522	18	18	68	35	33	0	29	1	4	1	0	0	0	0	0	0	0.520766	-0.236233	-0.149231	0.157835	0.00947582	44.5856	44.8307	64.8307	73.9478	67.9445	2816.02	3350.65	4751.46	5099.83	4688.32	1	11.85	31.9721	-0.36135	0.117043	4.91705	13.6145	39	72	63	54	21	9
Oc1ccc(cc1)[C@@H]2Sc3cc(O)cc(Cl)c3O[C@@H]2c4ccc(OCCN5CCCCC5)cc4	0	1.0983	1.20626	144.647	75.5782	18	18	62	34	28	0	27	1	4	1	0	0	1	0	0	1	0.552429	-0.237159	-0.174772	0.183187	-0.0386758	51.2986	45.7824	67.7342	77.1136	78.1086	2758.74	3284.82	4656.96	4942.46	4471.79	1	11.85	34.9689	-0.361347	0.118699	4.91396	13.5157	38	66	57	48	20	9
CC1(N(CCc2cc(O)ccc12)c3ccc(F)cc3)c4ccc(OCCN5CCCC5)cc4	0	1.841	3.38928	138.882	74.3116	18	18	64	33	31	0	28	2	2	0	0	1	0	0	0	1	0.439727	-0.211696	-0.0952655	0.154986	-0.0882931	36.7709	39.5752	57.3197	60.0425	58.2393	2551.85	3080.87	4532.81	4919.68	4635.97	1	11.89	18.9984	-0.36054	0.141782	4.12148	13.7878	37	68	59	50	19	9
COc1ccc(cc1)C2Sc3cc(O)ccc3OC2c4ccc(OCCN5CCCCC5)cc4	0	0.7941	0.630595	144.968	77.1586	18	18	65	34	31	0	28	1	4	1	0	0	0	0	0	0	0.6148	-0.303938	-0.131559	0.183899	-0.0624888	43.5856	44.1628	62.8307	69.278	62.3924	2643.93	3129.85	4389.36	4622.03	4137.48	1	11.85	31.9721	-0.360586	0.185496	4.81856	13.4327	38	69	60	51	20	9
CC1CCCC(C)N1CCOc2ccc(cc2)[C@@H]3Oc4ccc(O)cc4S[C@@H]3c5cccc(O)c5	0	0.7082	0.501547	149.099	80.2522	18	18	68	35	33	0	29	1	4	1	0	0	0	0	0	0	0.517286	-0.227534	-0.154033	0.186195	-0.077789	44.5856	44.8307	66.1631	73.278	66.7245	2798.41	3324.78	4703.71	4964.86	4398.93	1	11.85	31.9721	-0.361374	0.117022	5.22622	13.4253	39	72	63	54	21	9
CCCC1Oc2cc(O)ccc2N=C1c3ccc(O)cc3	0	-0.3501	0.12257	85.8248	44.7615	12	12	38	21	17	0	17	1	3	0	0	0	0	0	0	0	0.338188	-0.125401	-0.126966	0.0344947	0.0422612	23.6834	24.6607	35.3215	37.0411	32.4317	1369.64	1608.36	2254.87	2339.09	1998.02	0	11.89	15.9969	-0.361354	0.108092	4.83483	10.6658	23	40	33	27	10	7
Oc1ccc(cc1)[C@@H]2Sc3cc(Cl)c(O)cc3O[C@@H]2c4ccc(OCCN5CCCCC5)cc4	0	1.0983	1.20626	144.647	75.5782	18	18	62	34	28	0	27	1	4	1	0	0	1	0	0	1	0.554456	-0.232819	-0.175098	0.146793	0.00453119	51.2986	45.7824	67.7342	77.1136	69.4429	2735.44	3249.58	4594.28	4840.57	4305.87	1	11.85	34.9689	-0.360854	0.117503	4.9135	13.501	38	66	57	48	20	9
CCc1c(O)ccc2S[C@H]([C@H](Oc12)c3ccc(OCCN4CCCCC4)cc3)c5ccc(O)cc5	0	0.8409	0.707113	149.061	80.2522	18	18	68	35	33	0	29	1	4	1	0	0	0	0	0	0	0.517924	-0.237649	-0.131451	0.133937	0.0170177	44.5856	44.8307	64.8307	73.9422	67.9445	2808.83	3342.18	4741.82	5124.2	4677.9	1	11.85	31.9721	-0.361233	0.117078	4.91336	13.4966	39	72	63	54	21	9
CC1(N(CCc2cc(O)ccc12)c3ccccc3)c4ccc(OCCN5CCCC5)cc4	0	1.9312	3.72953	138.755	74.4214	18	18	64	32	32	0	28	2	2	0	0	0	0	0	0	0	0.376076	-0.192637	-0.0884664	0.168642	-0.0564463	34.2689	37.9934	54.1561	56.8789	56.6576	2538.93	3057.69	4478.28	4855.7	4598.17	1	11.89	15.9959	-0.360537	0.141626	5.11518	13.7907	36	68	59	50	18	9
CC1(N(CCc2cc(O)ccc12)c3cccc(Cl)c3)c4ccc(OCCN5CCCC5)cc4	0	2.2999	5.28954	143.471	75.9346	18	18	64	33	31	0	28	2	2	0	0	0	1	0	0	1	0.402085	-0.19954	-0.0943121	0.145855	-0.0142113	42.9818	40.9451	60.0596	62.7825	63.0516	2688.24	3238.4	4750.37	5152.17	4915.72	1	11.89	34.9689	-0.360539	0.14167	5.119	13.9129	37	68	59	50	19	9
Oc1cccc(c1)[C@H]2Sc3cc(O)ccc3O[C@H]2c4ccc(OCCN5CCOCC5)cc4	0	1.4627	2.13949	142.239	71.7734	18	18	60	33	27	0	26	1	5	1	0	0	0	0	0	0	0.701849	-0.333728	-0.251006	0.349844	-0.104835	43.3601	43.4949	62.4949	67.6653	62.0566	2529.07	3006.81	4233.24	4446.91	4027.73	1	11.85	31.9721	-0.378235	0.117064	5.22604	13.4225	37	64	55	46	19	9
Cc1c(O)ccc2S[C@H]([C@H](Oc12)c3ccc(OCCN4CCCCC4)cc3)c5ccc(O)cc5	0	1.176	1.38298	144.212	77.1586	18	18	65	34	31	0	28	1	4	1	0	0	0	0	0	0	0.518244	-0.237594	-0.130637	0.130606	0.0196899	43.5856	43.8307	63.8307	71.9422	63.2803	2708.4	3221.9	4570.16	4874.33	4350.5	1	11.85	31.9721	-0.361237	0.117043	4.91214	13.4573	38	69	60	51	20	9
CC1Oc2cc(O)ccc2N=C1c3ccc(O)cc3	0	0.2259	0.0510308	80.0016	38.5743	12	12	32	19	13	0	15	1	3	0	0	0	0	0	0	0	0.338443	-0.125045	-0.128196	0.0348702	0.0431569	21.6834	22.6607	33.3215	33.709	26.9335	1199.47	1413.4	1994.42	1986.51	1547.38	0	11.89	15.9969	-0.361354	0.165753	4.8201	10.1943	21	34	27	21	8	7
CC1(N(CCc2cc(O)ccc12)c3cccc(O)c3)c4ccc(OCCN5CCCC5)cc4	0	1.3681	1.8717	140.36	75.2234	18	18	65	33	32	0	28	2	3	0	0	0	0	0	0	0	0.432074	-0.208265	-0.10039	0.135211	0.00558115	36.0434	39.3255	56.8203	59.5431	59.5431	2590.29	3126.19	4597.61	4991.68	4749.09	1	11.89	15.9969	-0.361367	0.141666	5.11608	13.8201	37	69	60	51	19	9
CC1(N(CCc2cc(O)ccc12)c3cccc(F)c3)c4ccc(OCCN5CCCC5)cc4	0	1.841	3.38928	138.882	74.3116	18	18	64	33	31	0	28	2	2	0	0	1	0	0	0	1	0.440555	-0.210697	-0.102164	0.132822	0.0100788	36.7709	39.5752	57.3197	60.0425	60.084	2553.63	3084.41	4538.05	4927.45	4681.21	1	11.89	18.9984	-0.36054	0.141796	4.40378	13.785	37	68	59	50	19	9
Oc1cccc(c1)[C@H]2Sc3cc(O)ccc3O[C@H]2c4ccc(OCCNC5CCCCCC5)cc4	0	-0.6416	0.411651	143.041	80.2522	18	18	68	35	33	0	29	1	4	1	0	0	0	0	0	0	0.492122	-0.208568	-0.146649	0.15589	-0.064044	44.5856	44.6645	63.8307	72.4442	63.7248	2734.45	3219.39	4461.88	4833.72	4192.73	1	11.85	31.9721	-0.361374	0.117002	5.226	13.4218	39	72	63	54	21	9
Oc1ccc2OC(C(Sc2c1)c3ccc(F)cc3)c4ccc(OCCN5CCCCC5)cc4	0	1.2025	1.44601	138.453	73.1532	18	18	61	33	28	0	27	1	3	1	0	1	0	0	0	1	0.527743	-0.238629	-0.144686	0.175542	-0.0578205	43.3132	43.0804	62.3301	67.7774	60.6421	2543.85	3017.62	4234.73	4428.38	3947.64	1	11.85	31.9721	-0.36053	0.124027	4.15514	13.3584	37	65	56	47	19	9
Oc1ccc2C(=O)c3oc4cc(O)ccc4c3Oc2c1	0	-0.602	0.362404	78.896	35.7443	15	16	28	20	8	0	15	0	5	0	0	0	0	0	0	0	0.500281	-0.142711	-0.171681	-0.00746142	0.179619	23.8723	25.3246	39.6493	42.5303	36.3085	1258.61	1550.32	2344.08	2326.84	1859.49	0	11.85	15.9989	-0.361307	0.227764	4.90219	9.51009	23	31	23	14	6	8
COc1cc(O)c2C(=O)c3c(Oc2c1)oc4cc(O)ccc34	0	-0.3933	0.154685	83.7048	39.6399	15	16	32	22	10	0	16	0	6	0	0	0	0	0	0	0	0.63579	-0.258954	0.0951679	-0.449132	0.494927	26.6468	27.9888	43.4238	47.6418	48.0706	1393.2	1719.87	2618.17	2695.91	2300.13	0	11.85	15.9999	-0.360985	0.308033	4.84996	10.0455	25	35	27	18	8	8
Oc1cc(O)c2C(=O)c3oc4c(cc(O)cc4c3Oc2c1)C#N	0	-1.326	1.75828	85.48	38.7396	15	16	30	23	7	0	16	1	6	0	0	0	0	0	0	0	0.664806	-0.152566	-0.144905	-0.174299	0.139864	28.0068	28.8229	45.4797	52.191	52.0716	1452.62	1806.43	2772.49	2895.49	2523.92	0	11.85	15.9999	-0.361278	0.24097	4.47986	10.0201	26	33	24	15	8	8
Oc1cc(O)c2C(=O)c3sc4ccccc4c3Oc2c1	0	0.1427	0.0203633	85.0704	37.8423	15	16	28	20	8	0	15	0	4	1	0	0	0	0	0	0	0.382941	-0.0863821	-0.0456696	-0.247493	0.243739	29.2256	28	45.0001	51.4394	45.2026	1614.85	2006.62	3054.47	3034.84	2478.83	0	11.85	31.9721	-0.360915	0.250465	5.04001	11.8998	23	31	23	14	6	8
CC1=C(c2ccc(O)cc2)C3(Cc4ccccc4C3)c5ccc(O)cc15	0	3.3672	11.338	115.181	57.1799	18	18	46	26	20	0	24	0	2	0	0	0	0	0	0	0	0.118223	-0.0350766	-0.029111	-0.00444343	0.0213371	27.5489	30.6642	47.3284	50.3284	48.9963	2341.15	2951.87	4686.03	4918.26	4596.06	0	11.89	15.9959	-0.361389	0.0754273	4.91246	14.0099	30	50	40	31	11	10
Oc1ccc(cc1)C2=CC(=O)c3c(O)cc(O)cc3O2	0	-0.2241	0.0502208	80.1519	37.0779	12	12	30	20	10	0	15	0	5	0	0	0	0	0	0	0	0.422867	-0.101456	-0.021198	-0.286307	0.265809	23.8723	23.9926	35.9851	37.9814	36.1933	1230.53	1464.54	2089.43	2110.14	1708.99	0	11.85	15.9989	-0.361317	0.193536	4.80685	9.77016	22	32	24	18	8	8
CC1=CC[C@@]2(CO)COC([C@@H]1C2)c3ccc(O)cc3	0	0.8838	0.781102	77.8803	43.9019	6	6	39	19	20	0	16	0	3	0	0	0	0	0	0	0	0.314129	-0.130309	-0.00955649	-0.084895	0.0953645	21.3234	22.3284	32.9926	36.653	28.0991	1363.97	1635.58	2400.21	2441.59	1784.13	0	11.9	15.9969	-0.395151	0.0981718	4.82194	10.9912	21	41	37	34	14	4
Oc1ccc2CC3(Cc2c1)C(=Cc4ccccc34)c5ccccc5	0	3.4839	12.1376	109.293	53.2843	18	18	42	24	18	0	23	0	1	0	0	0	0	0	0	0	0.0610758	-0.018137	-0.0182855	0.00884781	0.0108816	24.7745	28.3321	42.6642	43.6642	41.6642	2115.91	2650.87	4136.19	4170.54	3828.21	0	11.9	15.9949	-0.360455	0.074649	5.09086	13.6748	28	46	36	27	9	10
Oc1ccc2Oc3c(oc4cc(O)ccc34)C(=O)c2c1	0	-0.602	0.362404	78.896	35.7443	15	16	28	20	8	0	15	0	5	0	0	0	0	0	0	0	0.49887	-0.144158	-0.157383	0.03497	-0.0102138	23.8723	25.3246	39.6493	42.5303	35.8661	1259.11	1551.11	2345.28	2328.42	1861.77	0	11.85	15.9989	-0.361341	0.227485	4.9022	9.50274	23	31	23	14	6	8
Oc1ccc2c(C=C(c3ccccc3)C24Cc5ccccc5C4)c1	0	3.4839	12.1376	109.293	53.2843	18	18	42	24	18	0	23	0	1	0	0	0	0	0	0	0	0.0614861	-0.0170439	-0.0168164	8.85119e-05	0.0117829	24.7745	28.3321	42.6642	43.6642	41.6642	2117.46	2653.31	4142.97	4183.29	3842.02	0	11.9	15.9949	-0.360444	0.110773	5.14314	13.6783	28	46	36	27	9	10
Oc1ccc2c3C(=O)c4c(O)cc(O)cc4Oc3oc2c1	0	-0.4578	0.209581	78.6668	36.5463	15	16	29	21	8	0	15	0	6	0	0	0	0	0	0	0	0.5411	-0.187669	0.0987958	-0.445334	0.408346	25.6468	26.6567	42.4238	45.6418	46.0706	1323.8	1640.33	2505.98	2540.65	2137.08	0	11.85	15.9999	-0.361264	0.308024	4.90404	10.0256	24	32	24	15	7	8
Oc1cc(O)c2C(=O)c3oc4c(Br)cc(O)cc4c3Oc2c1	0	-0.7124	0.507514	88.0357	38.9296	15	16	29	22	7	0	15	0	6	0	0	0	0	1	0	1	0.583146	-0.138951	-0.155689	-0.106901	0.0773764	69.9049	33.3094	55.6188	68.6939	72.6737	1568.54	1939.14	2966.8	3058.4	2613.93	0	11.85	78.9183	-0.361271	0.242486	5.01156	10.7135	25	32	24	15	8	8
Oc1ccc2oc3C(=O)c4c(O)cc(O)cc4Oc3c2c1	0	-1.1651	1.35746	80.5015	36.5463	15	16	29	21	8	0	15	0	6	0	0	0	0	0	0	0	0.562094	-0.140232	-0.136561	-0.124186	0.0951514	25.6468	26.6567	42.3135	46.5266	43.8537	1317.32	1631.18	2488.98	2522.9	2100.53	0	11.85	15.9999	-0.361303	0.242467	4.99664	9.63042	24	32	24	15	7	8
OC[C@]12CC[C@H]([C@H](C1)C=CC2)c3ccc(O)cc3	0	0.914	0.835396	76.7592	43.0999	6	6	38	18	20	0	16	0	2	0	0	0	0	0	0	0	0.142995	-0.0505782	-0.0148106	-0.00961633	0.00901451	19.5489	20.6642	29.9963	31.6605	23.3284	1335.76	1596.62	2309.56	2291.11	1608.48	0	11.9	15.9959	-0.3952	0.0819165	4.83653	11.0381	20	40	36	33	13	4
Oc1cccc(c1)C2=Cc3ccc(O)cc3C24Cc5ccccc5C4	0	2.9208	8.53107	110.899	54.0863	18	18	43	25	18	0	23	0	2	0	0	0	0	0	0	0	0.116147	-0.0353478	-0.0256649	0.0078157	0.00834658	26.5489	29.6642	45.3284	46.3284	44.3284	2172.5	2727.75	4272.94	4331.69	4016.91	0	11.9	15.9959	-0.361384	0.110895	5.19069	13.737	29	47	37	28	10	10
Oc1ccc2c3Oc4cc(O)cc(O)c4C(=O)c3oc2c1	0	-1.1651	1.35746	80.5015	36.5463	15	16	29	21	8	0	15	0	6	0	0	0	0	0	0	0	0.56365	-0.138108	-0.147638	-0.163007	0.252554	25.6468	26.6567	42.3135	46.5266	44.2961	1315.56	1628.5	2484.95	2517.3	2091.85	0	11.85	15.9999	-0.361264	0.242467	4.90404	9.62942	24	32	24	15	7	8
Oc1ccc2Oc3c(oc4ccc(O)cc34)C(=O)c2c1	0	-0.602	0.362404	78.896	35.7443	15	16	28	20	8	0	15	0	5	0	0	0	0	0	0	0	0.497314	-0.146282	-0.146306	0.0737783	-0.16778	23.8723	25.3246	39.6493	42.5303	35.4238	1260.83	1553.74	2349.25	2333.86	1870.16	0	11.85	15.9989	-0.361375	0.227484	4.97335	9.56151	23	31	23	14	6	8
OC(=O)CCCOc1ccc(cc1)\C(=C\CCc2ccccc2)\c3cccc(O)c3	1	2.5682	6.59565	129.567	66.3046	18	18	56	30	26	0	26	0	4	0	0	0	0	0	0	0	0.393956	-0.175816	-0.0012953	0.00121243	-0.151629	33.0979	33.6605	44.0991	42.3246	38.9926	1925.79	2180.85	2832.2	2887.42	2660.36	0	11.85	15.9979	-0.36054	0.25905	3.70107	11.7265	32	58	47	38	12	11
CC\C(=C(/c1ccc(O)cc1)\c2ccc(OCC(=O)O)cc2)\c3ccccc3	1	2.4013	5.76624	121.77	60.1174	18	18	50	28	22	0	24	0	4	0	0	0	0	0	0	0	0.428435	-0.175082	-0.169181	0.170549	-0.0240344	31.0979	31.6605	43.0991	44.8773	44.3284	1990.28	2324.21	3193.43	3500.84	3450.23	0	11.89	15.9979	-0.360533	0.285574	3.64363	12.8826	30	52	41	32	10	11
CC\C(=C(\c1ccc(OCC(=O)O)cc1)/c2cccc(O)c2)\c3ccccc3	1	2.4013	5.76624	121.77	60.1174	18	18	50	28	22	0	24	0	4	0	0	0	0	0	0	0	0.428432	-0.175102	-0.169345	0.169881	-0.0239318	31.0979	31.6605	43.0991	44.8773	45.6605	1996.72	2333.95	3207.89	3522.02	3516.61	0	11.89	15.9979	-0.360513	0.285574	3.64374	12.912	30	52	41	32	10	11
OC(=O)CCCOc1ccc(cc1)\C(=C\CCc2ccccc2)\c3ccc(O)cc3	1	2.5682	6.59565	129.567	66.3046	18	18	56	30	26	0	26	0	4	0	0	0	0	0	0	0	0.393959	-0.175796	-0.001117	0.00196789	-0.151782	33.0979	33.6605	44.0991	42.3246	37.6605	1920.28	2172.56	2820.13	2870.07	2602.52	0	11.85	15.9979	-0.36056	0.259048	3.70104	11.6971	32	58	47	38	12	11
CC[C@@](C)([C@@H](c1ccc(O)cc1)c2ccc(OCCCC(=O)O)cc2)c3ccccc3	1	2.6231	6.88065	133.272	70.7318	18	18	61	31	30	0	27	0	4	0	0	0	0	0	0	0	0.395017	-0.176583	-0.00451273	0.0069889	-0.128556	34.0979	34.6605	48.0991	51.3246	52.6605	2275.06	2673.64	3775.9	4218.33	4193.57	0	11.89	15.9979	-0.360563	0.259048	3.70246	13.4659	33	63	53	44	14	10
O\N=C/1\[C@H]([C@H](Oc2cc(O)ccc12)c3ccc(OCCN4CCCCC4)cc3)c5ccc(O)cc5	0	0.074	0.005476	140.694	75.4938	18	18	65	35	30	0	28	2	5	0	0	0	0	0	0	0	0.528452	-0.209579	-0.117763	0.062579	0.0664679	39.5923	42.2107	58.816	64.0337	62.9743	2501.12	2977.56	4229.07	4597.77	4324.7	1	11.85	15.999	-0.361355	0.107247	4.87652	12.3201	39	69	59	50	20	10
C[C@H]1[C@H](Oc2cc(O)ccc2C1=O)c3ccc(OCCN4CCCCC4)cc3	0	-0.1731	0.0299636	111.55	62.7914	12	12	55	28	27	0	23	1	4	0	0	0	0	0	0	0	0.568679	-0.221807	-0.105721	-0.00885804	0.107108	31.4579	33.4911	47.1516	50.3689	43.036	1834.45	2143.07	2965.3	3033.02	2502.95	1	11.89	15.9979	-0.360753	0.171097	4.96318	10.4088	31	58	51	45	18	7
Oc1ccc2C(=O)[C@H]([C@H](Oc2c1)c3ccc(OCCN4CCCCC4)cc3)c5ccccc5	0	0.5952	0.354263	135.553	72.925	18	18	62	33	29	0	28	1	4	0	0	0	0	0	0	0	0.575761	-0.217987	-0.124636	0.00293886	0.112487	36.4579	39.4911	55.1516	59.3689	57.3644	2330.12	2759.26	3879.67	4141.82	3821.52	1	11.85	15.9979	-0.360763	0.175762	4.99285	11.7613	37	66	56	47	18	10
Cc1cc(O)cc2O[C@@H]([C@@H](C(=O)c12)c3ccc(O)cc3)c4ccc(OCCN5CCCCC5)cc4	0	0.4785	0.228962	141.441	76.8206	18	18	66	35	31	0	29	1	5	0	0	0	0	0	0	0	0.631037	-0.239707	-0.13973	0.0349023	0.125653	39.2323	41.8232	59.8157	65.0331	64.6928	2502.65	2979.82	4254.14	4606.11	4316.27	1	11.89	15.999	-0.361629	0.176035	4.86497	11.9479	39	70	60	51	20	10
C[C@@H]1[C@H](Oc2cc(O)ccc2C1=O)c3ccc(OCCN4CCCCC4)cc3	0	-0.1731	0.0299636	111.55	62.7914	12	12	55	28	27	0	23	1	4	0	0	0	0	0	0	0	0.568679	-0.221807	-0.105721	-0.00885804	0.107108	31.4579	33.4911	47.1516	50.3689	43.036	1834.45	2143.07	2965.3	3033.02	2502.95	1	11.89	15.9979	-0.360753	0.171097	4.96318	10.4088	31	58	51	45	18	7
Oc1ccc(cc1)[C@H]2Oc3cc(O)ccc3C(=O)[C@H]2c4ccc(O)cc4	0	0.8743	0.7644	107.336	51.6387	18	18	42	26	16	0	21	0	5	0	0	0	0	0	0	0	0.444688	-0.125455	-0.0766155	-0.125214	0.212809	29.8723	30.9926	45.9851	50.3135	47.8661	1821.02	2199.14	3203.38	3472.37	3181.49	0	11.85	15.9989	-0.361681	0.175712	4.84434	11.7493	29	45	35	26	10	10
CCc1cc(O)cc2O[C@@H]([C@@H](C(=O)c12)c3ccc(O)cc3)c4ccc(OCCN5CCCCC5)cc4	0	0.1434	0.0205636	146.289	79.9142	18	18	69	36	33	0	30	1	5	0	0	0	0	0	0	0	0.630795	-0.239541	-0.140322	0.0335653	0.13079	40.2323	42.8232	60.8157	67.0331	67.6928	2599.72	3095.37	4417.41	4842.77	4609.93	1	11.89	15.999	-0.361629	0.17605	4.86742	12.0265	40	73	63	54	21	10
CCCCCc1cc(O)cc2O[C@@H]([C@@H](C(=O)c12)c3ccc(O)cc3)c4ccc(OCCN5CCCCC5)cc4	0	-0.9138	0.83503	155.438	89.1949	18	18	78	39	39	0	33	1	5	0	0	0	0	0	0	0	0.63079	-0.239549	-0.140307	0.0335265	0.130675	43.2323	45.8232	63.8157	70.0331	71.6928	2814.26	3327.44	4696.8	5179.86	5050.35	1	11.89	15.999	-0.361629	0.176069	4.86957	12.0953	43	82	72	63	24	10
COc1cc(ccc1O)[C@H]2[C@H](Oc3cc(O)ccc3C2=O)c4ccc(OCCN5CCCCC5)cc4	0	-0.4665	0.217622	143.802	77.6226	18	18	67	36	31	0	29	1	6	0	0	0	0	0	0	0	0.789453	-0.319398	-0.179046	0.110896	0.0979644	41.0068	43.4874	61.4799	68.4718	64.6928	2503.44	2976.6	4232.03	4589.85	4250.79	1	11.85	16	-0.361023	0.175828	4.98517	11.9282	40	71	61	52	21	10
Oc1ccc(cc1)[C@@H]2[C@H](Oc3cc(O)ccc3C2=O)c4ccc(OCCN5CCCCC5)cc4	0	0.0321	0.00103041	137.159	73.727	18	18	63	34	29	0	28	1	5	0	0	0	0	0	0	0	0.63081	-0.235896	-0.134884	0.00979362	0.146247	38.2323	40.8232	57.8157	62.0331	58.6965	2374.8	2817.57	3982.47	4253.16	3903.26	1	11.85	15.999	-0.361634	0.175776	4.86005	11.7908	38	67	57	48	19	10
Oc1ccc(cc1)[C@H]2[C@H](Oc3cc(O)cc(Cl)c3C2=O)c4ccc(OCCN5CCCCC5)cc4	0	0.4008	0.160641	141.875	75.2402	18	18	63	35	28	0	28	1	5	0	0	0	1	0	0	1	0.661454	-0.230549	-0.120577	-0.0925147	0.230035	46.9453	43.775	63.7193	70.8884	76.3961	2552.47	3042.65	4344.58	4705.75	4401.66	1	11.9985	34.9694	-0.361601	0.1778	4.86769	12.0353	39	67	57	48	20	10
COc1cc(O)ccc1[C@H]2[C@H](Oc3cc(O)ccc3C2=O)c4ccc(OCCN5CCCCC5)cc4	0	-0.4665	0.217622	143.802	77.6226	18	18	67	36	31	0	29	1	6	0	0	0	0	0	0	0	0.782982	-0.313634	-0.110538	-0.0515151	0.0892107	41.0068	43.4874	61.4799	68.0294	67.4672	2524.67	3008.17	4291.52	4689.41	4423.49	1	11.9961	16.0008	-0.377551	0.17588	4.99654	12.0656	40	71	61	52	21	10
CC(C)[C@H]1[C@H](Oc2cc(O)ccc2C1=O)c3ccc(OCCN4CCCCC4)cc3	0	-0.0397	0.00157609	120.085	68.9786	12	12	61	30	31	0	25	1	4	0	0	0	0	0	0	0	0.568649	-0.221914	-0.105968	-0.0078342	0.106323	33.4579	35.4911	50.1516	54.3689	52.3644	2054.22	2410.81	3372.46	3564.41	3186.98	1	11.89	15.9979	-0.360757	0.171619	4.98283	11.1202	33	64	57	51	20	7
Oc1ccc(cc1)[C@H]2[C@H](Oc3ccccc3C2=O)c4ccc(OCCN5CCCCC5)cc4	0	0.5952	0.354263	135.553	72.925	18	18	62	33	29	0	28	1	4	0	0	0	0	0	0	0	0.573384	-0.223771	-0.130308	0.0494334	0.0692597	36.4579	39.4911	55.1516	59.3689	55.5899	2326.58	2753.58	3868.73	4124.34	3768.6	1	11.85	15.9979	-0.360859	0.175759	4.8596	11.7761	37	66	56	47	18	10
Oc1ccc2c(OC(=O)c3c2oc4cc(O)ccc34)c1	0	-0.024	0.000576	77.6748	35.7443	15	17	28	20	8	0	15	0	5	0	0	0	0	0	0	0	0.48605	-0.219296	0.0518251	-0.233591	0.270132	23.8723	25.3246	39.7596	41.3135	39.083	1280.95	1584.62	2411.02	2401.36	1983.67	0	11.85	15.9989	-0.361307	0.30168	4.914	10.0765	23	31	23	13	5	8
CC(C)[C@@H]1[C@H](Oc2cc(O)ccc2C1=O)c3ccc(OCCN4CCCCC4)cc3	0	-0.0397	0.00157609	120.085	68.9786	12	12	61	30	31	0	25	1	4	0	0	0	0	0	0	0	0.568649	-0.221914	-0.105968	-0.0078342	0.106323	33.4579	35.4911	50.1516	54.3689	52.3644	2054.22	2410.81	3372.46	3564.41	3186.98	1	11.89	15.9979	-0.360757	0.171619	4.98283	11.1202	33	64	57	51	20	7
C[C@H]1[C@H](Oc2cc(O)cc(O)c2C1=O)c3ccc(OCCN4CCCCC4)cc3	0	-0.7362	0.54199	113.156	63.5934	12	12	56	29	27	0	23	1	5	0	0	0	0	0	0	0	0.63159	-0.219491	-0.0893705	-0.161065	0.236561	33.2323	34.8232	49.8157	54.3652	51.0236	1892.04	2222.01	3107.31	3227.14	2742.49	1	11.89	15.9989	-0.361194	0.173712	5.02199	10.4382	32	59	52	46	19	7
Oc1ccc(cc1)[C@H]2[C@H](Oc3cc(O)cc(F)c3C2=O)c4ccc(OCCN5CCCCC5)cc4	0	-0.0581	0.00337561	137.287	73.6172	18	18	63	35	28	0	28	1	5	0	0	1	0	0	0	1	0.702798	-0.234434	-0.117251	-0.151426	0.278437	40.7344	42.405	60.9793	66.7785	68.1813	2392.21	2849.6	4055.15	4371.74	4085.54	1	11.85	18.9984	-0.361587	0.178729	4.81214	11.7794	39	67	57	48	20	10
CCCc1cc(O)cc2O[C@@H]([C@@H](C(=O)c12)c3ccc(O)cc3)c4ccc(OCCN5CCCCC5)cc4	0	-0.3378	0.114109	149.614	83.0078	18	18	72	37	35	0	31	1	5	0	0	0	0	0	0	0	0.63079	-0.239549	-0.140307	0.0335259	0.130676	41.2323	43.8232	61.8157	68.0331	69.6928	2679.45	3184.83	4532.87	4988.77	4818.33	1	11.89	15.999	-0.361629	0.176055	4.86865	12.0658	41	76	66	57	22	10
Cc1cc(cc(C)c1O)[C@H]2[C@H](Oc3cc(O)ccc3C2=O)c4ccc(OCCN5CCCCC5)cc4	0	0.9249	0.85544	145.723	79.9142	18	18	69	36	33	0	30	1	5	0	0	0	0	0	0	0	0.629853	-0.240541	-0.120248	-0.0102109	0.142549	40.2323	42.8232	61.8157	68.6973	63.6965	2605.97	3103.03	4444.32	4820.63	4447.13	1	11.89	15.999	-0.361389	0.175781	4.99822	12.1051	40	73	63	54	21	10
O[C@@H]1[C@H]([C@H](Oc2cc(O)ccc12)c3ccc(OCCN4CCCCC4)cc3)c5ccc(O)cc5	0	-0.3762	0.141526	136.957	75.0606	18	18	65	34	31	0	28	1	5	0	0	0	0	0	0	0	0.58333	-0.238392	-0.10464	0.0213902	0.125724	38.2323	40.8232	57.8157	62.0331	58.6965	2399.42	2847.25	4028.98	4314.39	3962.45	1	11.85	15.999	-0.387159	0.116512	4.86237	11.865	38	69	60	51	20	9
C[C@H]1CCN(CCOc2ccc(cc2)[C@@H]3Oc4ccc(O)c(F)c4[C@@H](C)[C@@H]3c5ccc(O)cc5)C1	0	1.1589	1.34305	143.139	77.2424	18	18	67	35	32	0	29	1	4	0	0	1	0	0	0	1	0.570358	-0.234034	-0.132641	0.120362	-0.0319818	39.9599	42.0729	61.3151	66.5572	63.0037	2510.54	3003.49	4330.9	4599.19	4328.78	1	11.89	18.9984	-0.360792	0.159037	4.87476	12.2617	39	71	62	53	21	9
C[C@@H]1CCN(CCOc2ccc(cc2)[C@@H]3Oc4ccc(O)cc4[C@@H](C)[C@@H]3c5ccc(O)cc5)C1	0	1.2491	1.56025	143.012	77.3522	18	18	67	34	33	0	29	1	4	0	0	0	0	0	0	0	0.494605	-0.22769	-0.0898656	0.145038	-0.090864	37.4579	40.4911	58.1516	59.7047	56.1513	2491.79	2968.79	4251.7	4444.52	4153.76	1	11.85	15.9979	-0.361393	0.116272	4.87513	12.2731	38	71	62	53	20	9
C[C@@H]1CCN(CCOc2ccc(cc2)[C@@H]3Oc4ccc(O)c(F)c4[C@@H](C)[C@@H]3c5ccc(O)cc5)C1	0	1.1589	1.34305	143.139	77.2424	18	18	67	35	32	0	29	1	4	0	0	1	0	0	0	1	0.570358	-0.234034	-0.132641	0.120362	-0.0319818	39.9599	42.0729	61.3151	66.5572	63.0037	2510.54	3003.49	4330.9	4599.19	4328.78	1	11.89	18.9984	-0.360792	0.159037	4.87476	12.2617	39	71	62	53	21	9
C[C@@H](COc1ccc(cc1)[C@@H]2Oc3ccc(O)cc3[C@@H](C)[C@@H]2c4ccc(O)cc4)N5CCCC5	0	0.817	0.667489	141.972	77.3522	18	18	67	34	33	0	29	1	4	0	0	0	0	0	0	0	0.491876	-0.223891	-0.0892351	0.139558	-0.0891173	37.4579	40.4911	58.3177	60.8707	58.1513	2514.86	2999.62	4298.65	4545.3	4294.46	1	11.85	15.9979	-0.361393	0.116281	4.87526	12.2774	38	71	62	53	20	9
Cc1cc(C)nc(n1)N2CCN(CC2)c3ccc(cc3)C(=O)c4c(sc5cc(O)ccc45)c6ccc(O)cc6	0	1.4691	2.15825	170.217	82.9362	27	29	67	39	28	0	31	4	3	1	0	0	0	0	0	0	0.547753	-0.30831	0.081356	-0.0121651	-0.12057	48.8911	49.9977	75.4135	80.0275	80.1108	3246.55	3923.92	5720.57	5925.47	5547.46	0	11.85	31.9721	-0.36138	0.204357	4.91809	13.482	44	72	58	42	14	14
CCCN1CCN(CC1)c2ccc(cc2)C(=O)c3c(sc4cc(O)ccc34)c5ccc(O)cc5	0	1.6035	2.57121	150.806	75.4562	21	23	62	34	28	0	28	2	3	1	0	0	0	0	0	0	0.421125	-0.180498	-0.0998642	0.0833461	0.0230402	43.1711	43.3329	63.835	68.8642	68.6151	2862.56	3448.29	4996.31	5165.43	4813.31	1	11.85	31.9721	-0.36138	0.194775	4.91806	13.4811	38	66	55	42	14	11
C[C@@H](COc1ccc(cc1)[C@@H]2Oc3ccc(O)c(F)c3[C@@H](C)[C@@H]2c4ccc(O)cc4)N5CCCC5	0	0.7268	0.528238	142.1	77.2424	18	18	67	35	32	0	29	1	4	0	0	1	0	0	0	1	0.567628	-0.230235	-0.13201	0.114883	-0.0302351	39.9599	42.0729	61.4813	67.7231	65.0037	2533.62	3034.32	4377.85	4700	4469.52	1	11.89	18.9984	-0.360791	0.159038	4.8749	12.266	39	71	62	53	21	9
C[C@@H]1[C@@H]([C@@H](Oc2cc(O)ccc12)c3ccc(OCCN4CCCCC4)cc3)c5ccc(O)cc5	0	0.5397	0.291276	140.299	77.3522	18	18	67	34	33	0	29	1	4	0	0	0	0	0	0	0	0.496613	-0.224459	-0.10026	0.0990167	0.0389972	37.4579	40.4911	57.1516	60.7047	56.5937	2482.66	2946.81	4182.97	4501.97	4142.74	1	11.85	15.9979	-0.361355	0.116284	4.87467	12.2585	38	71	62	53	20	9
C[C@@H]1[C@@H]([C@@H](Oc2ccc(O)cc12)c3ccc(OCCN4CCCCC4)cc3)c5ccc(O)cc5	0	0.5397	0.291276	140.299	77.3522	18	18	67	34	33	0	29	1	4	0	0	0	0	0	0	0	0.494554	-0.228031	-0.0915304	0.14691	-0.0909259	37.4579	40.4911	57.1516	60.7047	56.1513	2484.14	2949.03	4186.17	4506.23	4152.27	1	11.85	15.9979	-0.361393	0.11627	4.87513	12.2732	38	71	62	53	20	9
C[C@H]1[C@@H]([C@@H](Oc2cc(O)ccc12)c3ccc(OCCN4CCCCC4)cc3)c5ccc(O)cc5	0	0.5397	0.291276	140.299	77.3522	18	18	67	34	33	0	29	1	4	0	0	0	0	0	0	0	0.496613	-0.224459	-0.10026	0.0990167	0.0389972	37.4579	40.4911	57.1516	60.7047	56.5937	2482.66	2946.81	4182.97	4501.97	4142.74	1	11.85	15.9979	-0.361355	0.116284	4.87467	12.2585	38	71	62	53	20	9
CC[C@H]1[C@@H]([C@@H](Oc2ccc(O)cc12)c3ccc(OCCN4CCCCC4)cc3)c5ccc(O)cc5	0	0.1353	0.0183061	144.147	80.4458	18	18	70	35	35	0	30	1	4	0	0	0	0	0	0	0	0.49455	-0.228042	-0.0915436	0.146847	-0.0907718	38.4579	41.4911	58.1516	62.7047	60.1513	2600.75	3092.27	4396.8	4822.03	4580.79	1	11.85	15.9979	-0.361393	0.116297	4.88495	12.5876	39	74	65	56	21	9
C[C@H]1[C@@H]([C@@H](Oc2ccc(O)cc12)c3ccc(OCCN4CCCCC4)cc3)c5ccc(O)cc5	0	0.5397	0.291276	140.299	77.3522	18	18	67	34	33	0	29	1	4	0	0	0	0	0	0	0	0.494554	-0.228031	-0.0915304	0.14691	-0.0909259	37.4579	40.4911	57.1516	60.7047	56.1513	2484.14	2949.03	4186.17	4506.23	4152.27	1	11.85	15.9979	-0.361393	0.11627	4.87513	12.2732	38	71	62	53	20	9
Oc1ccc(cc1)c2sc3cc(O)ccc3c2C(=O)c4ccc(cc4)N5CCN(Cc6ccccc6)CC5	0	3.048	9.2903	171.732	82.4962	27	29	66	38	28	0	32	2	3	1	0	0	0	0	0	0	0.423538	-0.188689	-0.0886395	0.0852237	0.0108374	47.1711	48.3329	70.835	75.0304	73.9475	3183.57	3831.2	5521.27	5658.59	5264.49	1	11.85	31.9721	-0.36138	0.1948	4.91808	13.4817	43	71	57	41	13	14
Oc1ccc(cc1)c2sc3cc(O)ccc3c2C(=O)c4ccc(cc4)N5CCN(CC5)C(=O)c6ccccc6	0	2.3884	5.70445	171.563	81.9646	27	29	65	39	26	0	32	2	4	1	0	0	0	0	0	0	0.526102	-0.25811	-0.0178263	0.0524345	-0.0598648	48.9456	49.665	73.7205	80.3587	79.2759	3228.21	3898.21	5645.75	5858.25	5455.15	0	11.85	31.9721	-0.36138	0.233913	4.91809	13.4819	44	70	55	39	13	15
Oc1ccc(cc1)c2sc3cc(O)ccc3c2C(=O)c4ccc(cc4)N5CCN(CC5)C(=O)c6occc6	0	0.9943	0.988632	162.653	77.913	26	28	62	38	24	0	30	2	5	1	0	0	0	0	0	0	0.662795	-0.314297	-0.125712	0.250772	-0.174236	48.7201	49.3292	73.7168	78.1884	78.94	3084.37	3739.33	5449.81	5573.07	5277.29	0	11.85	31.9721	-0.36138	0.257422	4.91808	13.4816	43	67	53	37	13	14
Cc1ccc(cc1)C(=O)N2CCN(CC2)c3ccc(cc3)C(=O)c4c(sc5cc(O)ccc45)c6ccc(O)cc6	0	2.8348	8.03609	175.845	85.0582	27	29	68	40	28	0	33	2	4	1	0	0	0	0	0	0	0.527576	-0.258683	-0.0188314	0.0498349	-0.0593567	49.9456	50.665	75.7205	82.3587	80.2759	3317.14	4001.77	5804.22	6012.87	5561.3	0	11.85	31.9721	-0.36138	0.233919	4.91809	13.4819	45	73	58	42	14	15
Oc1ccc(cc1)c2sc3cc(O)ccc3c2C(=O)c4ccc(cc4)N5CCN(CC5)C(=O)c6cccc(Cl)c6	0	2.7571	7.6016	176.279	83.4778	27	29	65	40	25	0	32	2	4	1	0	0	1	0	0	1	0.551791	-0.264702	-0.0139838	0.0596633	-0.127448	57.6585	52.6168	79.6241	86.2623	85.1794	3361.14	4054.97	5870.75	6079.97	5657.69	0	11.85	34.9689	-0.36138	0.233988	4.91809	13.482	45	70	55	39	14	15
Oc1ccc(cc1)c2sc3cc(O)ccc3c2C(=O)c4ccc(cc4)N5CCN(CC5)C(=O)c6ccc(Cl)cc6	0	2.7571	7.6016	176.279	83.4778	27	29	65	40	25	0	32	2	4	1	0	0	1	0	0	1	0.551489	-0.265984	-0.0186973	0.0629309	-0.0626167	57.6585	52.6168	79.6241	86.2623	82.2276	3350.48	4040.2	5849.1	6049.94	5590.84	0	11.85	34.9689	-0.36138	0.233924	4.91809	13.4819	45	70	55	39	14	15
C[C@H]1[C@@H]([C@@H](Oc2ccc(O)c(F)c12)c3ccc(OCCN4CCCCC4)cc3)c5ccc(O)cc5	0	0.4495	0.20205	140.427	77.2424	18	18	67	35	32	0	29	1	4	0	0	1	0	0	0	1	0.570307	-0.234375	-0.134305	0.122235	-0.0320437	39.9599	42.0729	60.3151	67.5572	63.0037	2502.89	2983.73	4265.36	4660.9	4327.29	1	11.89	18.9984	-0.360792	0.159037	4.87477	12.2618	39	71	62	53	21	9
Oc1ccc(cc1)c2sc3cc(O)ccc3c2C(=O)c4ccc(cc4)N5CCN(CC5)C(=O)c6cccc(O)c6	0	1.8253	3.33172	173.169	82.7666	27	29	66	40	26	0	32	2	5	1	0	0	0	0	0	0	0.581624	-0.273227	-0.0151986	0.0622648	-0.158738	50.7201	50.9971	76.3847	83.0229	81.94	3274.32	3958.65	5748.42	5967.34	5561.77	0	11.85	31.9721	-0.36139	0.234009	4.91807	13.4819	45	71	56	40	14	15
Oc1ccc(cc1)c2sc3cc(O)ccc3c2C(=O)c4ccc(cc4)N5CCN(CC5)C(=O)c6ccccc6O	0	1.8253	3.33172	173.169	82.7666	27	29	66	40	26	0	32	2	5	1	0	0	0	0	0	0	0.585539	-0.264456	-0.0148	-0.0473976	0.0505898	50.7201	50.9971	76.3847	84.355	83.9359	3282.23	3970.91	5773.01	6021.11	5602.51	0	11.85	31.9721	-0.36138	0.236483	4.91809	13.4819	45	71	56	40	14	15
Cc1ccccc1C(=O)N2CCN(CC2)c3ccc(cc3)C(=O)c4c(sc5cc(O)ccc45)c6ccc(O)cc6	0	2.8348	8.03609	175.845	85.0582	27	29	68	40	28	0	33	2	4	1	0	0	0	0	0	0	0.526861	-0.260471	-0.0201582	0.0690022	-0.0782039	49.9456	50.665	75.7205	83.3587	82.7741	3340.3	4035.04	5861.92	6113.24	5678.57	0	11.85	31.9721	-0.36138	0.23418	4.91809	13.482	45	73	58	42	14	15
Cc1cccc(c1)C(=O)N2CCN(CC2)c3ccc(cc3)C(=O)c4c(sc5cc(O)ccc45)c6ccc(O)cc6	0	2.8348	8.03609	175.845	85.0582	27	29	68	40	28	0	33	2	4	1	0	0	0	0	0	0	0.527505	-0.258988	-0.0199746	0.0505017	-0.043394	49.9456	50.665	75.7205	82.3587	81.2759	3324.77	4012.5	5819.83	6034.71	5620.69	0	11.85	31.9721	-0.36138	0.233928	4.91809	13.4819	45	73	58	42	14	15
C[C@H]1[C@@H]([C@@H](Oc2ccc(O)cc12)c3ccc(OCCN4CCCC4)cc3)c5ccc(O)cc5	0	0.8277	0.685087	137.388	74.2586	18	18	64	33	31	0	28	1	4	0	0	0	0	0	0	0	0.494664	-0.227595	-0.0902891	0.145507	-0.0907966	36.4579	39.4911	56.1516	57.5386	55.1513	2404.72	2866.46	4096.14	4315.9	4074.72	1	11.85	15.9979	-0.361393	0.116246	4.87511	12.2725	37	68	59	50	19	9
C[C@H]1[C@@H]([C@@H](Oc2ccc(O)c(F)c12)c3ccc(OCCN4CCCC4)cc3)c5ccc(O)cc5	0	0.7375	0.543906	137.516	74.1488	18	18	64	34	30	0	28	1	4	0	0	1	0	0	0	1	0.570416	-0.233939	-0.133064	0.120831	-0.0319144	38.9599	41.0729	59.3151	64.391	62.0037	2423.47	2901.15	4175.34	4470.57	4249.73	1	11.89	18.9984	-0.360791	0.159029	4.87474	12.2611	38	68	59	50	20	9
C[C@H]1CCN(CCOc2ccc(cc2)[C@@H]3Oc4ccc(O)cc4[C@@H](C)[C@@H]3c5ccc(O)cc5)C1	0	1.2491	1.56025	143.012	77.3522	18	18	67	34	33	0	29	1	4	0	0	0	0	0	0	0	0.494605	-0.22769	-0.0898656	0.145038	-0.090864	37.4579	40.4911	58.1516	59.7047	56.1513	2491.79	2968.79	4251.7	4444.52	4153.76	1	11.85	15.9979	-0.361393	0.116272	4.87513	12.2731	38	71	62	53	20	9
Oc1ccc(cc1)c2sc3cc(O)ccc3c2C(=O)c4ccc(cc4)N5CCN(CC5)C(=O)c6ccccc6Cl	0	2.7571	7.6016	176.279	83.4778	27	29	65	40	25	0	32	2	4	1	0	0	1	0	0	1	0.554427	-0.258717	-0.0134381	-0.0155321	0.0152073	57.6585	52.6168	79.6241	89.214	89.602	3382.81	4086.1	5927.01	6174.16	5726.06	0	11.85	34.9689	-0.36138	0.235886	4.9181	13.4821	45	70	55	39	14	15
Oc1ccc(cc1)c2sc3cc(O)ccc3c2C(=O)c4ccc(cc4)N5CCN(CC5)C(=O)c6ccncc6	0	0.7036	0.495053	167.994	80.6378	27	29	64	39	25	0	31	3	4	1	0	0	0	0	0	0	0.606209	-0.29814	-0.000713531	0.07118	-0.205497	49.3056	49.9974	74.0529	80.5249	79.442	3199.8	3867.56	5608.11	5824.35	5425.98	0	11.85	31.9721	-0.36138	0.234019	4.91809	13.4818	44	69	54	38	13	15
Oc1ccc(cc1)c2sc3cc(O)ccc3c2C(=O)c4ccc(cc4)N5CCN(CC5)C(=O)c6ccc(cc6)[N+](=O)[O-]	0	2.6017	6.76884	174.781	84.0018	27	29	67	42	25	0	32	3	6	1	0	0	0	0	0	0	0.583296	-0.256876	-0.0296075	0.058084	-0.0494825	53.8545	53.9381	80.4915	88.0195	85.7704	3341.94	4042.49	5872.49	6122.91	5679.2	0	11.85	31.9721	-0.36138	0.233942	3.68872	13.4819	47	72	56	40	15	16
Oc1ccc(cc1)c2sc3cc(O)ccc3c2C(=O)c4ccc(cc4)N5CCN(CC5)c6ccc(Cl)cc6	0	3.1539	9.94709	172.284	80.9158	27	29	63	38	25	0	31	2	3	1	0	0	1	0	0	1	0.433519	-0.175739	-0.105946	0.0655534	0.0143557	54.8841	50.2847	75.9047	80.9339	76.7331	3257.75	3931.85	5701.49	5874.41	5400.17	0	11.85	34.9689	-0.36138	0.194807	4.9181	13.4821	43	68	54	38	13	14
Oc1ccc(cc1)c2sc3cc(O)ccc3c2C(=O)c4ccc(cc4)N5CCN(CC5)C(=O)c6ccccc6[N+](=O)[O-]	0	2.6017	6.76884	174.781	84.0018	27	29	67	42	25	0	32	3	6	1	0	0	0	0	0	0	0.587436	-0.245012	-0.0068721	-0.0184027	-0.129973	53.8545	53.9381	80.4915	89.1857	91.348	3368.78	4082.71	5944.44	6248.09	5869.45	0	11.85	31.9721	-0.36138	0.236229	3.97416	13.482	47	72	56	40	15	16
Oc1ccc(cc1)c2sc3cc(O)ccc3c2C(=O)c4ccc(cc4)N5CCN(CC5)c6ccc(cc6)[N+](=O)[O-]	0	2.9985	8.991	170.785	81.4398	27	29	65	40	25	0	31	3	5	1	0	0	0	0	0	0	0.465364	-0.166458	-0.116288	0.0566221	0.00356157	51.08	51.606	76.7722	82.6911	80.2759	3248.94	3933.82	5724.22	5946.81	5488.48	0	11.85	31.9721	-0.36138	0.194833	3.69521	13.4821	45	70	55	39	14	15
CC(C)N1CCN(CC1)c2ccc(cc2)C(=O)c3c(sc4cc(O)ccc34)c5ccc(O)cc5	0	1.8808	3.53741	152.479	75.4562	21	23	62	34	28	0	28	2	3	1	0	0	0	0	0	0	0.420255	-0.176143	-0.107308	0.0844993	0.0296294	43.1711	43.3329	65.0011	69.698	68.6151	2889.31	3486.86	5076.41	5241.5	4841.83	1	11.85	31.9721	-0.36138	0.194776	4.91808	13.4814	38	66	55	42	14	11
Oc1ccc(cc1)c2sc3cc(O)ccc3c2C(=O)c4ccc(cc4)N5CCN(CC5)C6CCCC6	0	0.6262	0.392126	152.328	80.3098	21	23	66	36	30	0	30	2	3	1	0	0	0	0	0	0	0.420152	-0.176234	-0.10638	0.083161	0.0296501	45.1711	46.3329	69.0011	72.0304	72.6151	3080.43	3732.83	5435.92	5489.84	5182.16	1	11.85	31.9721	-0.36138	0.194788	4.91809	13.4819	41	71	60	47	17	11
C[C@@H](COc1ccc(cc1)[C@@H]2Oc3ccc(O)cc3[C@@H](C)[C@@H]2c4ccc(O)cc4)N5CC[C@@H](C)C5	0	1.2384	1.53363	147.596	80.4458	18	18	70	35	35	0	30	1	4	0	0	0	0	0	0	0	0.491817	-0.223986	-0.088809	0.139112	-0.0892392	38.4579	41.4911	60.3177	63.0368	59.1513	2606.01	3107.86	4466.15	4692.37	4397.6	1	11.85	15.9979	-0.361393	0.116308	4.87528	12.278	39	74	65	56	21	9
C[C@@H](COc1ccc(cc1)[C@@H]2Oc3ccc(O)c(F)c3[C@@H](C)[C@@H]2c4ccc(O)cc4)N5CC[C@@H](C)C5	0	1.1482	1.31836	147.724	80.336	18	18	70	36	34	0	30	1	4	0	0	1	0	0	0	1	0.56757	-0.23033	-0.131584	0.114436	-0.030357	40.9599	43.0729	63.4813	69.8893	66.0037	2624.76	3142.56	4545.35	4847.07	4572.68	1	11.89	18.9984	-0.360792	0.159047	4.87492	12.2666	40	74	65	56	22	9
C[C@@H](COc1ccc(cc1)[C@@H]2Oc3ccc(O)c(F)c3[C@@H](C)[C@@H]2c4ccc(O)cc4)N5CC[C@H](C)C5	0	1.1482	1.31836	147.724	80.336	18	18	70	36	34	0	30	1	4	0	0	1	0	0	0	1	0.56757	-0.23033	-0.131584	0.114436	-0.030357	40.9599	43.0729	63.4813	69.8893	66.0037	2624.76	3142.56	4545.35	4847.07	4572.68	1	11.89	18.9984	-0.360792	0.159047	4.87492	12.2666	40	74	65	56	22	9
C[C@H](CN1CCCC1)Oc2ccc(cc2)[C@@H]3Oc4ccc(O)cc4[C@@H](C)[C@@H]3c5ccc(O)cc5	0	0.817	0.667489	141.972	77.3522	18	18	67	34	33	0	29	1	4	0	0	0	0	0	0	0	0.488302	-0.216628	-0.0930081	0.134211	-0.0857948	37.4579	40.4911	58.4836	59.7047	59.1513	2512.71	2995.94	4293.48	4527.36	4371.52	1	11.85	15.9979	-0.361393	0.116291	4.87541	12.2823	38	71	62	53	20	9
C[C@H]1[C@@H]([C@@H](Oc2ccc(O)c(F)c12)c3ccc(OCCN4CCCCCC4)cc3)c5ccc(O)cc5	0	0.1615	0.0260822	143.339	80.336	18	18	70	36	34	0	30	1	4	0	0	1	0	0	0	1	0.570299	-0.23443	-0.134738	0.122715	-0.0320492	40.9599	43.0729	61.3151	71.7234	64.0037	2593.87	3078.02	4367.49	4936.17	4413.5	1	11.89	18.9984	-0.360793	0.159045	4.87479	12.2625	40	74	65	56	22	9
C[C@@H](COc1ccc(cc1)[C@@H]2Oc3ccc(O)c(F)c3[C@@H](C)[C@@H]2c4ccc(O)cc4)N5CCC[C@H]5C	0	0.7161	0.512799	146.684	80.336	18	18	70	36	34	0	30	1	4	0	0	1	0	0	0	1	0.5667	-0.225924	-0.13909	0.115605	-0.0225765	40.9599	43.0729	63.6475	70.7231	67.0037	2637.97	3161.42	4577.34	4913.99	4615.36	1	11.89	18.9984	-0.360792	0.159047	4.87494	12.2673	40	74	65	56	22	9
COc1ccc2[C@H]([C@H](OCc2c1)c3ccccc3)c4ccc(OCCN5CCCC5)cc4	0	1.4881	2.21444	136.656	73.4566	18	18	63	32	31	0	28	1	3	0	0	0	0	0	0	0	0.567203	-0.312546	-0.0743649	0.180694	-0.109359	34.6834	38.4911	52.1553	53.5423	52.8192	2314.37	2744.99	3866.33	4039.29	3842.27	1	11.9961	15.9987	-0.377545	0.0950341	4.87093	12.344	36	67	58	49	18	9
COc1ccc2[C@H]([C@H](SCc2c1)c3ccccc3)c4ccc(OCCN5CCCC5)cc4	0	2.2328	4.9854	142.831	75.5546	18	18	63	32	31	0	28	1	2	1	0	0	0	0	0	0	0.425818	-0.234778	-0.0692653	0.163893	-0.0748002	40.0367	41.1665	56.1684	60.2308	60.8454	2672.91	3186.75	4523.62	4783.66	4519.05	1	11.9961	31.9721	-0.377508	0.078593	4.95063	13.7618	36	67	58	49	18	9
Oc1ccc2[C@H]([C@H](OCc2c1)c3ccccc3)c4ccc(OCCN5CCCC5)cc4	0	1.4236	2.02664	131.618	70.363	18	18	60	31	29	0	27	1	3	0	0	0	0	0	0	0	0.472226	-0.244394	-0.0861563	0.177867	-0.0974724	33.6834	37.159	51.1553	51.5423	50.8192	2243.62	2663.93	3752.03	3879.02	3671.99	1	11.85	15.9969	-0.367394	0.105059	5.03193	12.3047	35	64	55	46	17	9
Oc1ccc2[C@H]([C@H](SCc2c1)c3ccccc3)c4ccc(OCCN5CCCC5)cc4	0	2.1683	4.70152	137.793	72.461	18	18	60	31	29	0	27	1	2	1	0	0	0	0	0	0	0.330766	-0.166929	-0.0821011	0.156145	-0.06507	39.0367	39.8344	55.1684	58.2308	58.8454	2598.6	3100.9	4400.91	4609.22	4328.47	1	11.85	31.9721	-0.360531	0.103874	5.19043	13.7421	35	64	55	46	17	9
C[C@H]1CN(CCOc2ccc(cc2)[C@@H]3Oc4ccc(O)cc4S[C@@H]3c5ccc(O)cc5)C[C@@H]1C	0	1.8604	3.46109	148.266	77.1586	18	18	65	34	31	0	28	1	4	1	0	0	0	0	0	0	0.519342	-0.235783	-0.141042	0.17282	-0.0590705	43.5856	43.8307	64.8307	69.4442	61.3924	2683.17	3193.32	4539.95	4607.75	4081.8	1	11.85	31.9721	-0.361379	0.116987	4.91016	13.394	38	69	60	51	20	9
C[C@@H]1CN(CCOc2ccc(cc2)[C@@H]3Oc4ccc(O)cc4S[C@@H]3c5ccc(O)cc5)C[C@H]1C	0	1.8604	3.46109	148.266	77.1586	18	18	65	34	31	0	28	1	4	1	0	0	0	0	0	0	0.519342	-0.235783	-0.141042	0.17282	-0.0590705	43.5856	43.8307	64.8307	69.4442	61.3924	2683.17	3193.32	4539.95	4607.75	4081.8	1	11.85	31.9721	-0.361379	0.116987	4.91016	13.394	38	69	60	51	20	9
Oc1ccc(cc1)[C@H]2Sc3cc(O)ccc3O[C@H]2c4ccc(OCCCN5CCCC5)cc4	0	0.7296	0.532316	139.93	74.065	18	18	62	33	29	0	27	1	4	1	0	0	0	0	0	0	0.51354	-0.228961	-0.0876625	-0.00460802	0.125513	42.5856	42.8307	61.8307	65.0566	60.1155	2555.46	3029.78	4253.72	4345.53	3969.37	1	11.85	31.9721	-0.361379	0.116936	4.9101	13.392	37	66	57	48	19	9
C[C@H](COc1ccc(cc1)[C@@H]2Oc3ccc(O)cc3S[C@@H]2c4ccc(O)cc4)N5CCCC5	0	1.0069	1.01385	141.603	74.065	18	18	62	33	29	0	27	1	4	1	0	0	0	0	0	0	0.516671	-0.231891	-0.140831	0.167806	-0.0572566	42.5856	42.8307	62.9969	67.4439	62.3924	2607.42	3104.81	4398.41	4518.75	4136.72	1	11.85	31.9721	-0.361379	0.116966	4.91027	13.3977	37	66	57	48	19	9
Oc1ccc(cc1)[C@H]2Sc3cc(O)ccc3O[C@H]2c4ccc(OCCN5CC6CC6C5)cc4	0	1.0438	1.08952	141.667	72.7314	18	18	60	33	27	0	27	1	4	1	0	0	0	0	0	0	0.51935	-0.235724	-0.14091	0.172635	-0.059065	42.5856	43.8307	62.8307	65.278	60.3924	2582.01	3114.8	4349.07	4369.21	3992.28	1	11.85	31.9721	-0.361379	0.116965	4.91013	13.3931	38	65	56	47	20	9
Oc1ccc(cc1)[C@H]2Sc3cc(O)ccc3O[C@H]2c4ccc(OCCN5CCCC5)cc4	0	1.0176	1.03551	137.019	70.9714	18	18	59	32	27	0	26	1	4	1	0	0	0	0	0	0	0.519459	-0.235594	-0.141885	0.173755	-0.0589357	41.5856	41.8307	60.8307	64.1118	59.3924	2497.12	2971.44	4195.52	4288.73	3916.03	1	11.85	31.9721	-0.361379	0.116927	4.91012	13.3927	36	63	54	45	18	9
C[C@@H]1CCN(CCOc2ccc(cc2)[C@@H]3Oc4ccc(O)cc4S[C@@H]3c5ccc(O)cc5)C1	0	1.439	2.07072	142.642	74.065	18	18	62	33	29	0	27	1	4	1	0	0	0	0	0	0	0.5194	-0.23569	-0.141461	0.173286	-0.0590032	42.5856	42.8307	62.8307	66.278	60.3924	2584.22	3073.81	4351.14	4417.45	3995.22	1	11.85	31.9721	-0.361379	0.116957	4.91014	13.3934	37	66	57	48	19	9
C[C@H]1CCN(CCOc2ccc(cc2)[C@@H]3Oc4ccc(O)cc4S[C@@H]3c5ccc(O)cc5)C1	0	1.439	2.07072	142.642	74.065	18	18	62	33	29	0	27	1	4	1	0	0	0	0	0	0	0.5194	-0.23569	-0.141461	0.173286	-0.0590032	42.5856	42.8307	62.8307	66.278	60.3924	2584.22	3073.81	4351.14	4417.45	3995.22	1	11.85	31.9721	-0.361379	0.116957	4.91014	13.3934	37	66	57	48	19	9
C[C@@H]1CCCN1CCOc2ccc(cc2)[C@@H]3Oc4ccc(O)cc4S[C@@H]3c5ccc(O)cc5	0	1.0069	1.01385	141.603	74.065	18	18	62	33	29	0	27	1	4	1	0	0	0	0	0	0	0.518524	-0.231323	-0.149177	0.175032	-0.0515778	42.5856	42.8307	62.9969	67.1118	60.3924	2594.36	3088.15	4374.9	4471.01	4003.32	1	11.85	31.9721	-0.361379	0.116959	4.91016	13.394	37	66	57	48	19	9
C[C@H]1CCCN1CCOc2ccc(cc2)[C@@H]3Oc4ccc(O)cc4S[C@@H]3c5ccc(O)cc5	0	1.0069	1.01385	141.603	74.065	18	18	62	33	29	0	27	1	4	1	0	0	0	0	0	0	0.518524	-0.231323	-0.149177	0.175032	-0.0515778	42.5856	42.8307	62.9969	67.1118	60.3924	2594.36	3088.15	4374.9	4471.01	4003.32	1	11.85	31.9721	-0.361379	0.116959	4.91016	13.394	37	66	57	48	19	9
CC[C@@H]1CCN(CCOc2ccc(cc2)[C@@H]3Oc4ccc(O)cc4S[C@@H]3c5ccc(O)cc5)C1	0	0.7628	0.581864	145.72	77.1586	18	18	65	34	31	0	28	1	4	1	0	0	0	0	0	0	0.5194	-0.23569	-0.141465	0.173301	-0.059019	43.5856	43.8307	63.8307	68.278	62.5586	2659.18	3157.2	4456.39	4544.41	4112.79	1	11.85	31.9721	-0.361379	0.116985	4.91015	13.3937	38	69	60	51	20	9
CC[C@H]1CCN(CCOc2ccc(cc2)[C@@H]3Oc4ccc(O)cc4S[C@@H]3c5ccc(O)cc5)C1	0	0.7628	0.581864	145.72	77.1586	18	18	65	34	31	0	28	1	4	1	0	0	0	0	0	0	0.5194	-0.23569	-0.141465	0.173301	-0.059019	43.5856	43.8307	63.8307	68.278	62.5586	2659.18	3157.2	4456.39	4544.41	4112.79	1	11.85	31.9721	-0.361379	0.116985	4.91015	13.3937	38	69	60	51	20	9
CC(C)[C@@H]1CCN(CCOc2ccc(cc2)[C@@H]3Oc4ccc(O)cc4S[C@@H]3c5ccc(O)cc5)C1	0	1.5724	2.47244	151.178	80.2522	18	18	68	35	33	0	29	1	4	1	0	0	0	0	0	0	0.5194	-0.235691	-0.141468	0.173315	-0.0590345	44.5856	44.8307	65.8307	70.278	64.7248	2753.29	3267.74	4620.52	4700.03	4255.22	1	11.85	31.9721	-0.361379	0.117015	4.91016	13.394	39	72	63	54	21	9
CC(C)[C@H]1CCN(CCOc2ccc(cc2)[C@@H]3Oc4ccc(O)cc4S[C@@H]3c5ccc(O)cc5)C1	0	1.5724	2.47244	151.178	80.2522	18	18	68	35	33	0	29	1	4	1	0	0	0	0	0	0	0.5194	-0.235691	-0.141468	0.173315	-0.0590345	44.5856	44.8307	65.8307	70.278	64.7248	2753.29	3267.74	4620.52	4700.03	4255.22	1	11.85	31.9721	-0.361379	0.117015	4.91016	13.394	39	72	63	54	21	9
CC1(C)CCN(CCOc2ccc(cc2)[C@@H]3Oc4ccc(O)cc4S[C@@H]3c5ccc(O)cc5)C1	0	2.7634	7.63638	149.272	77.1586	18	18	65	34	31	0	28	1	4	1	0	0	0	0	0	0	0.519349	-0.235781	-0.141064	0.172847	-0.0590653	43.5856	43.8307	65.8307	68.4442	61.3924	2692.2	3206.97	4588.81	4575.48	4086.93	1	11.85	31.9721	-0.361379	0.116988	4.91016	13.394	38	69	60	51	20	9
CC1(C)CCCN1CCOc2ccc(cc2)[C@@H]3Oc4ccc(O)cc4S[C@@H]3c5ccc(O)cc5	0	2.1437	4.59545	147.615	77.1586	18	18	65	34	31	0	28	1	4	1	0	0	0	0	0	0	0.51812	-0.228144	-0.155104	0.17618	-0.0454796	43.5856	43.8307	66.1631	70.1118	61.3924	2713.34	3237.37	4642.7	4695.97	4103.02	1	11.85	31.9721	-0.361379	0.116993	4.91019	13.3952	38	69	60	51	20	9
C[C@@H]1CN(CCOc2ccc(cc2)[C@@H]3Oc4ccc(O)cc4S[C@@H]3c5ccc(O)cc5)C[C@@H]1C	0	1.8604	3.46109	148.266	77.1586	18	18	65	34	31	0	28	1	4	1	0	0	0	0	0	0	0.519342	-0.235783	-0.141042	0.17282	-0.0590705	43.5856	43.8307	64.8307	69.4442	61.3924	2683.17	3193.32	4539.95	4607.75	4081.8	1	11.85	31.9721	-0.361379	0.116987	4.91016	13.394	38	69	60	51	20	9
CN(C)c1cccc(c1)N2CCc3cc(O)ccc3C2c4ccc(OCCN5CCCCC5)cc4	0	1.2092	1.46216	150.648	82.3753	18	18	72	35	37	0	30	3	2	0	0	0	0	0	0	0	0.460049	-0.254455	-0.0748024	0.1619	0.0137229	37.6289	41.4919	57.3223	60.3775	57.1837	2676.29	3168.43	4473.89	4803.65	4504.4	1	11.85	15.9959	-0.360549	0.111507	5.08051	12.6789	39	76	67	58	21	9
CC[C@@H](COc1ccc(cc1)[C@@H]2Oc3ccc(O)cc3S[C@@H]2c4ccc(O)cc4)N5CCCC5	0	0.7189	0.516817	144.515	77.1586	18	18	65	34	31	0	28	1	4	1	0	0	0	0	0	0	0.516605	-0.23199	-0.140519	0.167913	-0.057752	43.5856	43.8307	63.9969	69.6101	65.7245	2695.21	3205.04	4529.06	4695.4	4340.59	1	11.85	31.9721	-0.361379	0.116996	4.91035	13.4001	38	69	60	51	20	9
CC[C@H](COc1ccc(cc1)[C@@H]2Oc3ccc(O)cc3S[C@@H]2c4ccc(O)cc4)N5CCCC5	0	0.7189	0.516817	144.515	77.1586	18	18	65	34	31	0	28	1	4	1	0	0	0	0	0	0	0.516605	-0.23199	-0.140519	0.167913	-0.057752	43.5856	43.8307	63.9969	69.6101	65.7245	2695.21	3205.04	4529.06	4695.4	4340.59	1	11.85	31.9721	-0.361379	0.116996	4.91035	13.4001	38	69	60	51	20	9
CC(C)[C@@H](COc1ccc(cc1)[C@@H]2Oc3ccc(O)cc3S[C@@H]2c4ccc(O)cc4)N5CCCC5	0	1.5285	2.33631	149.972	80.2522	18	18	68	35	33	0	29	1	4	1	0	0	0	0	0	0	0.516547	-0.232087	-0.140225	0.168012	-0.0582148	44.5856	44.8307	65.9969	71.7763	69.0566	2802.94	3333.97	4724.1	4904.18	4580.89	1	11.85	31.9721	-0.361379	0.117028	4.91042	13.4026	39	72	63	54	21	9
CC(C)[C@H](COc1ccc(cc1)[C@@H]2Oc3ccc(O)cc3S[C@@H]2c4ccc(O)cc4)N5CCCC5	0	1.5285	2.33631	149.972	80.2522	18	18	68	35	33	0	29	1	4	1	0	0	0	0	0	0	0.516547	-0.232087	-0.140225	0.168012	-0.0582148	44.5856	44.8307	65.9969	71.7763	69.0566	2802.94	3333.97	4724.1	4904.18	4580.89	1	11.85	31.9721	-0.361379	0.117028	4.91042	13.4026	39	72	63	54	21	9
CC(C)(COc1ccc(cc1)[C@@H]2Oc3ccc(O)cc3S[C@@H]2c4ccc(O)cc4)N5CCCC5	0	1.6001	2.56032	146.075	77.1586	18	18	65	34	31	0	28	1	4	1	0	0	0	0	0	0	0.51478	-0.22922	-0.139714	0.162762	-0.0558217	43.5856	43.8307	66.1631	70.776	65.3924	2740.34	3272.28	4695.53	4793.63	4393.89	1	11.85	31.9721	-0.361379	0.117008	4.91042	13.4026	38	69	60	51	20	9
C[C@@H](CN1CCCC1)Oc2ccc(cc2)[C@@H]3Oc4ccc(O)cc4S[C@@H]3c5ccc(O)cc5	0	1.0069	1.01385	141.603	74.065	18	18	62	33	29	0	27	1	4	1	0	0	0	0	0	0	0.513097	-0.224628	-0.144604	0.162459	-0.0539394	42.5856	42.8307	63.1628	66.278	63.3924	2605.39	3101.31	4393.57	4501.28	4214.89	1	11.85	31.9721	-0.361379	0.116977	4.91042	13.4026	37	66	57	48	19	9
C[C@H](CN1CCCC1)Oc2ccc(cc2)[C@@H]3Oc4ccc(O)cc4S[C@@H]3c5ccc(O)cc5	0	1.0069	1.01385	141.603	74.065	18	18	62	33	29	0	27	1	4	1	0	0	0	0	0	0	0.513097	-0.224628	-0.144604	0.162459	-0.0539394	42.5856	42.8307	63.1628	66.278	63.3924	2605.39	3101.31	4393.57	4501.28	4214.89	1	11.85	31.9721	-0.361379	0.116977	4.91042	13.4026	37	66	57	48	19	9
CC[C@@H](CN1CCCC1)Oc2ccc(cc2)[C@@H]3Oc4ccc(O)cc4S[C@@H]3c5ccc(O)cc5	0	0.7189	0.516817	144.515	77.1586	18	18	65	34	31	0	28	1	4	1	0	0	0	0	0	0	0.512904	-0.224886	-0.143602	0.162281	-0.0549404	43.5856	43.8307	64.1628	68.6101	65.5586	2691.8	3199.35	4520.88	4676.27	4409.14	1	11.85	31.9721	-0.361379	0.117013	4.91058	13.4075	38	69	60	51	20	9
CC[C@H](CN1CCCC1)Oc2ccc(cc2)[C@@H]3Oc4ccc(O)cc4S[C@@H]3c5ccc(O)cc5	0	0.7189	0.516817	144.515	77.1586	18	18	65	34	31	0	28	1	4	1	0	0	0	0	0	0	0.512904	-0.224886	-0.143602	0.162281	-0.0549404	43.5856	43.8307	64.1628	68.6101	65.5586	2691.8	3199.35	4520.88	4676.27	4409.14	1	11.85	31.9721	-0.361379	0.117013	4.91058	13.4075	38	69	60	51	20	9
Oc1ccc(cc1)c2oc3ccc(O)cc3c2	0	0.7095	0.50339	73.2755	33.7139	15	17	27	17	10	0	14	0	3	0	0	0	0	0	0	0	0.227278	-0.0829338	-0.0185262	0.00367398	-0.0521085	19.3234	20.3284	29.6567	26.6567	19.9926	1010.61	1191.99	1674.89	1464.55	1103.67	0	11.85	15.9969	-0.361388	0.194933	4.78482	9.35248	19	29	22	12	2	7
Oc1ccc(cc1)c2oc3c(Br)cc(O)cc3c2	0	1.1622	1.35071	80.8097	36.0971	15	17	27	18	9	0	14	0	3	0	0	0	0	1	0	1	0.248191	-0.0823477	-0.0416218	0.013738	-0.0478148	63.5815	26.981	42.9621	48.8241	48.8126	1252.19	1483.77	2114.84	1932.14	1523.14	0	11.85	78.9183	-0.36136	0.195027	4.79698	10.6257	20	29	22	12	3	7
Oc1cc(Br)c2oc(cc2c1)c3ccc(O)c(F)c3	0	1.072	1.14918	80.9375	35.9873	15	17	27	19	8	0	14	0	3	0	0	1	0	1	0	2	0.324282	-0.0904622	-0.0914562	0.0433941	-0.101133	66.0835	28.5628	46.1257	54.0947	51.9761	1266.75	1510.1	2173.48	2020.03	1594.56	0	11.85	78.9183	-0.360666	0.195153	4.36241	10.6243	21	29	22	12	4	7
COc1cc(O)cc2cc(oc12)c3ccc(O)cc3	0	0.2109	0.0444788	79.919	37.6095	15	17	31	19	12	0	15	0	4	0	0	0	0	0	0	0	0.38607	-0.165753	-0.0640419	0.0760268	-0.0658576	22.0979	22.9926	33.3209	33.0954	29.0954	1138.07	1350.91	1927.46	1801.48	1490.15	0	11.85	15.9979	-0.361344	0.195092	4.78911	9.42122	21	33	26	16	4	7
COc1cc(O)cc2cc(oc12)c3ccc(O)c(F)c3	0	0.1207	0.0145685	80.0468	37.4997	15	17	31	20	11	0	15	0	4	0	0	1	0	0	0	1	0.462161	-0.173867	-0.113872	0.105746	-0.118686	24.5999	24.5743	36.4845	38.366	32.259	1152.54	1377.05	1985.65	1888.5	1560.16	0	11.85	18.9984	-0.36066	0.195218	4.34667	9.39849	22	33	26	16	5	7
COc1cc(O)c(Br)c2cc(oc12)c3ccc(O)cc3	0	0.6636	0.440365	87.4532	39.9927	15	17	31	20	11	0	15	0	4	0	0	0	0	1	0	1	0.408373	-0.161204	-0.0789906	0.0614573	-0.0762415	66.356	29.6452	46.6263	61.9154	51.2627	1400.21	1672.81	2428.37	2372.8	1947.45	0	11.9988	78.9185	-0.360876	0.143014	4.80127	11.0744	22	33	26	16	5	7
COc1cc(O)c(Br)c2cc(oc12)c3ccc(O)c(F)c3	0	0.5734	0.328788	87.581	39.8829	15	17	31	21	10	0	15	0	4	0	0	1	0	1	0	2	0.484464	-0.169319	-0.128815	0.0912516	-0.128359	68.858	31.227	49.7898	67.186	54.4263	1414.79	1699.21	2487.2	2461.06	2019.41	0	11.9988	78.9185	-0.359207	0.153856	4.371	11.073	23	33	26	16	6	7
Oc1ccc(cc1)[C@H]2Sc3cc(O)ccc3O[C@H]2c4ccc(OCCN5C6CCCC5CC6)cc4	0	0.0296	0.00087616	143.125	78.9186	18	18	66	35	31	0	29	1	4	1	0	0	0	0	0	0	0.517502	-0.227054	-0.154981	0.17455	-0.0443456	44.5856	45.8307	68.1631	73.278	62.3924	2828.66	3399.6	4878.29	4985.66	4200.59	1	11.85	31.9721	-0.361379	0.117028	4.9102	13.3955	40	71	62	53	22	9
Oc1ccc(cc1)[C@H]2Sc3cc(O)ccc3O[C@H]2c4ccc(OCCN5C6CCCC5CCC6)cc4	0	-0.2584	0.0667706	146.037	82.0122	18	18	69	36	33	0	30	1	4	1	0	0	0	0	0	0	0.517407	-0.227402	-0.155706	0.174826	-0.0439431	45.5856	46.8307	69.1631	76.4442	66.3924	2928.56	3508.7	5006.62	5264.73	4483.59	1	11.85	31.9721	-0.361379	0.117057	4.91023	13.3962	41	74	65	56	23	9
Oc1ccc(cc1)[C@H]2Sc3cc(O)ccc3O[C@H]2c4ccc(OCCN5C6CCC5CC6)cc4	0	0.3176	0.10087	140.213	75.825	18	18	63	34	29	0	28	1	4	1	0	0	0	0	0	0	0.517597	-0.226705	-0.15425	0.173739	-0.0442208	43.5856	44.8307	67.1631	68.1118	61.3924	2724.34	3285.37	4738.15	4604.3	4106.21	1	11.85	31.9721	-0.361379	0.117	4.91018	13.3948	39	68	59	50	21	9
Oc1ccc(cc1)[C@H]2Sc3cc(O)ccc3O[C@H]2c4ccc(OCCN5CC6CC5CO6)cc4	0	1.0507	1.10397	142.522	73.5334	18	18	61	34	27	0	27	1	5	1	0	0	0	0	0	0	0.695223	-0.314557	-0.255539	0.323198	-0.0615727	44.3601	45.4949	67.9932	67.6653	61.7245	2648.72	3190.77	4591.26	4495.65	4061.86	1	11.85	31.9721	-0.374691	0.117145	4.91015	13.3939	39	66	57	48	21	9
Oc1ccc(cc1)[C@H]2Sc3cc(O)ccc3O[C@H]2c4ccc(OCCN5CC6CCC5CC6)cc4	0	1.1607	1.34722	147.411	78.9186	18	18	66	35	31	0	29	1	4	1	0	0	0	0	0	0	0.518327	-0.231778	-0.148834	0.174608	-0.0518268	44.5856	45.8307	67.9969	72.4442	62.3924	2818.12	3382.71	4838.05	4926.9	4194.58	1	11.85	31.9721	-0.361379	0.117024	4.91019	13.395	40	71	62	53	22	9
Oc1ccc(cc1)[C@H]2Sc3cc(O)ccc3O[C@H]2c4ccc(OCCN5CC6CC7CC(C6)CC5C7)cc4	0	1.3117	1.72056	161.789	86.8658	18	18	73	38	35	0	32	1	4	1	0	0	0	0	0	0	0.518312	-0.231877	-0.149574	0.175404	-0.0518208	47.5856	49.8307	74.9969	84.7765	68.5586	3215.13	3892.36	5648.8	6182.16	4771.67	1	11.85	31.9721	-0.361379	0.117122	4.91024	13.3966	44	79	70	61	26	9
Oc1ccc(cc1)[C@H]2Sc3cc(O)ccc3O[C@H]2c4ccc(OCCN5CC[C@H]6C[C@@H]56)cc4	0	1.1931	1.42349	140.047	72.7314	18	18	60	33	27	0	27	1	4	1	0	0	0	0	0	0	0.518524	-0.231016	-0.149153	0.174701	-0.0515778	42.5856	43.8307	62.9969	66.1118	60.3924	2590.93	3129.49	4365.34	4425.85	3999.13	1	11.85	31.9721	-0.361379	0.116968	4.91014	13.3936	38	65	56	47	20	9
Oc1ccc(cc1)[C@H]2Sc3cc(O)ccc3O[C@H]2c4ccc(OCCN5CC[C@@H]6C[C@H]56)cc4	0	1.1931	1.42349	140.047	72.7314	18	18	60	33	27	0	27	1	4	1	0	0	0	0	0	0	0.518524	-0.231016	-0.149153	0.174701	-0.0515778	42.5856	43.8307	62.9969	66.1118	60.3924	2590.93	3129.49	4365.34	4425.85	3999.13	1	11.85	31.9721	-0.361379	0.116968	4.91014	13.3936	38	65	56	47	20	9
Oc1ccc(cc1)[C@H]2Sc3cc(O)ccc3O[C@H]2c4ccc(OCCN5CC6CCC6C5)cc4	0	1.4926	2.22785	145.705	75.825	18	18	63	34	29	0	28	1	4	1	0	0	0	0	0	0	0.519342	-0.23578	-0.141042	0.172817	-0.0590705	43.5856	44.8307	64.8307	68.4442	61.3924	2682.43	3229.28	4534.12	4577.31	4081.84	1	11.85	31.9721	-0.361379	0.116993	4.91015	13.3938	39	68	59	50	21	9
Oc1ccc(cc1)[C@H]2Sc3cc(O)ccc3O[C@H]2c4ccc(OCCN5C[C@H]6CCC[C@H]6C5)cc4	0	1.2046	1.45106	148.616	78.9186	18	18	66	35	31	0	29	1	4	1	0	0	0	0	0	0	0.519341	-0.235784	-0.141045	0.172852	-0.0591092	44.5856	45.8307	67.8307	70.4442	62.5586	2796.4	3357.08	4811.61	4752.45	4181.01	1	11.85	31.9721	-0.361379	0.117021	4.91016	13.3941	40	71	62	53	22	9
Oc1ccc(cc1)[C@H]2Sc3cc(O)ccc3O[C@H]2c4ccc(OCCN5C[C@H]6CCCC[C@H]6C5)cc4	0	0.9166	0.840156	151.528	82.0122	18	18	69	36	33	0	30	1	4	1	0	0	0	0	0	0	0.519341	-0.235784	-0.141049	0.172849	-0.0591023	45.5856	46.8307	68.8307	73.4442	65.7248	2889.73	3458.36	4931.73	4993.28	4397.77	1	11.85	31.9721	-0.361379	0.117051	4.91017	13.3945	41	74	65	56	23	9
Oc1ccc(cc1)[C@H]2Sc3cc(O)ccc3O[C@H]2c4ccc(OCCN5CCC6(CCCC6)CC5)cc4	0	1.2838	1.64814	158.274	85.1058	18	18	72	37	35	0	31	1	4	1	0	0	0	0	0	0	0.519348	-0.236038	-0.143146	0.17524	-0.0591402	46.5856	47.8307	70.8307	75.278	66.7248	2982.07	3564.8	5103.03	5155.91	4477.73	1	11.85	31.9721	-0.361379	0.117079	4.91017	13.3943	42	77	68	59	24	9
Oc1ccc(cc1)[C@H]2Sc3cc(O)ccc3O[C@H]2c4ccc(OCCN5CC6(CCC6)C5)cc4	0	1.0606	1.12487	146.458	75.825	18	18	63	34	29	0	28	1	4	1	0	0	0	0	0	0	0.519939	-0.234829	-0.141077	0.171785	-0.0605928	43.5856	44.8307	63.6645	67.4442	61.5586	2648.24	3197.54	4415.85	4481.25	4056	1	11.85	31.9721	-0.361379	0.116997	4.91012	13.3927	39	68	59	50	21	9
Oc1ccc(cc1)[C@H]2Sc3cc(O)ccc3O[C@H]2c4ccc(OCCN5CCC(F)(F)CC5)cc4	0	1.5092	2.27768	141.687	73.8454	18	18	62	35	27	0	27	1	4	1	0	2	0	0	0	2	0.689341	-0.292545	-0.156669	0.0668584	0.0977309	47.5897	45.9942	70.6599	73.6051	64.0817	2601.37	3099.57	4404.65	4593.39	4058.18	1	11.9	31.9721	-0.361379	0.288664	3.99598	13.3934	39	66	57	48	21	9
Oc1ccc(cc1)[C@H]2Sc3cc(O)ccc3O[C@H]2c4ccc(OCCN5CCC6(CC5)OCCO6)cc4	0	0.7526	0.566407	151.982	80.5226	18	18	68	37	31	0	29	1	6	1	0	0	0	0	0	0	0.849547	-0.413544	-0.176377	0.0971892	0.209768	48.1345	49.159	73.5977	76.6063	67.4994	2826.68	3379.68	4836.63	4969.03	4358.28	1	11.85	31.9721	-0.36166	0.171233	4.91015	13.3939	42	73	64	55	24	9
OC1CCN(CCOc2ccc(cc2)[C@@H]3Oc4ccc(O)cc4S[C@@H]3c5ccc(O)cc5)CC1	0	0.5069	0.256948	142.981	74.867	18	18	63	34	29	0	27	1	5	1	0	0	0	0	0	0	0.598626	-0.251438	-0.157828	0.113571	0.026676	44.3601	44.1628	64.4949	69.9422	61.9459	2618.62	3108.87	4378.52	4570.74	4046.73	1	11.85	31.9721	-0.392535	0.117029	4.79746	13.3936	38	67	58	49	20	9
OCC1CCN(CCOc2ccc(cc2)[C@@H]3Oc4ccc(O)cc4S[C@@H]3c5ccc(O)cc5)CC1	0	0.2628	0.0690638	147.098	77.9606	18	18	66	35	31	0	28	1	5	1	0	0	0	0	0	0	0.602985	-0.268013	-0.140297	0.184468	-0.135895	45.3601	45.1628	65.1628	71.9422	64.2228	2700.09	3200.78	4496.39	4706.52	4156.39	1	11.85	31.9721	-0.395576	0.117042	4.37523	13.3938	39	70	61	52	21	9
OCCC1CCN(CCOc2ccc(cc2)[C@@H]3Oc4ccc(O)cc4S[C@@H]3c5ccc(O)cc5)CC1	0	-0.0252	0.00063504	150.01	81.0542	18	18	69	36	33	0	29	1	5	1	0	0	0	0	0	0	0.602779	-0.269438	-0.148488	0.184869	-0.0500856	46.3601	46.1628	66.1628	72.6101	66.2228	2771.96	3278.52	4590.23	4809.95	4273.42	1	11.85	31.9721	-0.395849	0.117068	4.16411	13.3939	40	73	64	55	22	9
NC(=O)C1CCN(CCOc2ccc(cc2)[C@@H]3Oc4ccc(O)cc4S[C@@H]3c5ccc(O)cc5)CC1	0	0.2381	0.0566916	148.082	78.3938	18	18	66	36	30	0	28	2	5	1	0	0	0	0	0	0	0.665674	-0.293539	-0.133351	0.175062	-0.16292	46.7201	46.3289	67.8824	74.2745	66.5552	2759.39	3272.32	4607.41	4826.08	4262.89	1	11.9	31.9721	-0.36166	0.20041	4.45373	13.3939	40	70	60	51	21	10
Oc1ccc(cc1)[C@H]2Sc3cc(O)ccc3O[C@H]2c4ccc(OCCN5CC[C@@H](F)C5)cc4	0	1.7349	3.00988	138.378	70.8616	18	18	59	33	26	0	26	1	4	1	0	1	0	0	0	1	0.615012	-0.257595	-0.208517	0.245589	-0.0641354	44.0877	43.4125	63.9943	67.5382	60.9742	2509.5	2994.08	4246.3	4348.12	3945.02	1	11.9	31.9721	-0.361379	0.170904	3.99221	13.3927	37	63	54	45	19	9
O[C@@H]1CCN(CCOc2ccc(cc2)[C@@H]3Oc4ccc(O)cc4S[C@@H]3c5ccc(O)cc5)C1	0	0.7949	0.631866	140.07	71.7734	18	18	60	33	27	0	26	1	5	1	0	0	0	0	0	0	0.604696	-0.254888	-0.203746	0.241367	-0.0636665	43.3601	43.1628	63.4949	66.9974	60.7245	2538.52	3025.7	4288.13	4375.81	3965.41	1	11.85	31.9721	-0.391282	0.117021	4.7472	13.393	37	64	55	46	19	9
OC[C@H]1CCCN1CCOc2ccc(cc2)[C@@H]3Oc4ccc(O)cc4S[C@@H]3c5ccc(O)cc5	0	0.5069	0.256948	142.981	74.867	18	18	63	34	29	0	27	1	5	1	0	0	0	0	0	0	0.609438	-0.265384	-0.207526	0.270264	-0.0750754	44.3601	44.1628	64.329	69.9974	64.3887	2632.12	3136.07	4438.53	4564.65	4117.43	1	11.85	31.9721	-0.394272	0.117037	4.4812	13.3942	38	67	58	49	20	9
OC[C@@H]1CCCN1CCOc2ccc(cc2)[C@@H]3Oc4ccc(O)cc4S[C@@H]3c5ccc(O)cc5	0	0.5069	0.256948	142.981	74.867	18	18	63	34	29	0	27	1	5	1	0	0	0	0	0	0	0.609438	-0.265384	-0.207526	0.270264	-0.0750754	44.3601	44.1628	64.329	69.9974	64.3887	2632.12	3136.07	4438.53	4564.65	4117.43	1	11.85	31.9721	-0.394272	0.117037	4.4812	13.3942	38	67	58	49	20	9
Oc1ccc(cc1)[C@H]2Sc3cc(O)ccc3O[C@H]2c4ccc(OCCN5CCSCC5)cc4	0	2.2074	4.87261	148.413	73.8714	18	18	60	33	27	0	26	1	4	2	0	0	0	0	0	0	0.55175	-0.252716	-0.187547	0.238547	-0.0624778	48.7134	46.1702	65.1703	69.2253	62.0622	2695.95	3177.94	4428.64	4594.32	4061.28	1	11.85	31.9731	-0.361379	0.116975	4.91017	13.3943	37	64	55	46	19	9
Oc1ccc(cc1)[C@H]2Sc3cc(O)ccc3O[C@H]2c4ccc(OCCN5CCS(=O)(=O)CC5)cc4	0	1.1916	1.41991	149.262	75.4754	18	18	62	35	27	0	26	1	6	2	0	0	0	0	0	0	0.695299	-0.251932	-0.228753	0.102413	0.109975	52.2623	53.283	72.2731	74.5536	65.1691	2855.65	3376	4809.58	4891.04	4220.66	1	11.9985	31.9734	-0.361379	0.217892	4.91018	13.3947	39	66	55	46	19	11
Oc1ccc(cc1)[C@H]2Sc3cc(O)ccc3O[C@H]2c4ccc(OCCN5CCC(F)CC5)cc4	0	1.4469	2.09352	141.289	73.9552	18	18	62	34	28	0	27	1	4	1	0	1	0	0	0	1	0.608566	-0.253793	-0.159971	0.109893	0.0321011	45.0877	44.4125	64.9943	70.4416	62.2371	2589.32	3077.47	4338.13	4537.15	4026.4	1	11.9	31.9721	-0.36166	0.161931	4.04247	13.3934	38	66	57	48	20	9
Oc1ccc(cc1F)c2oc3c(C=C)c(Br)c(O)c(Br)c3n2	0	1.9856	3.94261	94.23	41.8973	15	17	30	22	8	0	15	1	3	0	0	1	0	2	0	3	0.429456	-0.148998	-0.0791642	-0.00889282	-0.0703964	112.702	37.5479	63.1509	96.6698	120.299	1741.23	2096.15	3100.41	3215.69	2637.62	0	11.9988	78.9194	-0.358332	0.180825	4.36978	11.9342	24	32	24	14	6	8
COc1cc(O)c(Br)c2nc(oc12)c3ccc(O)c(F)c3	0	0.5224	0.272902	84.4122	38.5561	15	17	30	21	9	0	14	1	4	0	0	1	0	1	0	2	0.567406	-0.232489	-0.104581	0.0425017	-0.0656424	69.218	31.5594	50.5098	68.9563	55.3676	1360.35	1631.26	2383.71	2362.24	1935.67	0	11.9988	78.9185	-0.359165	0.180964	4.35015	10.9064	23	32	25	15	6	7
COc1c(Br)c(O)c(Br)c2nc(oc12)c3ccc(O)c(F)c3	0	0.9751	0.95082	91.9464	40.9393	15	17	30	22	8	0	14	1	4	0	0	1	0	2	0	3	0.594259	-0.226064	-0.144604	0.055556	-0.0614727	113.476	38.2121	63.8151	99.9856	121.793	1638.89	1974.33	2921.96	3017.32	2469.83	0	11.9988	78.9194	-0.358313	0.181039	4.36231	11.6807	24	32	25	15	7	7
COc1cc(O)c(Cl)c2cc(oc12)c3ccc(O)cc3	0	0.5796	0.335936	84.6352	39.1227	15	17	31	20	11	0	15	0	4	0	0	0	1	0	0	1	0.420957	-0.161687	-0.0844324	0.0567672	-0.0793283	30.8108	25.9443	39.2245	45.8827	38.931	1304.94	1561.3	2265.99	2209.76	1821.71	0	11.9985	34.9694	-0.360832	0.155571	4.79675	10.297	22	33	26	16	5	7
COc1cc(O)c(C#N)c2cc(oc12)c3ccc(O)cc3	0	0.05	0.0025	84.8975	39.8027	15	17	32	21	11	0	16	1	4	0	0	0	0	0	0	0	0.489953	-0.174133	-0.0597532	0.0189723	-0.10515	24.4579	25.1587	36.4871	39.7598	37.4795	1279.77	1535.1	2227.66	2215.08	1902.36	0	11.85	15.9979	-0.360929	0.156051	4.56914	10.0375	23	34	26	16	5	7
Oc1ccc(cc1)c2oc3c(Cl)cc(O)cc3c2	0	1.0782	1.16252	77.9917	35.2271	15	17	27	18	9	0	14	0	3	0	0	0	1	0	0	1	0.260347	-0.0840455	-0.0495783	0.0167252	-0.0465114	28.0364	23.2801	35.5603	36.4923	32.7799	1163.91	1382.28	1972.09	1795.47	1416.78	0	11.85	34.9689	-0.361355	0.195047	4.79246	9.58365	20	29	22	12	3	7
Cc1cc(O)cc2cc(oc12)c3ccc(O)cc3	0	1.1559	1.3361	77.5575	36.8075	15	17	30	18	12	0	15	0	3	0	0	0	0	0	0	0	0.226736	-0.0854619	-0.0113967	7.18562e-05	-0.0536272	20.3234	21.3284	31.6567	29.9888	24.3246	1121.29	1329.42	1899.05	1729.97	1371.8	0	11.85	15.9969	-0.361383	0.194956	4.78973	9.43113	20	32	25	15	3	7
Cc1cc(O)cc2cc(oc12)c3ccc(O)c(F)c3	0	1.0657	1.13572	77.6853	36.6977	15	17	30	19	11	0	15	0	3	0	0	1	0	0	0	1	0.302827	-0.0935767	-0.061238	0.0296269	-0.107885	22.8255	22.9102	34.8203	35.2595	27.4882	1135.76	1355.58	1957.28	1817.07	1441.98	0	11.85	18.9984	-0.360709	0.195081	4.34791	9.40842	21	32	25	15	4	7
Oc1ccc(cc1)c2oc3c(CC#N)cc(O)cc3c2	0	0.5834	0.340356	82.8032	39.0007	15	17	31	20	11	0	16	1	3	0	0	0	0	0	0	0	0.333345	-0.096037	-0.0354871	-0.00652774	-0.10931	22.6834	23.4945	33.8229	33.155	29.9891	1226.01	1456.53	2072.71	1959.25	1666.61	0	11.85	15.9969	-0.361663	0.131062	4.13896	9.59364	22	33	25	15	4	7
Oc1cc(CC#N)c2oc(cc2c1)c3ccc(O)c(F)c3	0	0.4932	0.243246	82.931	38.8909	15	17	31	21	10	0	16	1	3	0	0	1	0	0	0	1	0.409607	-0.104173	-0.0853967	0.0229944	-0.163476	25.1854	25.0763	36.9865	38.4257	33.1527	1240.51	1482.74	2131.07	2046.59	1737.13	0	11.85	18.9984	-0.360988	0.154008	4.13877	9.5908	23	33	25	15	5	7
Oc1ccc(cc1)c2oc3c(CC#N)cc(O)c(Br)c3c2	0	1.0361	1.0735	90.3374	41.3839	15	17	31	21	10	0	16	1	3	0	0	0	0	1	0	1	0.355452	-0.0926662	-0.0553359	-0.0117628	-0.0791272	66.9415	30.1472	47.1283	61.975	52.1564	1494.36	1787.39	2591.39	2556.26	2152.54	0	11.9988	78.9185	-0.361151	0.142894	4.1876	11.184	23	33	25	15	5	7
Oc1ccc(cc1)c2oc3c(CC#N)cc(O)c(Cl)c3c2	0	0.9521	0.906494	87.5194	40.5139	15	17	31	21	10	0	16	1	3	0	0	0	1	0	0	1	0.367983	-0.0935216	-0.0622865	-0.0134161	-0.0698713	31.3963	26.4463	39.7265	45.9424	39.8247	1396.97	1672.89	2423.46	2386.08	2018.66	0	11.9985	34.9694	-0.361102	0.155445	4.16952	10.5162	23	33	25	15	5	7
CC(=O)c1cc(O)cc2cc(oc12)c3ccc(O)cc3	0	0.26	0.0676	82.8258	39.3695	15	17	32	20	12	0	16	0	4	0	0	0	0	0	0	0	0.353897	-0.105583	-0.0354619	-0.0531753	-0.0257455	23.0979	23.6605	35.3209	34.653	32.0954	1243.34	1481.94	2131.99	2022.36	1734.05	0	11.89	15.9979	-0.361657	0.217751	4.75314	9.62926	22	34	26	16	4	8
CCC(=O)c1cc(O)cc2cc(oc12)c3ccc(O)cc3	0	0.3362	0.11303	87.8493	42.4631	15	17	35	21	14	0	17	0	4	0	0	0	0	0	0	0	0.352565	-0.106358	-0.0320131	-0.056314	-0.0232682	24.0979	24.6605	36.3209	36.9851	34.0954	1322.64	1571.87	2249.18	2181.82	1915.95	0	11.89	15.9979	-0.361657	0.165179	4.79404	9.87435	23	37	29	19	5	8
Oc1ccc(cc1)c2oc3c(C=O)cc(O)cc3c2	0	0.3215	0.103362	78.3493	36.2759	15	17	29	19	10	0	15	0	4	0	0	0	0	0	0	0	0.368443	-0.128801	-0.0111867	-0.0719928	-0.0171764	22.0979	22.6605	32.9888	32.653	28.7633	1146.72	1366.55	1950.6	1813.19	1484.58	0	11.85	15.9979	-0.361657	0.152681	4.11242	9.45517	21	31	23	13	3	8
Oc1ccc(cc1)c2oc3c(cc(O)cc3c2)C#N	0	0.5486	0.300962	78.254	35.9071	15	17	28	19	9	0	15	1	3	0	0	0	0	0	0	0	0.329882	-0.095879	-0.0312245	-0.0620302	-0.0184961	21.6834	22.4945	32.8229	32.3212	28.2105	1141.39	1359.63	1940.8	1804.61	1479.14	0	11.85	15.9969	-0.361366	0.155414	4.45792	9.45707	21	30	22	12	3	7
Oc1cc(C#N)c2oc(cc2c1)c3ccc(O)c(F)c3	0	0.4584	0.210131	78.3818	35.7973	15	17	28	20	8	0	15	1	3	0	0	1	0	0	0	1	0.405973	-0.103994	-0.0810604	-0.0323916	-0.0718952	24.1854	24.0763	35.9865	37.5918	31.374	1155.87	1385.79	1999.04	1891.72	1549.31	0	11.85	18.9984	-0.36068	0.156448	4.34931	9.43413	22	30	22	12	4	7
Oc1ccc2nc(oc2c1)c3ccc4cc(O)ccc4c3	0	1.2029	1.44697	88.3037	40.7607	19	22	32	21	11	0	17	1	3	0	0	0	0	0	0	0	0.305308	-0.15185	0.0144453	-0.0523092	0.0349658	23.6834	25.6607	38.3767	36.3215	29.2656	1355.46	1624.92	2340.62	2186.62	1710.88	0	11.85	15.9969	-0.361343	0.180586	4.87081	9.82535	24	35	26	13	2	9
Oc1ccc(c(O)c1)c2oc3cc(O)ccc3n2	0	0.0954	0.00910116	71.7122	33.1891	15	17	27	18	9	0	13	1	4	0	0	0	0	0	0	0	0.366552	-0.153546	0.0244361	-0.176689	0.161749	21.4579	21.9928	33.0408	31.3177	27.368	1019.22	1209.64	1722.87	1560.45	1226.48	0	11.9937	16.0013	-0.361307	0.226776	4.83318	9.42097	20	29	22	12	3	7
Oc1ccc(cc1)c2oc3cc(O)ccc3n2	0	0.6585	0.433622	70.1067	32.3871	15	17	26	17	9	0	13	1	3	0	0	0	0	0	0	0	0.305368	-0.151405	0.0183626	-0.0408133	0.0198731	19.6834	20.6607	30.3767	27.3215	20.9335	964.514	1135.5	1591.77	1393.29	1049.62	0	11.9937	16.001	-0.361353	0.224388	4.77439	9.18572	19	28	21	11	2	7
Oc1ccc2nc(oc2c1)c3cccc(O)c3O	0	0.0954	0.00910116	71.7122	33.1891	15	17	27	18	9	0	13	1	4	0	0	0	0	0	0	0	0.375843	-0.148794	-0.0217455	-0.112908	0.0539741	21.4579	21.9928	33.0408	33.0922	26.9256	1024.28	1217.55	1736.2	1598.68	1244.68	0	11.9962	15.9993	-0.381685	0.18319	4.86585	9.47978	20	29	22	12	3	7
Oc1ccc2nc(oc2c1)c3ccc(O)c(O)c3	0	0.0954	0.00910116	71.7122	33.1891	15	17	27	18	9	0	13	1	4	0	0	0	0	0	0	0	0.37236	-0.156814	-0.0233236	-0.011283	-0.0710716	21.4579	21.9928	33.0408	31.7601	23.5977	1013.03	1199.96	1703.36	1531.59	1157.62	0	11.85	15.9979	-0.360811	0.180681	4.86306	9.32088	20	29	22	12	3	7
Oc1ccc2nc(oc2c1)c3ccc(O)c(F)c3	0	0.5683	0.322965	70.2345	32.2773	15	17	26	18	8	0	13	1	3	0	0	1	0	0	0	1	0.381672	-0.158556	-0.0271023	-0.00936959	-0.0776232	22.1854	22.2425	33.5402	32.5921	24.097	978.794	1161.25	1648.99	1478.44	1116.71	0	11.9937	18.9984	-0.360652	0.224504	4.31724	9.16297	20	28	21	11	3	7
Oc1ccc2nc(oc2c1)c3ccc(O)c(Cl)c3	0	1.0272	1.05514	74.8229	33.9003	15	17	26	18	8	0	13	1	3	0	0	0	1	0	0	1	0.338787	-0.151284	-0.00797384	-0.020334	-0.0418621	28.3963	23.6125	36.2802	37.157	26.837	1104.88	1304.56	1843.62	1661.73	1255.81	0	11.9985	34.9694	-0.360745	0.180615	4.8689	9.67472	20	28	21	11	3	7
Oc1ccc(cc1)c2oc3cc(O)c(Cl)cc3n2	0	1.0272	1.05514	74.8229	33.9003	15	17	26	18	8	0	13	1	3	0	0	0	1	0	0	1	0.340005	-0.148255	-0.00520541	-0.0531105	0.0228118	28.3963	23.6125	36.2802	37.157	27.3275	1102.31	1302.22	1845.87	1665.03	1254.42	0	11.9985	34.9694	-0.360813	0.180554	4.77822	9.24686	20	28	21	11	3	7
CC(C)(C)c1cc(ccc1O)c2oc3cc(O)ccc3n2	0	2.0191	4.07676	88.0134	44.7615	15	17	38	21	17	0	17	1	3	0	0	0	0	0	0	0	0.304106	-0.154159	0.0229173	-0.0436873	0.0332479	23.6834	24.6607	38.3767	36.6536	32.9298	1376.44	1631.35	2369.94	2206.82	1870.65	0	11.89	15.9969	-0.361208	0.180534	4.87354	10.3433	23	40	33	23	6	7
CCCCOc1cc(ccc1O)c2oc3cc(O)ccc3n2	0	-0.4555	0.20748	87.4876	45.5635	15	17	39	22	17	0	17	1	4	0	0	0	0	0	0	0	0.456651	-0.217898	-0.0374932	0.0302062	-0.0905643	25.4579	26.3249	37.3729	37.0922	31.2618	1267.04	1471.49	2029.93	1925.48	1624.42	0	11.85	15.9979	-0.360695	0.180713	4.8677	9.62072	24	41	34	24	7	7
Oc1ccc(cc1)c2oc3ccc(O)cc3n2	0	0.6585	0.433622	70.1067	32.3871	15	17	26	17	9	0	13	1	3	0	0	0	0	0	0	0	0.304982	-0.151988	0.0203596	-0.0325912	-0.00245232	19.6834	20.6607	30.3767	27.3215	20.7125	964.812	1135.93	1592.32	1394.07	1049.95	0	11.9937	16.001	-0.361361	0.22438	4.77439	9.18572	19	28	21	11	2	7
Oc1ccc2oc(nc2c1)c3ccc(O)c(F)c3	0	0.5683	0.322965	70.2345	32.2773	15	17	26	18	8	0	13	1	3	0	0	1	0	0	0	1	0.381285	-0.15914	-0.0251053	-0.00114755	-0.0999486	22.1854	22.2425	33.5402	32.5921	23.876	979.092	1161.68	1649.54	1479.22	1117.04	0	11.9937	18.9984	-0.360668	0.224496	4.31724	9.16297	20	28	21	11	3	7
Oc1ccc2oc(nc2c1)c3ccc(O)c(Cl)c3	0	1.0272	1.05514	74.8229	33.9003	15	17	26	18	8	0	13	1	3	0	0	0	1	0	0	1	0.3384	-0.151868	-0.00597683	-0.0121119	-0.0641875	28.3963	23.6125	36.2802	37.157	26.616	1105.18	1304.99	1844.17	1662.5	1256.14	0	11.9985	34.9694	-0.360759	0.180614	4.89553	9.67472	20	28	21	11	3	7
Oc1ccc(c(Cl)c1)c2oc3ccc(O)cc3n2	0	1.0272	1.05514	74.8229	33.9003	15	17	26	18	8	0	13	1	3	0	0	0	1	0	0	1	0.334465	-0.149763	0.0269383	-0.125141	0.0940018	28.3963	23.6125	36.2802	36.1768	34.9706	1121.97	1329.33	1888.44	1723.43	1357.15	0	11.9985	34.9694	-0.361327	0.182496	4.90316	10.1637	20	28	21	11	3	7
Oc1ccc(c(O)c1)c2oc3ccc(O)cc3n2	0	0.0954	0.00910116	71.7122	33.1891	15	17	27	18	9	0	13	1	4	0	0	0	0	0	0	0	0.366166	-0.154129	0.0264328	-0.168468	0.139426	21.4579	21.9928	33.0408	31.3177	27.147	1019.52	1210.08	1723.42	1561.23	1226.81	0	11.9937	16.0013	-0.361315	0.226769	4.8332	9.42097	20	29	22	12	3	7
Oc1ccc(cc1)c2oc3cc(Cl)c(O)cc3n2	0	1.0272	1.05514	74.8229	33.9003	15	17	26	18	8	0	13	1	3	0	0	0	1	0	0	1	0.339875	-0.148443	-0.00451928	-0.0505312	0.0155822	28.3963	23.6125	36.2802	37.157	27.5963	1102.03	1302.01	1845.85	1665.08	1254.56	0	11.9985	34.9694	-0.360815	0.180554	4.77822	9.24685	20	28	21	11	3	7
Oc1ccc(cc1F)c2oc3cc(Cl)c(O)cc3n2	0	0.937	0.877969	74.9507	33.7906	15	17	26	19	7	0	13	1	3	0	0	1	1	0	0	2	0.416179	-0.155594	-0.0499839	-0.0190808	-0.0818083	30.8984	25.1943	39.4438	42.4277	30.7598	1116.35	1327.83	1903.25	1750.59	1322.2	0	11.9985	34.9694	-0.358975	0.180705	4.32488	9.2241	21	28	21	11	4	7
Oc1ccc(cc1F)c2oc3cc(Br)c(O)cc3n2	0	1.021	1.04244	77.7687	34.6606	15	17	26	19	7	0	13	1	3	0	0	1	0	1	0	2	0.403583	-0.155002	-0.0434364	-0.0147854	-0.0860865	66.4435	28.8952	46.8456	54.7594	39.3907	1196.37	1417.22	2024.48	1863.43	1404.06	0	11.9988	78.9185	-0.359226	0.180686	4.3294	10.1296	21	28	21	11	4	7
Oc1ccc2oc(nc2c1)c3cccc(O)c3O	0	0.0954	0.00910116	71.7122	33.1891	15	17	27	18	9	0	13	1	4	0	0	0	0	0	0	0	0.375457	-0.149378	-0.0197488	-0.104687	0.0316519	21.4579	21.9928	33.0408	33.0922	26.7046	1024.58	1217.99	1736.75	1599.46	1245.01	0	11.9962	15.9993	-0.381685	0.183189	4.89248	9.47978	20	29	22	12	3	7
COc1cc(O)cc2nc(oc12)c3ccc(O)cc3	0	0.1599	0.025568	76.7502	36.2827	15	17	30	19	11	0	14	1	4	0	0	0	0	0	0	0	0.465289	-0.231337	-0.0241171	-0.000772456	0.0477382	22.4579	23.3249	34.0408	33.7601	30.0367	1090.14	1291.74	1838.93	1721.06	1421.55	0	11.9937	16.0013	-0.361319	0.224734	4.77869	9.25443	21	32	25	15	4	7
Oc1ccc(cc1)c2oc3c(Br)cc(O)cc3n2	0	1.1112	1.23477	77.6409	34.7703	15	17	26	18	8	0	13	1	3	0	0	0	0	1	0	1	0.326798	-0.148982	0.00094838	-0.0407282	0.0150528	63.9415	27.3134	43.682	49.4888	50.638	1202.11	1421.75	2021.38	1847.61	1454.42	0	11.9988	78.9185	-0.361335	0.180618	4.78656	10.5465	20	28	21	11	3	7
Oc1cc(Br)c2oc(nc2c1)c3ccc(O)c(F)c3	0	1.021	1.04244	77.7687	34.6606	15	17	26	19	7	0	13	1	3	0	0	1	0	1	0	2	0.403102	-0.156133	-0.0445113	-0.00920772	-0.0817338	66.4435	28.8952	46.8456	54.7594	53.8016	1216.5	1447.76	2079.24	1934	1523.44	0	11.9988	78.9185	-0.360616	0.180768	4.34156	10.5451	21	28	21	11	4	7
Oc1cc(Br)c2oc(nc2c1)c3ccc(O)c(c3)C(F)(F)F	0	2.0137	4.05499	82.8554	37.5346	15	17	29	22	7	0	14	1	3	0	0	3	0	1	0	4	0.595517	-0.307109	0.0886156	-0.153203	0.12056	72.4476	33.0588	57.9335	62.3116	68.45	1335.39	1601.73	2335.46	2233.8	1866.34	0	11.9988	78.9185	-0.361062	0.419153	3.67779	10.564	24	31	24	14	7	7
Oc1ccc(c(F)c1)c2oc3c(Br)cc(O)cc3n2	0	1.021	1.04244	77.7687	34.6606	15	17	26	19	7	0	13	1	3	0	0	1	0	1	0	2	0.396869	-0.152531	0.00650808	-0.185709	0.17071	66.4435	28.8952	46.8456	54.2341	58.2786	1218.74	1452.16	2090.02	1952.04	1581.87	0	11.9988	78.9185	-0.361283	0.183514	4.6675	10.5436	21	28	21	11	4	7
Cc1cc(O)ccc1c2oc3c(Br)cc(O)cc3n2	0	1.5576	2.42612	81.9229	37.8639	15	17	29	19	10	0	14	1	3	0	0	0	0	1	0	1	0.327282	-0.152033	-0.00198039	-0.0181625	-0.0090976	64.9415	28.3134	45.682	52.4888	55.4684	1318.81	1566.42	2255.61	2125.4	1735.94	0	11.89	78.9183	-0.36133	0.180862	4.94375	10.5816	21	31	24	14	4	7
Oc1ccc(cc1)c2oc3c(cc(O)cc3n2)C#N	0	0.4976	0.247606	75.0852	34.5803	15	17	27	19	8	0	14	2	3	0	0	0	0	0	0	0	0.408397	-0.162151	0.0170673	-0.097285	-0.0180447	22.0434	22.8269	33.5428	32.9859	29.0966	1093.27	1300.18	1851.81	1723.95	1410.98	0	11.85	15.9969	-0.361341	0.180669	4.43707	9.29113	21	29	21	11	3	7
Oc1cc(C#N)c2oc(nc2c1)c3ccc(O)c(F)c3	0	0.4074	0.165975	75.213	34.4706	15	17	27	20	7	0	14	2	3	0	0	1	0	0	0	1	0.484701	-0.169302	-0.0283939	-0.065782	-0.114912	24.5454	24.4087	36.7064	38.2566	32.2601	1107.59	1326.02	1909.27	1809.57	1478.76	0	11.85	18.9984	-0.36063	0.180882	4.32846	9.26815	22	29	21	11	4	7
Oc1ccc(c(F)c1)c2oc3c(cc(O)cc3n2)C#N	0	0.4074	0.165975	75.213	34.4706	15	17	27	20	7	0	14	2	3	0	0	1	0	0	0	1	0.478469	-0.165704	0.0226109	-0.242341	0.138124	24.5454	24.4087	36.7064	37.7313	36.7372	1109.72	1330.21	1919.53	1826.61	1534.65	0	11.9974	19.0001	-0.361289	0.183624	4.43636	9.23005	22	29	21	11	4	7
Oc1ccc(cc1)c2oc3c(CBr)cc(O)cc3n2	0	1.3633	1.85859	82.1979	37.8639	15	17	29	19	10	0	14	1	3	0	0	0	0	1	0	1	0.338574	-0.166921	0.0373419	-0.0561106	-0.0208419	64.9415	28.3134	39.0293	43.9589	47.3781	1264.06	1483.63	2095.41	1995.6	1673.32	0	11.9988	78.9185	-0.361357	0.180535	4.78539	10.2433	21	31	24	14	4	7
Oc1ccc(cc1)c2oc3c(C=O)cc(O)cc3n2	0	0.2705	0.0731702	75.1805	34.9491	15	17	28	19	9	0	14	1	4	0	0	0	0	0	0	0	0.446451	-0.196363	0.035713	-0.0951812	-0.0307494	22.4579	22.9928	33.7087	33.3177	29.6494	1098.49	1306.96	1861.36	1732.28	1416.27	0	11.85	15.9979	-0.36163	0.180328	4.09157	9.28924	21	30	22	12	3	8
CCOC(=O)c1cc(O)cc2nc(oc12)c3ccc(O)cc3	0	0.7245	0.5249	85.1688	41.9383	15	17	35	22	13	0	16	1	5	0	0	0	0	0	0	0	0.583073	-0.321016	0.126867	-0.161851	-0.0103787	26.2323	26.657	39.1474	39.314	38.4201	1270.73	1504.92	2141.6	2086.67	1863.68	0	11.85	15.9989	-0.36135	0.296063	4.78266	9.55468	24	37	29	19	6	8
NC(=O)c1cc(O)cc2nc(oc12)c3ccc(O)cc3	0	-0.1719	0.0295496	76.3281	36.7159	15	17	30	20	10	0	14	2	4	0	0	0	0	0	0	0	0.460797	-0.210493	0.049607	-0.106182	-0.0341926	23.8178	24.159	36.4284	35.6501	33.5352	1181.79	1408.01	2021.32	1917.1	1636.78	0	11.85	15.9979	-0.36135	0.231157	4.64857	9.42065	22	32	24	14	4	8
CCc1cc(O)cc2nc(oc12)c3ccc(O)cc3	0	0.7698	0.592592	79.2371	38.5743	15	17	32	19	13	0	15	1	3	0	0	0	0	0	0	0	0.303864	-0.155277	0.0254835	-0.0287356	-0.00800635	21.6834	22.6607	33.3767	32.6536	28.5428	1160.15	1371.33	1948.1	1836.27	1524.97	0	11.89	15.9969	-0.361357	0.180523	4.78177	9.38201	21	34	27	17	4	7
CCCc1cc(O)cc2nc(oc12)c3ccc(O)cc3	0	0.2886	0.08329	82.5623	41.6679	15	17	35	20	15	0	16	1	3	0	0	0	0	0	0	0	0.303859	-0.155286	0.0254909	-0.028784	-0.00793446	22.6834	23.6607	34.3767	33.6536	30.5428	1234.28	1452.99	2049.78	1956.28	1691.33	0	11.89	15.9969	-0.361357	0.180527	4.78299	9.62998	22	37	30	20	5	7
CC(C)c1cc(O)cc2nc(oc12)c3ccc(O)cc3	0	1.0358	1.07288	83.1544	41.6679	15	17	35	20	15	0	16	1	3	0	0	0	0	0	0	0	0.303658	-0.155261	0.0249584	-0.0278489	-0.00749029	22.6834	23.6607	35.3767	34.6536	31.8749	1266.65	1500.65	2148.47	2053.48	1781.42	0	11.89	15.9969	-0.361357	0.18053	4.78422	9.94434	22	37	30	20	5	7
CCCCc1cc(O)cc2nc(oc12)c3ccc(O)cc3	0	0.0006	3.6e-07	85.4739	44.7615	15	17	38	21	17	0	17	1	3	0	0	0	0	0	0	0	0.303859	-0.155286	0.0254906	-0.0287838	-0.00793607	23.6834	24.6607	35.3767	34.6536	31.5428	1301.33	1524.01	2131.52	2048.97	1801.78	0	11.89	15.9969	-0.361357	0.180532	4.78361	9.78716	23	40	33	23	6	7
Oc1ccc(cc1)c2oc3c(cc(O)cc3n2)C#C	0	1.2278	1.50749	76.6508	35.9071	15	17	28	19	9	0	15	1	3	0	0	0	0	0	0	0	0.313822	-0.14796	0.0100622	-0.0393898	0.00686498	21.6834	22.6607	33.3767	32.6536	28.5428	1126.67	1336.33	1901.58	1781.41	1468.67	0	11.85	15.9969	-0.361342	0.180614	4.78076	9.30304	21	30	22	12	3	7
Oc1ccc(cc1)c2oc3c(CC=C)cc(O)cc3n2	0	1.4916	2.22487	83.7884	40.3343	15	17	33	20	13	0	16	1	3	0	0	0	0	0	0	0	0.30663	-0.155518	0.0285027	-0.0345707	-0.0119511	22.6834	23.6607	34.3767	33.6536	30.5428	1242.94	1462.91	2063.52	1970.04	1703.71	0	11.79	15.9969	-0.361357	0.180547	4.78332	9.71435	22	35	27	17	4	8
Oc1cc(CC=C)c2oc(nc2c1)c3ccc(O)c(F)c3	0	1.4014	1.96392	83.9162	40.2245	15	17	33	21	12	0	16	1	3	0	0	1	0	0	0	1	0.382933	-0.162669	-0.0169638	-0.00314997	-0.109655	25.1854	25.2425	37.5402	38.9242	33.7064	1257.29	1488.83	2121.17	2056.03	1772.05	0	11.79	18.9984	-0.36066	0.180697	4.33509	9.71292	23	35	27	17	5	8
Oc1ccc(c(F)c1)c2oc3c(CC=C)cc(O)cc3n2	0	1.4014	1.96392	83.9162	40.2245	15	17	33	21	12	0	16	1	3	0	0	1	0	0	0	1	0.376706	-0.15908	0.0339681	-0.180431	0.139332	25.1854	25.2425	37.5402	38.3989	38.1834	1259.47	1493.12	2131.69	2073.57	1829.2	0	11.79	18.9984	-0.361306	0.18345	4.65457	9.7115	23	35	27	17	5	8
Oc1ccc(cc1)c2oc3c(C=C)cc(O)cc3n2	0	1.1704	1.36984	79.0338	37.2407	15	17	30	19	11	0	15	1	3	0	0	0	0	0	0	0	0.30485	-0.152243	0.020781	-0.0323049	-0.00291685	21.6834	22.6607	33.3767	32.6536	28.5428	1170.95	1384.69	1967.02	1853.55	1537.35	0	11.9937	16.001	-0.361352	0.224468	4.78243	9.4844	21	32	24	14	3	8
Oc1cc(C=C)c2oc(nc2c1)c3ccc(O)c(F)c3	0	1.0802	1.16683	79.1616	37.1309	15	17	30	20	10	0	15	1	3	0	0	1	0	0	0	1	0.381153	-0.159394	-0.024684	-0.000861625	-0.10042	24.1854	24.2425	36.5402	37.9242	31.7064	1185.3	1410.6	2024.63	1939.46	1605.58	0	11.9937	18.9984	-0.360651	0.224585	4.3333	9.48298	22	32	24	14	4	8
Oc1cc(\C=C/F)c2oc(nc2c1)c3ccc(O)c(F)c3	0	0.6761	0.457111	79.3748	37.0211	15	17	30	21	9	0	15	1	3	0	0	2	0	0	0	2	0.45155	-0.186222	-0.0220935	0.0162843	-0.144212	26.6875	25.8243	38.122	39.506	34.87	1195.7	1428.37	2048.44	1969.26	1664.55	0	11.85	18.9994	-0.360651	0.180798	3.67511	9.4603	23	32	24	14	5	8
C\C=C/c1cc(O)cc2nc(oc12)c3ccc(O)cc3	0	1.3702	1.87745	84.9377	40.3343	15	17	33	20	13	0	16	1	3	0	0	0	0	0	0	0	0.306443	-0.153146	0.0193516	-0.0350636	0.00370879	22.6834	23.6607	34.3767	33.6536	30.5428	1247.25	1468.05	2070.76	1976.55	1707.89	0	11.9937	16.001	-0.361352	0.224475	4.78365	9.79872	22	35	27	17	4	8
Oc1ccc(cc1)c2oc3c(\C=C/Br)cc(O)cc3n2	0	1.3092	1.714	86.6534	39.6239	15	17	30	20	10	0	15	1	3	0	0	0	0	1	0	1	0.321548	-0.158307	0.0235522	-0.0237032	-0.0240293	65.9415	29.3134	40.0293	39.3062	41.8482	1337.29	1558.85	2175.12	2095.21	1839.99	0	11.9937	78.9183	-0.361352	0.224477	4.78547	10.2626	22	32	24	14	4	8
Oc1ccc(c(F)c1)c2oc3c(\C=C/Br)cc(O)cc3n2	0	1.219	1.48596	86.7812	39.5141	15	17	30	21	9	0	15	1	3	0	0	1	0	1	0	2	0.391623	-0.161865	0.0290389	-0.169366	0.128217	68.4435	30.8952	43.1929	44.0516	49.4888	1353.87	1589.16	2243.56	2199.24	1966.56	0	11.9937	78.9183	-0.361301	0.227154	4.66313	10.2597	23	32	24	14	5	8
C\C=C/c1cc(O)cc2nc(oc12)c3ccc(O)cc3F	0	1.28	1.6384	85.0655	40.2245	15	17	33	21	12	0	16	1	3	0	0	1	0	0	0	1	0.376518	-0.156705	0.024838	-0.180732	0.155856	25.1854	25.2425	37.5402	38.3989	38.1834	1263.79	1498.28	2138.98	2080.16	1833.57	0	11.9937	18.9984	-0.361301	0.227152	4.65588	9.79587	23	35	27	17	5	8
Oc1ccc(c(F)c1)c2oc3c(C=C)cc(O)cc3n2	0	1.0802	1.16683	79.1616	37.1309	15	17	30	20	10	0	15	1	3	0	0	1	0	0	0	1	0.374924	-0.155802	0.0262675	-0.177972	0.149254	24.1854	24.2425	36.5402	37.3989	36.1834	1187.46	1414.86	2035.1	1956.89	1662.46	0	11.9937	18.9984	-0.361301	0.227145	4.65097	9.48155	22	32	24	14	4	8
Oc1cc(C=C)c2oc(nc2c1)c3ccc(O)c(F)c3F	0	0.99	0.9801	79.2894	37.0211	15	17	30	21	9	0	15	1	3	0	0	2	0	0	0	2	0.464271	-0.15224	-0.0665482	-0.113437	0.0495012	26.6875	25.8243	39.7038	45.1716	39.347	1201.43	1440.05	2091.01	2061.08	1729.22	0	11.9937	18.9994	-0.360647	0.227302	4.31055	9.48012	23	32	24	14	5	8
Oc1cc(F)c(c(F)c1)c2oc3c(C=C)cc(O)cc3n2	0	0.99	0.9801	79.2894	37.0211	15	17	30	21	9	0	15	1	3	0	0	2	0	0	0	2	0.447772	-0.152006	0.0437867	-0.373856	0.330831	26.6875	25.8243	39.7038	42.1443	46.3261	1203.78	1444.67	2102.31	2058.45	1807.66	0	11.9937	18.9994	-0.361252	0.229857	4.63861	9.4787	23	32	24	14	5	8
Oc1cc(C=C)c2oc(nc2c1)c3cc(F)c(O)cc3F	0	0.99	0.9801	79.2894	37.0211	15	17	30	21	9	0	15	1	3	0	0	2	0	0	0	2	0.451857	-0.160018	-0.00471226	-0.148393	-0.00557121	26.6875	25.8243	39.7038	42.6696	39.347	1201.72	1440.6	2092.16	2041.65	1729.38	0	11.9937	18.9994	-0.360647	0.227262	4.32761	9.48012	23	32	24	14	5	8
Cc1cc(O)ccc1c2oc3c(C=C)cc(O)cc3n2	0	1.6168	2.61404	83.3158	40.3343	15	17	33	20	13	0	16	1	3	0	0	0	0	0	0	0	0.305333	-0.155294	0.017863	-0.00963894	-0.0265396	22.6834	23.6607	35.3767	35.6536	33.3732	1286.87	1528.25	2199.06	2128.28	1814.54	0	11.89	15.9969	-0.361347	0.180807	4.93961	9.94291	22	35	27	17	4	8
Oc1ccc(cc1)c2oc3c(cc(O)cc3n2)c4ccccc4	0	1.6707	2.79124	98.6223	45.6143	21	24	36	23	13	0	19	1	3	0	0	0	0	0	0	0	0.304849	-0.152245	0.0207723	-0.0322909	-0.0029071	25.6834	27.6607	40.3767	39.6536	36.8749	1526.12	1824.95	2610.87	2549.4	2288.65	0	11.9937	16.001	-0.361352	0.224499	4.78673	10.5855	26	39	29	15	2	10
Oc1ccc(cc1)c2oc3c(cc(O)cc3n2)c4occc4	0	0.2766	0.0765076	89.7123	41.5627	20	23	33	22	11	0	17	1	4	0	0	0	0	0	0	0	0.42719	-0.205006	0.0228166	-0.0761618	0.0158745	25.4579	27.3249	40.3729	37.3177	36.9815	1369.67	1647.88	2381.92	2213.43	2049.47	0	11.9937	16.0013	-0.361351	0.224509	4.78455	10.0278	25	36	27	13	2	9
Oc1cc(c2occc2)c3oc(nc3c1)c4ccc(O)c(F)c4	0	0.1864	0.034745	89.8401	41.4529	20	23	33	23	10	0	17	1	4	0	0	1	0	0	0	1	0.503494	-0.212157	-0.0226479	-0.0447095	-0.0814963	27.9599	28.9067	43.5365	42.5884	40.1451	1384.03	1673.81	2439.6	2299.5	2117.92	0	11.9937	18.9984	-0.36066	0.224626	4.33754	10.0264	26	36	27	13	3	9
Oc1ccc(cc1)c2oc3c(cc(O)cc3n2)c4cccs4	0	1.0213	1.04305	95.8867	43.6607	20	23	33	22	11	0	17	1	3	1	0	0	0	0	0	0	0.315204	-0.155605	0.0226497	-0.0452927	0.00213295	30.8111	30.0003	44.386	39.9931	41.4388	1637.45	1965.84	2821.52	2572.6	2434.87	0	11.9979	31.9732	-0.361351	0.180581	4.78986	11.604	25	36	27	13	2	9
Oc1ccc(cc1)c2oc3c(cc(O)cc3n2)c4nccs4	0	-0.0411	0.00168921	91.7122	42.3339	20	23	32	22	10	0	16	2	3	1	0	0	0	0	0	0	0.39518	-0.199889	0.0346861	-0.0798822	0.0170965	31.1711	30.3327	45.162	40.3255	41.9925	1592.55	1912.55	2747.46	2514.89	2372.39	0	11.9937	31.9721	-0.361351	0.224511	4.7892	11.2597	25	35	26	12	2	9
Oc1ccc(cc1)c2oc3c(cc(O)cc3n2)C4CCCC4	0	0.092	0.008464	86.4162	46.5215	15	17	39	22	17	0	18	1	3	0	0	0	0	0	0	0	0.303651	-0.155275	0.02497	-0.027943	-0.00735109	24.6834	26.6607	39.3767	36.6536	35.8749	1469.98	1766.52	2547.14	2348.02	2201.92	0	11.9	15.9969	-0.361357	0.180541	4.7863	10.4763	25	42	35	25	8	7
Oc1ccc(cc1F)c2oc3c(C=C)cc(O)c(Br)c3n2	0	1.5329	2.34978	86.6958	39.5141	15	17	30	21	9	0	15	1	3	0	0	1	0	1	0	2	0.406733	-0.154433	-0.0642412	0.0161637	-0.0909244	68.4435	30.8952	49.8456	67.8498	53.8737	1447.91	1733.87	2531.01	2521.85	2076.05	0	11.9988	78.9185	-0.35921	0.180836	4.35762	11.0258	23	32	24	14	5	8
Oc1ccc(c(O)c1)c2noc3cc(O)ccc23	0	0.0198	0.00039204	71.8378	33.1891	15	17	27	18	9	0	13	1	4	0	0	0	0	0	0	0	0.264029	-0.03125	-0.0419537	-0.113556	0.0591886	21.4579	22.048	32.4874	31.9856	29.0918	1057.34	1264.15	1812.95	1694.14	1359.82	0	11.85	15.9979	-0.361307	0.233858	4.85858	9.82947	20	29	22	12	3	7
Oc1ccc(c(O)c1)c2noc3ccccc23	0	0.5829	0.339772	70.2323	32.3871	15	17	26	17	9	0	13	1	3	0	0	0	0	0	0	0	0.206463	-0.0203989	-0.0424637	-0.0721768	0.0356903	19.6834	20.7159	29.8232	29.3215	25.9852	1012.75	1205.52	1709.73	1584.36	1255.59	0	11.85	15.9969	-0.361025	0.232189	4.85782	9.81471	19	28	21	11	2	7
Oc1ccc2c(noc2c1)c3ccccc3O	0	0.5829	0.339772	70.2323	32.3871	15	17	26	17	9	0	13	1	3	0	0	0	0	0	0	0	0.2064	-0.02069	-0.0440348	-0.0772481	0.0270583	19.6834	20.7159	29.8232	29.3215	25.9852	1013.06	1206.25	1711.56	1585.84	1262.26	0	11.9962	15.9987	-0.385671	0.120207	4.86402	9.78873	19	28	21	11	2	7
Oc1ccc(cc1)c2noc3cc(O)ccc23	0	0.5829	0.339772	70.2323	32.3871	15	17	26	17	9	0	13	1	3	0	0	0	0	0	0	0	0.204681	-0.0254728	-0.0519662	-0.0383538	0.0270819	19.6834	20.7159	29.8232	27.9894	23.0997	1000.46	1186.58	1674.98	1515.42	1169.57	0	11.85	15.9969	-0.361354	0.233809	4.79991	9.70047	19	28	21	11	2	7
Oc1ccc(c(O)c1)c2noc3ccc(O)cc23	0	0.0198	0.00039204	71.8378	33.1891	15	17	27	18	9	0	13	1	4	0	0	0	0	0	0	0	0.262198	-0.0344542	-0.0340066	-0.0670945	-0.0446954	21.4579	22.048	32.4874	31.9856	28.6494	1060.15	1268.34	1818.99	1702.67	1374.78	0	11.85	15.9979	-0.361343	0.233242	4.85965	9.84777	20	29	22	12	3	7
Oc1ccc(cc1)c2noc3ccc(O)cc23	0	0.5829	0.339772	70.2323	32.3871	15	17	26	17	9	0	13	1	3	0	0	0	0	0	0	0	0.202849	-0.0286848	-0.0441325	0.00711839	-0.0809777	19.6834	20.7159	29.8232	27.9894	22.6573	1003.15	1190.59	1680.71	1523.44	1183.65	0	11.85	15.9969	-0.361387	0.233193	4.80084	9.72989	19	28	21	11	2	7
Oc1ccc2c(noc2c1)c3ccc(O)c(Cl)c3	0	0.9516	0.905543	74.9485	33.9003	15	17	26	18	8	0	13	1	3	0	0	0	1	0	0	1	0.237946	-0.0260059	-0.0807878	-0.0146653	0.00569565	28.3963	23.6677	35.7267	37.8249	29.0032	1144.18	1360.46	1935.61	1797.52	1394.29	0	11.9985	34.9694	-0.360743	0.147374	4.8689	10.0831	20	28	21	11	3	7
Oc1ccc(c(c1)C#N)c2noc3cc(O)ccc23	0	0.422	0.178084	75.2108	34.5803	15	17	27	19	8	0	14	2	3	0	0	0	0	0	0	0	0.302338	-0.0440878	-0.0445825	-0.0355948	-0.0816446	22.0434	22.8821	32.9894	33.3217	31.0965	1139.73	1365.36	1957.19	1880.18	1563.73	0	11.85	15.9969	-0.361331	0.233866	4.58148	10.3126	21	29	21	11	3	7
Oc1ccc2c(noc2c1)c3ccc(O)c(Br)c3	0	1.0356	1.07247	77.7665	34.7703	15	17	26	18	8	0	13	1	3	0	0	0	0	1	0	1	0.225744	-0.0244454	-0.0733714	-0.0201053	0.0107174	63.9415	27.3686	43.1285	50.1567	36.405	1227.29	1453.07	2058.53	1912.9	1482.91	0	11.9988	78.9185	-0.360798	0.135216	4.87342	10.4189	20	28	21	11	3	7
Oc1ccc2c(noc2c1)c3ccc(O)c(F)c3	0	0.4927	0.242753	70.3601	32.2773	15	17	26	18	8	0	13	1	3	0	0	1	0	0	0	1	0.280732	-0.0336885	-0.101388	-0.00135365	-0.00696381	22.1854	22.2977	32.9868	33.26	26.2632	1015.05	1212.97	1733.77	1603.56	1241.45	0	11.85	18.9984	-0.360647	0.233839	4.36829	9.6891	20	28	21	11	3	7
Cc1cc(ccc1O)c2noc3cc(O)ccc23	0	1.0293	1.05946	74.5143	35.4807	15	17	29	18	11	0	14	1	3	0	0	0	0	0	0	0	0.204086	-0.0281556	-0.0453669	-0.0449373	0.0327898	20.6834	21.7159	31.8232	31.3215	25.0997	1104.52	1312.75	1873.99	1743	1351.99	0	11.89	15.9969	-0.361221	0.120106	4.86617	9.90852	20	31	24	14	3	7
Cc1cc(O)ccc1c2noc3cc(O)ccc23	0	1.0293	1.05946	74.5143	35.4807	15	17	29	18	11	0	14	1	3	0	0	0	0	0	0	0	0.205456	-0.0279156	-0.0554011	-0.0260272	0.0218031	20.6834	21.7159	31.8232	30.9894	27.5979	1118.45	1333.19	1912.34	1797.94	1450.4	0	11.89	15.9969	-0.361349	0.120091	4.87108	10.2229	20	31	24	14	3	7
CCCc1cc(O)ccc1c2noc3cc(O)ccc23	0	0.213	0.045369	82.6879	41.6679	15	17	35	20	15	0	16	1	3	0	0	0	0	0	0	0	0.205217	-0.0277276	-0.0557514	-0.0269174	0.0241638	22.6834	23.7159	33.8232	33.9894	32.5979	1287.45	1526.05	2165.29	2130.92	1868.89	0	11.89	15.9969	-0.361349	0.120095	4.87845	10.6944	22	37	30	20	5	7
CCCc1cc(ccc1O)c2noc3cc(O)ccc23	0	0.213	0.045369	82.6879	41.6679	15	17	35	20	15	0	16	1	3	0	0	0	0	0	0	0	0.203805	-0.0280873	-0.0459002	-0.0436737	0.0316245	22.6834	23.7159	33.8232	34.3215	30.4317	1261.66	1488.71	2097.93	2029.17	1696.81	0	11.89	15.9969	-0.361217	0.120094	4.86986	10.1443	22	37	30	20	5	7
Cc1c(O)ccc(c1O)c2noc3cc(O)ccc23	0	0.4662	0.217342	76.1198	36.2827	15	17	30	19	11	0	14	1	4	0	0	0	0	0	0	0	0.26114	-0.0363511	-0.0262578	-0.12626	0.0656408	22.4579	23.048	34.4874	36.6498	31.0918	1168.09	1400.86	2033.92	1978.34	1560.08	0	11.89	15.9979	-0.361191	0.120273	4.86985	10.1437	21	32	25	15	4	7
Oc1ccc(c(CC#N)c1)c2noc3cc(O)ccc23	0	0.4568	0.208666	79.76	37.6739	15	17	30	20	10	0	15	2	3	0	0	0	0	0	0	0	0.310925	-0.0420714	-0.0849782	0.00357385	0.0137686	23.0434	23.8821	33.9894	34.1556	32.9303	1227.85	1466.27	2093.65	2043.75	1763.46	0	11.85	15.9969	-0.361627	0.23386	4.20074	10.5821	22	32	24	14	4	7
O\N=C\c1cc(O)ccc1c2noc3cc(O)ccc23	0	0.2368	0.0560742	78.841	36.7159	15	17	30	20	10	0	14	2	4	0	0	0	0	0	0	0	0.235377	-0.0272611	-0.0506255	-0.0177511	-0.0332913	23.8178	24.4356	34.3215	34.6538	33.7607	1220.63	1458.81	2083.79	2031.64	1749.56	0	11.85	15.9979	-0.361343	0.233843	4.02899	10.5621	22	32	24	14	4	8
Oc1ccc2c(noc2c1)c3cc(Br)c(O)cc3O	0	0.4725	0.223256	79.372	35.5723	15	17	27	19	8	0	13	1	4	0	0	0	0	1	0	1	0.285358	-0.0289619	-0.0569684	-0.0957705	0.0170545	65.7159	28.7007	45.7927	54.153	42.3971	1289.23	1538.49	2216.09	2125.26	1709.47	0	11.9988	78.9185	-0.361058	0.135429	4.8771	10.6076	21	29	22	12	4	7
Oc1ccc2c(noc2c1)c3cc(Cl)c(O)cc3O	0	0.3885	0.150932	76.554	34.7023	15	17	27	19	8	0	13	1	4	0	0	0	1	0	0	1	0.297645	-0.0301214	-0.0623981	-0.0905708	0.00415087	30.1708	24.9998	38.3909	41.8212	34.9953	1204.34	1443.13	2086.38	1998.34	1608.34	0	11.9985	34.9694	-0.361052	0.147572	4.87258	10.3184	21	29	22	12	4	7
Cc1cc(c(O)cc1O)c2noc3cc(O)ccc23	0	0.4662	0.217342	76.1198	36.2827	15	17	30	19	11	0	14	1	4	0	0	0	0	0	0	0	0.26335	-0.0343432	-0.0375168	-0.120199	0.073934	22.4579	23.048	34.4874	35.3177	31.0918	1163.63	1393.79	2020.84	1937.25	1558.93	0	11.89	15.9979	-0.361196	0.120194	4.86985	10.1437	21	32	25	15	4	7
CCCc1cc(c(CC)cc1O)c2noc3cc(O)ccc23	0	0.3243	0.10517	91.8183	47.8551	15	17	41	22	19	0	18	1	3	0	0	0	0	0	0	0	0.204358	-0.0302689	-0.0493381	-0.0320898	0.0273946	24.6834	25.7159	36.8232	39.3215	37.93	1484.62	1761.91	2522.62	2588.11	2307.29	0	11.89	15.9969	-0.361213	0.12012	4.88459	11.0874	24	43	36	26	7	7
CCCc1cc(c(CCC)cc1O)c2noc3cc(O)ccc23	0	-0.1569	0.0246176	95.1435	50.9487	15	17	44	23	21	0	19	1	3	0	0	0	0	0	0	0	0.204354	-0.0302765	-0.049322	-0.0321135	0.0273277	25.6834	26.7159	37.8232	40.3215	39.93	1564.08	1850.65	2636.09	2729.32	2508.62	0	11.89	15.9969	-0.361213	0.12013	4.88705	11.2446	25	46	39	29	8	7
Oc1ccc2c(noc2c1)c3ccc4cc(O)ccc4c3	0	1.1273	1.27081	88.4293	40.7607	19	22	32	21	11	0	17	1	3	0	0	0	0	0	0	0	0.204653	-0.0256835	-0.0539552	-0.0458878	0.0233351	23.6834	25.7159	37.8232	36.9894	31.4317	1396.69	1683.86	2438.94	2332.82	1866.59	0	11.85	15.9969	-0.361343	0.132073	4.87081	10.2282	24	35	26	13	2	9
Oc1ccc2c(noc2c1)c3ccc4c(O)cccc4c3	0	1.1273	1.27081	88.4293	40.7607	19	22	32	21	11	0	17	1	3	0	0	0	0	0	0	0	0.204531	-0.0258827	-0.0531666	-0.0450921	0.0259667	23.6834	25.7159	37.8232	38.3215	32.7638	1404.4	1696.04	2461.3	2389.57	1916.16	0	11.85	15.9969	-0.361075	0.132118	4.87104	10.2432	24	35	26	13	2	9
Oc1ccc2c(noc2c1)c3ccc4c(Br)c(O)ccc4c3	0	1.58	2.4964	95.9635	43.1439	19	22	32	22	10	0	17	1	3	0	0	0	0	1	0	1	0.225576	-0.0252422	-0.0779196	-0.0314353	0.0250959	67.9415	32.3686	51.1285	65.8094	51.3898	1655.84	1998.89	2918.08	2886.87	2275.68	0	11.85	78.9183	-0.360797	0.132201	4.87386	11.1086	25	35	26	13	3	9
Oc1ccc2cc(ccc2c1)c3noc4ccc(O)cc34	0	1.1273	1.27081	88.4293	40.7607	19	22	32	21	11	0	17	1	3	0	0	0	0	0	0	0	0.202821	-0.0288956	-0.0461221	-0.000431897	-0.084956	23.6834	25.7159	37.8232	36.9894	30.9894	1399.66	1688.29	2445.38	2341.96	1882.7	0	11.85	15.9969	-0.361377	0.233228	4.97363	10.2203	24	35	26	13	2	9
Oc1ccc2c(noc2c1)c3cccc4cc(O)ccc34	0	1.1273	1.27081	88.4293	40.7607	19	22	32	21	11	0	17	1	3	0	0	0	0	0	0	0	0.204654	-0.0256723	-0.0537752	-0.044361	0.0295093	23.6834	25.7159	37.8232	37.9894	34.5979	1436.49	1744.32	2550.03	2513.32	2118.16	0	11.85	15.9969	-0.361343	0.15188	4.88128	10.9373	24	35	26	13	2	9
Oc1ccc2c(noc2c1)c3cccc4c(O)cccc34	0	1.1273	1.27081	88.4293	40.7607	19	22	32	21	11	0	17	1	3	0	0	0	0	0	0	0	0.204542	-0.0257991	-0.0524135	-0.0412857	0.0308705	23.6834	25.7159	37.8232	39.3215	35.93	1445.31	1758.26	2575.08	2572.21	2175.94	0	11.85	15.9969	-0.361075	0.153033	4.88175	10.9711	24	35	26	13	2	9
Oc1ccc2c(noc2c1)c3cccc4ccc(O)cc34	0	1.1273	1.27081	88.4293	40.7607	19	22	32	21	11	0	17	1	3	0	0	0	0	0	0	0	0.204666	-0.0255833	-0.0529845	-0.0407877	0.0304962	23.6834	25.7159	37.8232	37.9894	34.5979	1438.81	1747.86	2555.63	2521.21	2135.1	0	11.85	15.9969	-0.361343	0.153016	4.88175	10.9711	24	35	26	13	2	9
Oc1ccc2nc(oc2c1)c3cccc4c(O)cccc34	0	1.2029	1.44697	88.3037	40.7607	19	22	32	21	11	0	17	1	3	0	0	0	0	0	0	0	0.305211	-0.151861	0.016888	-0.0443008	0.036566	23.6834	25.6607	38.3767	38.6536	34.0959	1399.34	1692.07	2463.83	2405.15	1994.91	0	11.85	15.9969	-0.361075	0.181261	4.88175	10.6153	24	35	26	13	2	9
Oc1ccc2nc(oc2c1)c3cccc4cc(O)ccc34	0	1.2029	1.44697	88.3037	40.7607	19	22	32	21	11	0	17	1	3	0	0	0	0	0	0	0	0.305309	-0.151828	0.0148188	-0.0493246	0.0438391	23.6834	25.6607	38.3767	37.3215	32.7638	1390.82	1678.61	2439.56	2347.86	1940.24	0	11.85	15.9969	-0.361343	0.181249	4.88128	10.5752	24	35	26	13	2	9
Oc1ccc2nc(oc2c1)c3ccc(O)c4ccccc34	0	1.2029	1.44697	88.3037	40.7607	19	22	32	21	11	0	17	1	3	0	0	0	0	0	0	0	0.305241	-0.15164	0.0188349	-0.0412113	0.0211085	23.6834	25.6607	38.3767	38.6536	34.0959	1399.71	1692.69	2468.33	2413.68	1994.62	0	11.85	15.9969	-0.361075	0.181263	4.88175	10.6153	24	35	26	13	2	9
Oc1ccc2nc(oc2c1)c3cccc4ccccc34	0	1.766	3.11876	86.6982	39.9587	19	22	31	20	11	0	17	1	2	0	0	0	0	0	0	0	0.250315	-0.134275	0.0235799	-0.0521004	0.0310198	21.9089	24.3286	35.7125	34.6573	30.0997	1343.17	1615.51	2327.59	2223.54	1819.6	0	11.85	15.9959	-0.36037	0.181236	4.88083	10.5364	23	34	25	12	1	9
Oc1ccc2nc(oc2c1)c3cccc4c(Br)c(O)ccc34	0	1.6556	2.74101	95.8379	43.1439	19	22	32	22	10	0	17	1	3	0	0	0	0	1	0	1	0.326245	-0.15129	-0.00829424	-0.0310957	0.0462341	67.9415	32.3134	51.682	66.1415	52.7219	1658.15	2005.72	2939.3	2929.93	2398.6	0	11.9988	78.9185	-0.360798	0.181173	4.88737	11.2671	25	35	26	13	3	9
Oc1ccc2c(cccc2c1)c3oc4cc(O)c(F)cc4n3	0	1.1127	1.2381	88.4315	40.6509	19	22	32	22	10	0	17	1	3	0	0	1	0	0	0	1	0.383604	-0.154112	-0.0265077	-0.0695762	0.0486666	26.1854	27.2425	41.5402	42.5921	36.1903	1404.65	1703.46	2495.6	2431.76	2006.51	0	11.85	18.9984	-0.360717	0.181317	4.27054	10.5729	25	35	26	13	3	9
Oc1ccc2c(cccc2c1)c3oc4ccc(O)cc4n3	0	1.2029	1.44697	88.3037	40.7607	19	22	32	21	11	0	17	1	3	0	0	0	0	0	0	0	0.304923	-0.152412	0.0168158	-0.0411024	0.0215137	23.6834	25.6607	38.3767	37.3215	32.5428	1391.12	1679.05	2440.12	2348.64	1940.58	0	11.85	15.9969	-0.361351	0.181248	4.90791	10.5752	24	35	26	13	2	9
Cc1cc(O)c2cccc(c3oc4cc(O)ccc4n3)c2c1	0	1.6493	2.72019	92.5857	43.8543	19	22	35	22	13	0	18	1	3	0	0	0	0	0	0	0	0.306281	-0.153487	0.0147349	-0.0385619	0.0313054	24.6834	26.6607	40.3767	40.6536	37.428	1507.31	1824.2	2677.89	2643.01	2258.39	0	11.89	15.9969	-0.361072	0.181138	4.8842	10.7395	25	38	29	16	3	9
Oc1ccc2cc(ccc2c1)c3oc4ccc(O)cc4n3	0	1.2029	1.44697	88.3037	40.7607	19	22	32	21	11	0	17	1	3	0	0	0	0	0	0	0	0.304921	-0.152434	0.0164423	-0.044087	0.0126404	23.6834	25.6607	38.3767	36.3215	29.0446	1355.76	1625.36	2341.17	2187.4	1711.22	0	11.85	15.9969	-0.361351	0.180585	4.89743	9.82535	24	35	26	13	2	9
Oc1ccc(cc1)C2=C(Br)c3ccc(O)cc3C2=O	0	1.5549	2.41771	83.441	37.8571	12	12	28	19	9	0	15	0	3	0	0	0	0	1	0	1	0.251334	-0.072572	-0.0147935	-0.0288007	-0.0138531	64.5815	27.649	44.2979	57.2674	59.7973	1501.69	1817.91	2683.15	2623.8	2056.33	0	11.9988	78.9185	-0.361388	0.19589	4.87734	12.3354	21	30	22	16	7	8
CC1=C(C(=O)c2cc(O)ccc12)c3ccc(O)cc3	0	1.5486	2.39816	80.1888	38.5675	12	12	31	19	12	0	16	0	3	0	0	0	0	0	0	0	0.235219	-0.075859	-0.0308666	0.0247102	-0.0609914	21.3234	21.9963	32.9926	34.6567	29.6567	1336.01	1614.73	2379.73	2327.9	1837.04	0	11.89	15.9969	-0.361388	0.19447	4.84834	11.0979	21	33	25	19	7	8
CSC1=C(C(=O)c2cc(O)ccc12)c3ccc(O)cc3	0	1.3483	1.81791	88.7247	41.4675	12	12	32	20	12	0	16	0	3	1	0	0	0	0	0	0	0.254218	-0.0822408	-0.023685	-0.017601	-0.00120528	28.4512	26.3358	37.3321	43.3359	42.5602	1633.49	1970.2	2898.04	2939.79	2484.37	0	11.9984	31.9727	-0.361388	0.195336	4.8855	12.8544	22	34	26	20	8	8
CCSC1=C(C(=O)c2cc(O)ccc12)c3ccc(O)cc3	0	1.5987	2.55584	93.0185	44.5611	12	12	35	21	14	0	17	0	3	1	0	0	0	0	0	0	0.252957	-0.080148	-0.0255809	-0.0181155	-0.00323894	29.4512	27.3358	40.0019	44.3359	44.5602	1737.48	2091.68	3050.94	3128.48	2751.6	0	11.89	31.9721	-0.361388	0.195344	4.89041	13.1688	23	37	29	23	9	8
Oc1ccc(cc1)C2=C(c3ccccc3)c4ccc(O)cc4C2=O	0	2.1144	4.47069	104.422	48.7011	18	18	38	24	14	0	21	0	3	0	0	0	0	0	0	0	0.234369	-0.0734949	-0.0263614	0.012014	-0.0496994	26.3234	27.9963	40.9926	43.6567	42.6567	1856.28	2269.46	3367.1	3512.23	3278.16	0	11.85	15.9969	-0.361388	0.194864	4.87801	12.3753	27	41	30	21	7	11
COc1cc(O)cc2C(=O)C(=C(Br)c12)c3ccc(O)cc3	0	1.0563	1.11577	90.0845	41.7527	12	12	32	21	11	0	16	0	4	0	0	0	0	1	0	1	0.40526	-0.149065	-0.00115823	-0.0967888	0.00801807	67.356	30.3131	47.9621	63.2637	77.43	1656.55	2017.46	3014.17	3090.21	2639.13	0	11.9988	78.9185	-0.361344	0.196002	4.88163	12.6101	23	34	26	20	9	8
Oc1ccc(cc1)C2=C(Br)c3c(O)cc(O)cc3C2=O	0	0.9918	0.983667	85.0465	38.6591	12	12	29	20	9	0	15	0	4	0	0	0	0	1	0	1	0.310406	-0.0783033	0.00226458	-0.0791788	-0.0495613	66.356	28.981	46.9621	61.2637	74.43	1568.2	1911.01	2854.83	2863.73	2359.41	0	11.9988	78.9185	-0.361346	0.195993	4.87917	12.453	22	31	23	17	8	8
CSC1=C(C(=O)c2cc(O)cc(O)c12)c3ccc(O)cc3	0	0.7852	0.616539	90.3302	42.2695	12	12	33	21	12	0	16	0	4	1	0	0	0	0	0	0	0.312607	-0.0900497	-0.0118017	-0.0616926	-0.0237297	30.2256	27.6679	39.9963	47.3322	51.8873	1701.92	2066.26	3075.59	3190.53	2808.73	0	11.9984	31.9727	-0.361346	0.195437	4.88733	12.972	23	35	27	21	9	8
CCSC1=C(C(=O)c2cc(O)cc(O)c12)c3ccc(O)cc3	0	1.0356	1.07247	94.624	45.3631	12	12	36	22	14	0	17	0	4	1	0	0	0	0	0	0	0.311346	-0.0879606	-0.0137505	-0.0626148	-0.026874	31.2256	28.6679	42.6661	48.3322	53.8873	1807.02	2189.46	3231.89	3385.15	3086.9	0	11.89	31.9721	-0.361346	0.195446	4.89225	13.2864	24	38	30	24	10	8
Oc1ccc(cc1)C2=C(c3ccccc3)c4c(O)cc(O)cc4C2=O	0	1.5513	2.40653	106.028	49.5031	18	18	39	25	14	0	21	0	4	0	0	0	0	0	0	0	0.292254	-0.0824554	-0.0143788	-0.0156616	-0.0996087	28.0979	29.3284	43.6567	47.653	49.7596	1924.73	2365.68	3545.03	3764.04	3616.47	0	11.85	15.9979	-0.361346	0.194966	4.87985	12.493	28	42	31	22	8	11
Oc1ccc(cc1)C2=C(Br)c3cc(O)ccc3C2=O	0	1.5549	2.41771	83.441	37.8571	12	12	28	19	9	0	15	0	3	0	0	0	0	1	0	1	0.251095	-0.0735831	-0.0185651	-0.0272736	0.0325927	64.5815	27.649	44.2979	57.2674	59.7973	1503.15	1820.04	2685.88	2627.69	2066.01	0	11.9988	78.9185	-0.361388	0.195805	4.87734	12.3648	21	30	22	16	7	8
COc1ccc2C(=O)C(=C(Br)c2c1)c3ccc(O)cc3	0	1.6194	2.62246	88.479	40.9507	12	12	31	20	11	0	16	0	3	0	0	0	0	1	0	1	0.346522	-0.141675	-0.00880653	-0.0267784	0.0172874	65.5815	28.981	45.2979	59.2674	61.7973	1576.96	1905.3	2807.4	2795.66	2244.27	0	11.9988	78.9185	-0.360531	0.195813	4.87856	12.4433	22	33	25	19	8	8
CC1=C(C(=O)c2ccc(O)cc12)c3ccc(O)cc3	0	1.5486	2.39816	80.1888	38.5675	12	12	31	19	12	0	16	0	3	0	0	0	0	0	0	0	0.23483	-0.0775303	-0.0372897	0.0266468	0.0189577	21.3234	21.9963	32.9926	34.6567	29.6567	1336.59	1615.56	2380.81	2329.38	1840.75	0	11.89	15.9969	-0.361389	0.194384	4.84834	11.0979	21	33	25	19	7	8
CSC1=C(C(=O)c2ccc(O)cc12)c3ccc(O)cc3	0	1.3483	1.81791	88.7247	41.4675	12	12	32	20	12	0	16	0	3	1	0	0	0	0	0	0	0.253917	-0.0835448	-0.0288538	-0.0177812	0.0574271	28.4512	26.3358	37.3321	43.3359	42.5602	1635.35	1972.92	2901.64	2945.06	2496.43	0	11.9984	31.9727	-0.361388	0.19525	4.8855	12.8838	22	34	26	20	8	8
CCSC1=C(C(=O)c2ccc(O)cc12)c3ccc(O)cc3	0	1.5987	2.55584	93.0185	44.5611	12	12	35	21	14	0	17	0	3	1	0	0	0	0	0	0	0.252656	-0.0814521	-0.0307531	-0.0183438	0.0550697	29.4512	27.3358	40.0019	44.3359	44.5602	1739.57	2094.74	3055.02	3134.51	2765.28	0	11.89	31.9721	-0.361388	0.195259	4.89041	13.1982	23	37	29	23	9	8
Oc1ccc(cc1)C2=C(c3ccccc3)c4cc(O)ccc4C2=O	0	2.1144	4.47069	104.422	48.7011	18	18	38	24	14	0	21	0	3	0	0	0	0	0	0	0	0.234016	-0.0750092	-0.0321498	0.013867	0.0222079	26.3234	27.9963	40.9926	43.6567	42.6567	1858.22	2272.36	3371.31	3518.42	3290.59	0	11.85	15.9969	-0.361389	0.194778	4.87801	12.4047	27	41	30	21	7	11
CC1=C(C(=O)c2c(O)cc(O)cc12)c3ccc(O)cc3	0	0.9855	0.97121	81.7943	39.3695	12	12	32	20	12	0	16	0	4	0	0	0	0	0	0	0	0.29585	-0.0792495	-0.0239933	-0.0843169	0.0947127	23.0979	23.3284	35.6567	38.653	37.2019	1397.24	1699.58	2534.04	2539.88	2109.25	0	11.89	15.9979	-0.361347	0.196943	4.85018	11.1567	22	34	26	20	8	8
Oc1ccc(cc1)C2=C(c3ccccc3)c4cc(O)cc(O)c4C2=O	0	1.5513	2.40653	106.028	49.5031	18	18	39	25	14	0	21	0	4	0	0	0	0	0	0	0	0.295077	-0.0765197	-0.0176559	-0.095192	0.0896106	28.0979	29.3284	43.6567	47.653	50.2019	1922.56	2362.21	3536.67	3752.15	3601.42	0	11.85	15.9979	-0.361347	0.197337	4.87985	12.4636	28	42	31	22	8	11
Oc1ccc2C(=C(C(=O)Oc2c1)c3ccc(Cl)cc3)Cc4ccccc4	0	3.4239	11.7231	113.628	53.3079	18	18	41	26	15	0	22	0	3	0	0	0	1	0	0	1	0.332441	-0.18674	0.051587	-0.0254208	0.0487439	36.0364	32.2801	47.6706	49.8924	47.0472	1975.21	2358.97	3368.58	3599.42	3332.7	0	11.85	34.9689	-0.360388	0.299248	4.99291	12.2672	29	44	33	24	9	11
Oc1ccc(C(=O)Cc2oc3ccccc3c2)c(O)c1	0	0.4805	0.23088	83.1707	39.3695	15	16	32	20	12	0	16	0	4	0	0	0	0	0	0	0	0.365614	-0.0828414	-0.0599841	-0.140891	0.166473	23.0979	23.6605	34.3209	32.653	28.9801	1164.48	1360.6	1881.38	1690.89	1334.22	0	11.85	15.9979	-0.361283	0.178972	4.82837	9.34359	22	34	26	17	5	8
O=C(Oc1ccc2C(=CC(=O)Oc2c1)c3ccccc3)c4occc4	0	1.319	1.73976	100.559	47.2115	17	17	37	25	12	0	20	0	5	0	0	0	0	0	0	0	0.639468	-0.372989	-0.0139403	0.149291	0.000257055	28.8723	30.6567	44.2019	42.8699	42.0917	1570.48	1862.86	2615.09	2596.33	2342.31	0	11.85	15.9989	-0.311447	0.322115	4.64178	11.0215	28	40	29	20	8	11
Oc1ccc(c(F)c1)c2ccc3c(Cl)c(O)ccc3c2	0	2.1123	4.46181	85.7234	39.1689	16	18	30	20	10	0	16	0	2	0	0	1	1	0	0	2	0.209118	-0.0495647	-0.0507277	-0.0311331	0.0288415	30.7639	25.1977	38.3955	45.8611	36.704	1367.05	1627.76	2323.46	2355.84	1783.5	0	11.85	34.9689	-0.360735	0.133716	4.78606	10.3568	22	32	24	14	4	8
Oc1ccc2cc(ccc2c1)c3cc(F)c(O)cc3F	0	1.6534	2.73373	81.135	37.5459	16	18	30	20	10	0	16	0	2	0	0	2	0	0	0	2	0.252508	-0.054597	-0.0591704	-0.0234752	-0.0296924	24.553	23.8278	35.6555	38.3444	31.0123	1217.26	1449.12	2059.98	2049.78	1561.77	0	11.85	18.9994	-0.36071	0.153803	4.38753	10.0894	22	32	24	14	4	8
Oc1ccc2cc(ccc2c1Cl)c3cc(F)c(O)cc3F	0	2.0221	4.08889	85.8512	39.0591	16	18	30	21	9	0	16	0	2	0	0	2	1	0	0	3	0.285573	-0.0559328	-0.091404	-0.00548938	-0.0292714	33.266	26.7795	41.559	51.1317	39.8676	1381.78	1654.45	2382.89	2444.92	1857.55	0	11.85	34.9689	-0.358993	0.153847	4.39517	10.3553	23	32	24	14	5	8
Oc1ccc2cc(ccc2c1)c3c(F)cc(O)cc3F	0	1.6534	2.73373	81.135	37.5459	16	18	30	20	10	0	16	0	2	0	0	2	0	0	0	2	0.244884	-0.0538863	-0.00658301	-0.147215	0.086759	24.553	23.8278	35.6555	37.8191	37.2032	1219.9	1454.33	2072.93	2071.69	1645.77	0	11.85	18.9994	-0.361293	0.137728	4.75846	10.0781	22	32	24	14	4	8
Oc1cc(F)c(c(F)c1)c2ccc3c(Cl)c(O)ccc3c2	0	2.0221	4.08889	85.8512	39.0591	16	18	30	21	9	0	16	0	2	0	0	2	1	0	0	3	0.277949	-0.0552216	-0.0388053	-0.129099	0.0880647	33.266	26.7795	41.559	50.6064	46.0585	1384.47	1659.76	2396.1	2467.3	1943.56	0	11.85	34.9689	-0.360651	0.137874	4.77374	10.3539	23	32	24	14	5	8
Oc1ccc(c(Cl)c1)c2ccc3cc(O)ccc3c2	0	2.2025	4.85101	85.5956	39.2787	16	18	30	19	11	0	16	0	2	0	0	0	1	0	0	1	0.137003	-0.0389047	-0.0157758	-0.0314268	0.0180644	28.2619	23.616	35.2319	37.1837	33.7836	1350.69	1594.69	2241.35	2210.57	1692.01	0	11.9985	34.9694	-0.361355	0.129789	4.97938	10.7715	21	32	24	14	3	8
Oc1ccc(c(Cl)c1)c2ccc3c(Cl)c(O)ccc3c2	0	2.5712	6.61107	90.3118	40.7919	16	18	30	20	10	0	16	0	2	0	0	0	2	0	0	2	0.170069	-0.0402407	-0.0480147	-0.013507	0.0179528	36.9748	26.5677	41.1355	49.971	42.6389	1516.76	1802.21	2568.61	2613.58	1999.21	0	11.9985	34.9702	-0.360762	0.129931	5.06071	10.8327	22	32	24	14	4	8
COc1cc(O)ccc1c2ccc3cc(O)ccc3c2	0	1.3352	1.78276	87.5229	41.6611	16	18	34	20	14	0	17	0	3	0	0	0	0	0	0	0	0.262538	-0.115767	-0.0143462	-0.0457371	0.0747152	22.3234	23.3284	32.9926	34.3246	29.767	1322.63	1562.36	2200.26	2219.29	1764.94	0	11.85	15.9969	-0.361344	0.120557	4.94975	10.3949	22	36	28	18	4	8
Cc1cc(O)ccc1c2ccc3cc(O)ccc3c2	0	2.2802	5.19931	85.1614	40.8591	16	18	33	19	14	0	17	0	2	0	0	0	0	0	0	0	0.111055	-0.0367608	-0.0202145	0.00582388	-0.00447997	20.5489	21.6642	31.3284	31.3284	25.3284	1304.98	1538.96	2167.55	2138.94	1639.25	0	11.89	15.9959	-0.361384	0.0748507	4.96944	10.4224	21	35	27	17	3	8
Cc1cc(O)ccc1c2ccc3c(Cl)c(O)ccc3c2	0	2.6489	7.01667	89.8776	42.3723	16	18	33	20	13	0	17	0	2	0	0	0	1	0	0	1	0.14412	-0.0380971	-0.0524621	0.0236377	-0.0053788	29.2619	24.616	37.2319	44.1157	34.1837	1470.54	1745.73	2493.31	2539.24	1942.67	0	11.89	34.9689	-0.360812	0.110421	4.9734	10.5359	22	35	27	17	4	8
Oc1ccc2cc(ccc2c1)c3ccc(O)c(F)c3	0	1.7436	3.04014	81.0072	37.6557	16	18	30	19	11	0	16	0	2	0	0	1	0	0	0	1	0.185811	-0.0444653	-0.0735638	0.0261266	-0.000962408	22.051	22.246	32.4919	33.599	24.1598	1199.81	1417.08	1987.44	1938.45	1426.83	0	11.85	18.9984	-0.360714	0.153531	4.39322	10.1118	21	32	24	14	3	8
Oc1ccc(cc1F)c2ccc3c(Cl)c(O)ccc3c2	0	2.1123	4.46181	85.7234	39.1689	16	18	30	20	10	0	16	0	2	0	0	1	1	0	0	2	0.218877	-0.0458016	-0.105809	0.0439716	-0.00156779	30.7639	25.1977	38.3955	46.3864	33.0152	1364.25	1622.24	2309.93	2332.79	1720.21	0	11.85	34.9689	-0.359013	0.15357	4.40086	10.3582	22	32	24	14	4	8
Oc1ccc2cc(ccc2c1)c3ccc(O)c(Cl)c3	0	2.2025	4.85101	85.5956	39.2787	16	18	30	19	11	0	16	0	2	0	0	0	1	0	0	1	0.143114	-0.0363605	-0.0507771	0.016212	-0.000605499	28.2619	23.616	35.2319	38.1639	26.8998	1330.31	1565.77	2190.13	2136.39	1581.04	0	11.9985	34.9694	-0.360805	0.147229	4.97557	10.3438	21	32	24	14	3	8
Oc1ccc(cc1Cl)c2ccc3c(Cl)c(O)ccc3c2	0	2.5712	6.61107	90.3118	40.7919	16	18	30	20	10	0	16	0	2	0	0	0	2	0	0	2	0.176179	-0.0376968	-0.0830227	0.0340526	-0.0012664	36.9748	26.5677	41.1355	50.9513	35.7551	1495.62	1772.16	2515.09	2535.19	1881.24	0	11.85	34.9699	-0.359354	0.119707	5.3052	10.4898	22	32	24	14	4	8
Oc1ccc2cc(ccc2c1)c3cc(F)c(O)c(F)c3	0	1.6534	2.73373	81.135	37.5459	16	18	30	20	10	0	16	0	2	0	0	2	0	0	0	2	0.264378	-0.0465529	-0.117011	0.00445084	0.0270035	24.553	23.8278	35.6555	38.8697	29.8255	1214.41	1443.54	2046.46	2026.71	1520.01	0	11.85	18.9994	-0.360604	0.157782	4.38085	10.1006	22	32	24	14	4	8
Oc1ccc2cc(ccc2c1Cl)c3cc(F)c(O)c(F)c3	0	2.0221	4.08889	85.8512	39.0591	16	18	30	21	9	0	16	0	2	0	0	2	1	0	0	3	0.297443	-0.0478891	-0.149256	0.0223067	0.0265397	33.266	26.7795	41.559	51.657	38.6808	1378.89	1648.76	2369.12	2421.38	1813.98	0	11.85	34.9689	-0.358673	0.157857	4.3885	10.3568	23	32	24	14	5	8
Oc1ccc(cc1)c2cc(F)c3cc(O)ccc3c2	0	1.7436	3.04014	81.0072	37.6557	16	18	30	19	11	0	16	0	2	0	0	1	0	0	0	1	0.173516	-0.0541985	-0.0214008	0.00729784	-0.0439317	22.051	22.246	32.4919	33.0737	27.3234	1203.61	1424.58	2005.8	1975.48	1514.5	0	11.85	18.9984	-0.361388	0.131765	4.81167	10.0765	21	32	24	14	3	8
Oc1ccc2cc(cc(F)c2c1)c3ccc(O)c(F)c3	0	1.6534	2.73373	81.135	37.5459	16	18	30	20	10	0	16	0	2	0	0	2	0	0	0	2	0.249345	-0.063491	-0.0764184	0.0363379	-0.0371433	24.553	23.8278	35.6555	38.3444	30.487	1218.38	1451.33	2065.52	2065.22	1589.06	0	11.85	18.9994	-0.360714	0.1536	4.3918	10.0894	22	32	24	14	4	8
Oc1ccc(cc1)c2cc(F)c3c(Cl)c(O)ccc3c2	0	2.1123	4.46181	85.7234	39.1689	16	18	30	20	10	0	16	0	2	0	0	1	1	0	0	2	0.208252	-0.0510702	-0.0470145	-0.00583412	-0.0248719	30.7639	25.1977	38.3955	45.8611	40.8478	1369.97	1633.53	2337.57	2387.84	1857.5	0	11.85	34.9689	-0.360821	0.133797	4.8155	10.3141	22	32	24	14	4	8
Oc1ccc(cc1F)c2cc(F)c3c(Cl)c(O)ccc3c2	0	2.0221	4.08889	85.8512	39.0591	16	18	30	21	9	0	16	0	2	0	0	2	1	0	0	3	0.284081	-0.0603627	-0.102032	0.0232168	-0.0179426	33.266	26.7795	41.559	51.1317	44.0114	1384.77	1660.35	2397.47	2477.9	1932.56	0	11.85	34.9689	-0.359013	0.153653	4.39944	10.3127	23	32	24	14	5	8
Oc1ccc(cc1)c2cc(Cl)c3cc(O)ccc3c2	0	2.2025	4.85101	85.5956	39.2787	16	18	30	19	11	0	16	0	2	0	0	0	1	0	0	1	0.135444	-0.0426479	-0.0178691	0.0046087	-0.0280037	28.2619	23.616	35.2319	37.1837	32.8034	1361.69	1611.91	2276.47	2263.25	1754.14	0	11.9985	34.9694	-0.361388	0.128232	4.82767	10.5883	21	32	24	14	3	8
Oc1ccc(cc1)c2cc(Cl)c3c(Cl)c(O)ccc3c2	0	2.5712	6.61107	90.3118	40.7919	16	18	30	20	10	0	16	0	2	0	0	0	2	0	0	2	0.169536	-0.0411922	-0.0457783	0.00273845	-0.0162048	36.9748	26.5677	41.1355	49.971	50.3716	1540.76	1838.16	2638.56	2720.22	2140.06	0	11.9985	34.9702	-0.36082	0.155207	4.83149	11.3376	22	32	24	14	4	8
Oc1ccc(cc1)c2cc(C#N)c3cc(O)ccc3c2	0	1.6729	2.79859	85.8579	39.9587	16	18	31	20	11	0	17	1	2	0	0	0	0	0	0	0	0.205732	-0.0601693	-0.0309974	0.00635278	0.00242625	21.9089	22.8304	32.4945	33.6607	28.4948	1335.26	1585.38	2241.21	2269.49	1821.39	0	11.85	15.9959	-0.361388	0.153186	4.68218	10.4585	22	33	24	14	3	8
Oc1ccc2cc(cc(C#N)c2c1)c3ccc(O)c(F)c3	0	1.5827	2.50494	85.9857	39.8489	16	18	31	21	10	0	17	1	2	0	0	1	0	0	0	1	0.28156	-0.0694689	-0.0861189	0.0344919	0.00573188	24.411	24.4122	35.6581	38.9314	31.6584	1350.15	1612.39	2301.58	2360.46	1897.89	0	11.85	18.9984	-0.360717	0.154683	4.41567	10.4472	23	33	24	14	4	8
Oc1ccc(cc1)c2cc(C#N)c3c(Br)c(O)ccc3c2	0	2.1256	4.51818	93.3921	42.3419	16	18	31	21	10	0	17	1	2	0	0	0	0	1	0	1	0.227186	-0.0578794	-0.0486981	0.0214143	-0.0291944	66.167	29.483	45.7999	62.4807	55.1055	1611.57	1925.48	2766.95	2902.26	2349.55	0	11.85	78.9183	-0.360873	0.153271	4.82968	11.6566	23	33	24	14	4	8
Oc1ccc(cc1)c2cc(C#N)c3c(Cl)c(O)ccc3c2	0	2.0416	4.16813	90.5741	41.4719	16	18	31	21	10	0	17	1	2	0	0	0	1	0	0	1	0.239499	-0.0590666	-0.0549277	0.0258118	-0.038845	30.6219	25.7821	38.3981	46.4481	40.3019	1511.66	1808.36	2597.72	2721.42	2212.58	0	11.85	34.9689	-0.360822	0.153295	4.80439	11.0781	23	33	24	14	4	8
Oc1ccc(cc1F)c2cc(C#N)c3c(Cl)c(O)ccc3c2	0	1.9514	3.80796	90.7019	41.3621	16	18	31	22	9	0	17	1	2	0	0	1	1	0	0	2	0.315327	-0.0683661	-0.110049	0.0539618	-0.0353989	33.1239	27.3639	41.5617	51.7187	43.4655	1526.58	1835.44	2658.27	2812.72	2289.58	0	11.85	34.9689	-0.359014	0.154798	4.42331	11.0767	24	33	24	14	5	8
Oc1ccc(cc1F)c2cc(C#N)c3c(F)c(O)ccc3c2	0	1.4925	2.22756	86.1135	39.7391	16	18	31	22	9	0	17	1	2	0	0	2	0	0	0	2	0.358374	-0.0751354	-0.127543	0.064476	-0.0594739	26.913	25.9939	38.8217	45.7838	37.9855	1368.29	1645.76	2377.38	2507.45	2054.03	0	11.85	18.9994	-0.3585	0.162383	4.41531	10.4415	24	33	24	14	5	8
Oc1ccc2cc(cc(C=O)c2c1)c3ccc(O)c(F)c3	0	1.3556	1.83765	86.081	40.2177	16	18	32	21	11	0	17	0	3	0	0	1	0	0	0	1	0.323217	-0.100497	-0.0819609	0.0357102	0.0183996	24.8255	24.5781	35.824	39.2632	32.1561	1356.3	1620.37	2312.85	2371.4	1905.59	0	11.85	18.9984	-0.360997	0.153976	4.33596	10.4395	23	34	25	15	4	9
Oc1ccc2cc(cc(C=C)c2c1)c3ccc(O)c(F)c3	0	2.2555	5.08728	89.9343	42.5093	16	18	34	21	13	0	18	0	2	0	0	1	0	0	0	1	0.185811	-0.0444653	-0.0735638	0.0261265	-0.000962134	24.051	24.246	35.4919	38.599	31.1598	1437.43	1708.89	2435.22	2520.83	2058.31	0	11.85	18.9984	-0.360716	0.153546	4.42533	10.6205	23	36	27	17	4	9
CCc1cc(cc2ccc(O)cc12)c3ccc(O)c(F)c3	0	1.8549	3.44065	90.1376	43.8429	16	18	36	21	15	0	18	0	2	0	0	1	0	0	0	1	0.187022	-0.0449307	-0.0749515	0.0240808	0.00421772	24.051	24.246	35.4919	38.599	31.1598	1424.88	1693.3	2413.12	2498.5	2041	0	11.89	18.9984	-0.360716	0.153503	4.42269	10.5595	23	38	30	20	5	8
Oc1ccc2cc(cc(C#C)c2c1)c3ccc(O)c(F)c3	0	2.3129	5.34951	87.5513	41.1757	16	18	32	21	11	0	18	0	2	0	0	1	0	0	0	1	0.190559	-0.0450798	-0.0725354	0.0296831	-0.0109814	24.051	24.246	35.4919	38.599	31.1598	1387.71	1653.72	2359.35	2431.39	1970.71	0	11.85	18.9984	-0.360716	0.153551	4.41866	10.5147	23	34	25	15	4	8
CC#Cc1cc(cc2ccc(O)cc12)c3ccc(O)c(F)c3	0	2.7804	7.73062	93.8526	44.2693	16	18	35	22	13	0	19	0	2	0	0	1	0	0	0	1	0.207478	-0.0483094	-0.0818388	0.0315494	-0.013293	25.051	25.246	36.4919	39.599	33.1598	1461.79	1735.31	2466.02	2567.74	2163.01	0	11.85	18.9984	-0.360717	0.15356	4.42357	10.5927	24	37	28	18	5	8
Oc1ccc(c(F)c1)c2cc(C#N)c3cc(O)ccc3c2	0	1.5827	2.50494	85.9857	39.8489	16	18	31	21	10	0	17	1	2	0	0	1	0	0	0	1	0.271808	-0.0731807	-0.030502	-0.0373487	0.0443287	24.411	24.4122	35.6581	38.4061	35.3473	1353.05	1618.11	2315.61	2384.47	1962.14	0	11.9974	19.0001	-0.361339	0.166211	4.68075	10.4358	23	33	24	14	4	8
Oc1ccc2cc(cc(C#N)c2c1)c3cc(F)c(O)cc3F	0	1.4925	2.22756	86.1135	39.7391	16	18	31	22	9	0	17	1	2	0	0	2	0	0	0	2	0.348263	-0.0795454	-0.0711212	-0.0110811	-0.00972277	26.913	25.9939	38.8217	43.6767	38.5108	1367.85	1644.95	2375.41	2474.25	2037.26	0	11.9974	19.0006	-0.360713	0.166577	4.40998	10.4244	24	33	24	14	5	8
Oc1ccc2cc(cc(C#N)c2c1)c3c(F)cc(O)cc3F	0	1.4925	2.22756	86.1135	39.7391	16	18	31	22	9	0	17	1	2	0	0	2	0	0	0	2	0.340646	-0.0787828	-0.0179864	-0.131429	0.115781	26.913	25.9939	38.8217	43.1514	44.7017	1370.64	1650.45	2389.11	2497.59	2124.48	0	11.9974	19.0006	-0.361293	0.168884	4.67932	10.413	24	33	24	14	5	8
Oc1ccc2cc(cc(C#N)c2c1)c3cc(F)c(O)c(F)c3	0	1.4925	2.22756	86.1135	39.7391	16	18	31	22	9	0	17	1	2	0	0	2	0	0	0	2	0.360127	-0.071553	-0.129509	0.013451	0.0379002	26.913	25.9939	38.8217	44.202	37.324	1364.86	1639.06	2361.13	2449.74	1992.85	0	11.85	18.9994	-0.360609	0.158543	4.40331	10.4358	24	33	24	14	5	8
Oc1ccc(cc1)c2ccc3cc(O)cc(C#N)c3c2	0	1.6729	2.79859	85.8579	39.9587	16	18	31	20	11	0	17	1	2	0	0	0	0	0	0	0	0.206798	-0.0567766	-0.0218504	-0.00471455	-0.0615187	21.9089	22.8304	32.4945	33.6607	28.8269	1326.9	1573.11	2218.31	2232.14	1768.63	0	11.85	15.9959	-0.361367	0.153256	4.59734	10.4395	22	33	24	14	3	8
Oc1cc(C#N)c2cc(ccc2c1)c3ccc(O)c(F)c3	0	1.5827	2.50494	85.9857	39.8489	16	18	31	21	10	0	17	1	2	0	0	1	0	0	0	1	0.282626	-0.0660794	-0.0770263	0.0228456	-0.0618038	24.411	24.4122	35.6581	38.9314	31.9905	1341.74	1600	2278.4	2322.57	1844.28	0	11.85	18.9984	-0.360678	0.154714	4.40444	10.4366	23	33	24	14	4	8
Oc1ccc(cc1F)c2ccc3c(Br)c(O)cc(C#N)c3c2	0	2.0354	4.14285	93.5199	42.2321	16	18	31	22	9	0	17	1	2	0	0	1	0	1	0	2	0.303648	-0.065092	-0.0973827	0.0436364	-0.0658011	68.6691	31.0648	48.9635	67.7514	51.9485	1611.75	1931.17	2793.01	2938.42	2318.88	0	11.9988	78.9185	-0.359236	0.154822	4.41661	11.296	24	33	24	14	5	8
Oc1ccc(cc1F)c2ccc3c(C#N)c(O)cc(C#N)c3c2	0	1.4218	2.02152	90.9642	42.0421	16	18	32	23	9	0	18	2	2	0	0	1	0	0	0	1	0.38537	-0.0784702	-0.08652	-0.0305133	-0.00732138	26.7709	26.5783	38.8243	45.5958	40.0425	1487.82	1789.97	2588.48	2765.19	2278.57	0	11.85	18.9984	-0.359491	0.157203	4.41005	10.7959	25	34	24	14	5	8
Cc1c(O)cc(C#N)c2cc(ccc12)c3ccc(O)c(F)c3	0	2.0291	4.11725	90.2677	42.9425	16	18	34	22	12	0	18	1	2	0	0	1	0	0	0	1	0.282031	-0.0687719	-0.0706987	0.0155049	-0.0607242	25.411	25.4122	37.6581	43.2635	34.9905	1465.95	1756.79	2541.62	2679	2130.03	0	11.89	18.9984	-0.360433	0.154555	4.40936	10.751	24	36	27	17	5	8
Oc1ccc(cc1)c2ccc3c(Cl)c(O)cc(C#N)c3c2	0	2.0416	4.16813	90.5741	41.4719	16	18	31	21	10	0	17	1	2	0	0	0	1	0	0	1	0.239996	-0.0573837	-0.0492252	0.0223222	-0.0670248	30.6219	25.7821	38.3981	46.4481	37.6822	1499.04	1789.92	2566.94	2672.07	2114.06	0	11.9985	34.9694	-0.360817	0.154864	4.65846	10.9285	23	33	24	14	4	8
Oc1ccc(cc1F)c2ccc3c(Cl)c(O)cc(C#N)c3c2	0	1.9514	3.80796	90.7019	41.3621	16	18	31	22	9	0	17	1	2	0	0	1	1	0	0	2	0.315823	-0.0666865	-0.104401	0.0498932	-0.0671683	33.1239	27.3639	41.5617	51.7187	40.8458	1513.91	1816.88	2627.2	2762.83	2190.23	0	11.9985	34.9694	-0.358984	0.156169	4.41208	10.9256	24	33	24	14	5	8
Oc1cc(C#C)c2cc(ccc2c1)c3ccc(O)c(F)c3	0	2.3129	5.34951	87.5513	41.1757	16	18	32	21	11	0	18	0	2	0	0	1	0	0	0	1	0.191279	-0.0433127	-0.0712821	0.0129191	0.00522527	24.051	24.246	35.4919	38.599	31.4919	1377.67	1639.17	2332.44	2387.83	1909.52	0	11.85	18.9984	-0.360678	0.153551	4.40594	10.5323	23	34	25	15	4	8
CC#Cc1cc(O)cc2ccc(cc12)c3ccc(O)c(F)c3	0	2.7804	7.73062	93.8526	44.2693	16	18	35	22	13	0	19	0	2	0	0	1	0	0	0	1	0.20819	-0.0466036	-0.0811718	0.0118987	0.00108496	25.051	25.246	36.4919	39.599	33.4919	1449.58	1717.78	2433.94	2515.84	2088.05	0	11.85	18.9984	-0.360679	0.15356	4.4084	10.6894	24	37	28	18	5	8
Oc1cc(C=O)c2cc(ccc2c1)c3ccc(O)c(F)c3	0	1.3556	1.83765	86.081	40.2177	16	18	32	21	11	0	17	0	3	0	0	1	0	0	0	1	0.323624	-0.0985908	-0.0728661	0.0410587	-0.0773427	24.8255	24.5781	35.824	39.2632	32.4882	1347.51	1607.46	2288.8	2332.35	1850.7	0	11.85	18.9984	-0.360976	0.153985	4.25148	10.4214	23	34	25	15	4	9
Oc1cc(C=C)c2cc(ccc2c1)c3ccc(O)c(F)c3	0	2.2555	5.08728	89.9343	42.5093	16	18	34	21	13	0	18	0	2	0	0	1	0	0	0	1	0.185811	-0.0444673	-0.0735711	0.0261478	-0.000974099	24.051	24.246	35.4919	38.599	31.4919	1425.24	1691.47	2403.35	2469.92	1987.54	0	11.85	18.9984	-0.360697	0.153546	4.40928	10.7456	23	36	27	17	4	9
CCc1cc(O)cc2ccc(cc12)c3ccc(O)c(F)c3	0	1.8549	3.44065	90.1376	43.8429	16	18	36	21	15	0	18	0	2	0	0	1	0	0	0	1	0.186649	-0.0458519	-0.0756331	0.0328303	-0.00414243	24.051	24.246	35.4919	38.599	31.4919	1413.41	1676.86	2382.89	2449.79	1972.73	0	11.89	18.9984	-0.360707	0.153503	4.40796	10.6613	23	38	30	20	5	8
Oc1ccc(cc1)c2ccc3cc(O)ccc3c2	0	1.8338	3.36282	80.8794	37.7655	16	18	30	18	12	0	16	0	2	0	0	0	0	0	0	0	0.109984	-0.0351624	-0.0183846	-0.0013776	-6.43821e-05	19.5489	20.6642	29.3284	28.3284	20.9963	1185.01	1390.28	1927.62	1848.51	1351.94	0	11.85	15.9959	-0.361389	0.119009	4.81239	10.1231	20	32	24	14	2	8
Oc1cccc(c1)c2ccc3c(O)cccc3c2	0	1.8338	3.36282	80.8794	37.7655	16	18	30	18	12	0	16	0	2	0	0	0	0	0	0	0	0.10986	-0.0353757	-0.0177808	-0.00167142	0.000113996	19.5489	20.6642	29.3284	29.6605	23.6605	1197.01	1408.94	1959.41	1918.28	1448.6	0	11.85	15.9959	-0.361121	0.119108	5.03152	10.1672	20	32	24	14	2	8
Oc1ccc(cc1)c2ccc3c(O)cccc3c2	0	1.8338	3.36282	80.8794	37.7655	16	18	30	18	12	0	16	0	2	0	0	0	0	0	0	0	0.10986	-0.0353737	-0.0177742	-0.00170658	-4.28193e-05	19.5489	20.6642	29.3284	29.6605	22.3284	1192.64	1402.31	1949.66	1904.7	1400.32	0	11.85	15.9959	-0.361135	0.11906	4.81285	10.1381	20	32	24	14	2	8
Oc1cccc(c1)c2ccc3cc(O)ccc3c2	0	1.8338	3.36282	80.8794	37.7655	16	18	30	18	12	0	16	0	2	0	0	0	0	0	0	0	0.109983	-0.0351644	-0.0183918	-0.00135546	-5.82006e-05	19.5489	20.6642	29.3284	28.3284	22.3284	1189.36	1396.88	1937.33	1861.98	1400.02	0	11.85	15.9959	-0.361379	0.119057	4.9722	10.1521	20	32	24	14	2	8
Oc1ccc2cc(ccc2c1)c3ccccc3	0	2.3969	5.74513	79.2739	36.9635	16	18	29	17	12	0	16	0	1	0	0	0	0	0	0	0	0.0549916	-0.0175822	-0.00919597	-0.000678229	-3.88748e-05	17.7745	19.3321	26.6642	25.6642	19.6642	1142.02	1334.55	1830.77	1747.26	1284.5	0	11.85	15.9949	-0.360424	0.115154	4.97129	10.0699	19	31	23	13	1	8
Oc1ccc(cc1)c2ccc3ccc(O)cc3c2	0	1.8338	3.36282	80.8794	37.7655	16	18	30	18	12	0	16	0	2	0	0	0	0	0	0	0	0.109984	-0.0351624	-0.0183845	-0.00137691	-4.83936e-05	19.5489	20.6642	29.3284	28.3284	20.9963	1186.08	1391.86	1929.85	1851.65	1356.59	0	11.85	15.9959	-0.361389	0.119048	4.81285	10.1381	20	32	24	14	2	8
Oc1cccc(c1)c2ccc3ccc(O)cc3c2	0	1.8338	3.36282	80.8794	37.7655	16	18	30	18	12	0	16	0	2	0	0	0	0	0	0	0	0.109983	-0.0351643	-0.0183915	-0.00134758	5.93657e-05	19.5489	20.6642	29.3284	28.3284	22.3284	1190.44	1398.48	1939.59	1865.16	1404.77	0	11.85	15.9959	-0.361379	0.119096	5.02234	10.1672	20	32	24	14	2	8
Oc1ccc2ccc(cc2c1)c3ccccc3	0	2.3969	5.74513	79.2739	36.9635	16	18	29	17	12	0	16	0	1	0	0	0	0	0	0	0	0.0549916	-0.0175822	-0.00919597	-0.000678229	-3.88755e-05	17.7745	19.3321	26.6642	25.6642	19.6642	1143.07	1336.1	1832.95	1750.31	1289.05	0	11.85	15.9949	-0.360424	0.115154	5.02061	10.0846	19	31	23	13	1	8
Oc1ccc(cc1)c2ccc3ccccc3c2	0	2.3969	5.74513	79.2739	36.9635	16	18	29	17	12	0	16	0	1	0	0	0	0	0	0	0	0.054992	-0.0175802	-0.00918859	-0.000699427	-2.73877e-05	17.7745	19.3321	26.6642	25.6642	18.3321	1138.51	1329	1819.8	1731.08	1238.91	0	11.85	15.9949	-0.360444	0.118957	4.81193	10.108	19	31	23	13	1	8
Oc1ccc(cc1)c2ccc3c(Cl)c(O)ccc3c2	0	2.2025	4.85101	85.5956	39.2787	16	18	30	19	11	0	16	0	2	0	0	0	1	0	0	1	0.143049	-0.0364987	-0.0506305	0.0164565	-0.000811387	28.2619	23.616	35.2319	41.1157	29.8516	1349.42	1595.37	2249.92	2242.52	1644.8	0	11.85	34.9689	-0.36082	0.119394	4.81621	10.3596	21	32	24	14	3	8
Oc1ccc(cc1)c2ccc3c(Br)c(O)ccc3c2	0	2.2865	5.22808	88.4136	40.1487	16	18	30	19	11	0	16	0	2	0	0	0	0	1	0	1	0.130906	-0.0347275	-0.0424475	0.0123806	-0.000627244	63.807	27.3169	42.6337	57.1484	40.9543	1443.12	1703.51	2402.64	2396.66	1747.78	0	11.85	78.9183	-0.360871	0.119166	4.81847	11.1019	21	32	24	14	3	8
Oc1ccc(cc1)c2ccc3c(F)c(O)ccc3c2	0	1.7436	3.04014	81.0072	37.6557	16	18	30	19	11	0	16	0	2	0	0	1	0	0	0	1	0.185648	-0.0447816	-0.073059	0.0263884	-0.00130603	22.051	22.246	32.4919	35.1808	25.7416	1202.03	1421.39	1997.83	1983.55	1467.99	0	11.85	18.9984	-0.360731	0.160641	4.71194	10.0936	21	32	24	14	3	8
Oc1ccc(cc1)c2ccc3c(C#N)c(O)ccc3c2	0	1.6729	2.79859	85.8579	39.9587	16	18	31	20	11	0	17	1	2	0	0	0	0	0	0	0	0.212652	-0.0480243	-0.0316692	-0.0670173	0.0409956	21.9089	22.8304	32.4945	34.9928	29.0483	1325.19	1571.14	2216.99	2252.28	1737.92	0	11.85	15.9959	-0.360933	0.155851	4.57697	10.1891	22	33	24	14	3	8
Oc1ccc(cc1)c2ccc3c(c(O)ccc3c2)c4ccccc4	0	2.846	8.09972	109.395	50.9927	22	25	40	24	16	0	22	0	2	0	0	0	0	0	0	0	0.10986	-0.0353755	-0.0177817	-0.00168726	-8.24902e-05	25.5489	27.6642	39.3284	41.6605	37.6605	1775.99	2120.71	3019.98	3161.33	2734.12	0	11.85	15.9959	-0.361128	0.119135	4.81855	11.1451	27	43	32	18	2	11
Cc1c(O)ccc2cc(ccc12)c3ccc(O)cc3	0	2.2802	5.19931	85.1614	40.8591	16	18	33	19	14	0	17	0	2	0	0	0	0	0	0	0	0.109421	-0.0376765	-0.0108265	-0.00632738	0.000114059	20.5489	21.6642	31.3284	32.6605	23.9963	1303.86	1538.88	2171.81	2170.58	1598.93	0	11.85	15.9959	-0.361264	0.119035	4.81484	10.2038	21	35	27	17	3	8
COc1c(O)ccc2cc(ccc12)c3ccc(O)cc3	0	1.3352	1.78276	87.5229	41.6611	16	18	34	20	14	0	17	0	3	0	0	0	0	0	0	0	0.268689	-0.118462	-0.0651992	0.0784764	-0.029553	22.3234	23.3284	32.9926	36.0991	29.3246	1321.24	1561.6	2202.68	2249.42	1752.22	0	11.85	15.9969	-0.360776	0.119601	4.81453	10.1936	22	36	28	18	4	8
Oc1ccc(cc1)c2ccc3c(c(O)ccc3c2)[N+](=O)[O-]	0	2.0471	4.19062	84.0971	39.8027	16	18	32	21	11	0	16	1	4	0	0	0	0	0	0	0	0.179712	-0.0168422	-0.0527527	-0.058569	0.0389732	24.4579	24.9373	36.0994	38.7087	36.0363	1333	1587.76	2256.59	2310.62	1852.12	0	11.85	15.9979	-0.360783	0.163973	4.02996	10.1746	23	34	25	15	4	9
Oc1ccc(c(F)c1)c2ccc3cc(O)ccc3c2	0	1.7436	3.04014	81.0072	37.6557	16	18	30	19	11	0	16	0	2	0	0	1	0	0	0	1	0.176053	-0.0482289	-0.0184936	-0.049108	0.0285623	22.051	22.246	32.4919	33.0737	27.8487	1202.56	1422.5	2000.72	1961.02	1488.24	0	11.85	18.9984	-0.36134	0.133624	4.77079	10.1006	21	32	24	14	3	8
CCC1=N[C@@H]([C@@H](N1)c2ccc(O)cc2)c3ccc(OCCN4CCCCC4)cc3	0	-0.1562	0.0243984	118.354	67.8146	12	12	60	29	31	0	24	3	2	0	0	0	0	0	0	0	0.445652	-0.226476	-0.0874474	0.163527	-0.036596	31.6289	34.1595	46.5161	45.3775	40.824	1983.78	2304.56	3149.49	3060.17	2778.22	3	11.89	15.9959	-0.360545	0.0973145	4.84149	11.1967	32	63	56	50	19	7
Oc1ccc2C(N(CCc2c1)c3ccccc3)c4ccc(cc4)N5CCN6CCCCC6C5	0	1.5551	2.41834	141.705	77.1462	18	18	66	33	33	0	29	3	1	0	0	0	0	0	0	0	0.311174	-0.172152	-0.0841654	0.140831	-0.0146998	34.8544	39.8277	56.8245	60.686	56.1598	2731.31	3295.85	4772.18	5153.28	4700.77	1	11.9942	15.9949	-0.360498	0.0730609	5.07901	12.6309	38	71	62	53	20	9
CC1CN(CCN1C)c2ccc(cc2)C3N(CCc4cc(O)ccc34)c5ccccc5	0	2.5611	6.55923	139.854	72.2926	18	18	62	31	31	0	27	3	1	0	0	0	0	0	0	0	0.313121	-0.177923	-0.0772656	0.14171	-0.0216703	32.8544	36.8277	52.6584	56.5198	51.9936	2518.09	3021.65	4364.51	4722.95	4323.59	1	11.9943	15.9949	-0.360494	0.0729927	5.07882	12.6246	35	66	57	48	17	9
CCN1CCN(CC1C)c2ccc(cc2)C3N(CCc4cc(O)ccc34)c5ccccc5	0	2.8115	7.90453	144.148	75.3862	18	18	65	32	33	0	28	3	1	0	0	0	0	0	0	0	0.311284	-0.172068	-0.0855466	0.141489	-0.0134246	33.8544	37.8277	53.8245	58.5198	54.9936	2600.64	3115.44	4488.51	4895.73	4507.77	1	11.9943	15.9949	-0.360496	0.0730222	5.0789	12.6271	36	69	60	51	18	9
CCC1CN(CCN1C)c2ccc(cc2)C3N(CCc4cc(O)ccc34)c5ccccc5	0	2.2731	5.16698	142.765	75.3862	18	18	65	32	33	0	28	3	1	0	0	0	0	0	0	0	0.313062	-0.177997	-0.0768852	0.141534	-0.0219715	33.8544	37.8277	53.6584	58.686	55.1598	2605.9	3122.66	4499.37	4908.28	4529.53	1	11.89	15.9949	-0.360497	0.0732547	5.07897	12.6295	36	69	60	51	18	9
CN1CCN(CC1)c2ccc(cc2)C3N(CCc4cc(O)ccc34)c5ccccc5	0	2.5718	6.61416	135.269	69.199	18	18	59	30	29	0	26	3	1	0	0	0	0	0	0	0	0.315034	-0.182129	-0.0749823	0.145146	-0.0237544	31.8544	35.8277	50.4922	53.3536	49.9936	2407.62	2886.58	4151.15	4474.72	4129.38	1	11.9943	15.9949	-0.360492	0.0729435	5.07851	12.6148	34	63	54	45	16	9
CN1CCC(CC1)c2ccc(cc2)C3N(CCc4cc(O)ccc34)c5ccccc5	0	1.9045	3.62712	131.025	70.5258	18	18	60	30	30	0	27	2	1	0	0	0	0	0	0	0	0.231395	-0.131015	-0.00477928	0.0269288	0.0122715	31.4944	35.3292	49.8275	52.8275	49.6613	2432.71	2916.8	4192.5	4515.3	4161.86	1	11.9	15.9949	-0.360488	0.0784616	5.07884	12.6253	34	64	55	46	16	9
CN1CCC(CC1)c2ccc(cc2)C3N(CCc4cc(O)ccc34)c5ccc(F)cc5	0	1.8143	3.29168	131.153	70.416	18	18	60	31	29	0	27	2	1	0	0	1	0	0	0	1	0.295047	-0.150073	-0.0115629	0.01348	-0.0182599	33.9965	36.911	52.991	55.991	51.2431	2445.57	2939.82	4246.42	4578.18	4199	1	11.9	18.9984	-0.360492	0.12346	4.10331	12.6224	35	64	55	46	17	9
CN1CCC(CC1)c2ccc(cc2)C3N(CCc4cc(O)ccc34)c5cccc(F)c5	0	1.8143	3.29168	131.153	70.416	18	18	60	31	29	0	27	2	1	0	0	1	0	0	0	1	0.295874	-0.149066	-0.01837	-0.00810183	0.0806089	33.9965	36.911	52.991	55.991	53.0877	2447.22	2943.13	4251.34	4585.48	4241.91	1	11.9	18.9984	-0.360492	0.124885	4.36744	12.6196	35	64	55	46	17	9
CN1CCC(CC1)c2ccc(cc2)C3N(CCc4cc(O)ccc34)c5cccc(O)c5	0	1.3414	1.79935	132.631	71.3278	18	18	61	31	30	0	27	2	2	0	0	0	0	0	0	0	0.287394	-0.146635	-0.0166044	-0.00577153	0.0759995	33.2689	36.6613	52.4916	55.4916	52.5468	2483.01	2983.63	4308.15	4645.23	4303.43	1	11.9	15.9959	-0.361367	0.079408	5.07974	12.6547	35	65	56	47	17	9
CN1CCN(CC1)c2ccc(cc2)C3N(CCc4cc(O)ccc34)c5cccc(O)c5	0	2.0087	4.03488	136.875	70.001	18	18	60	31	29	0	26	3	2	0	0	0	0	0	0	0	0.371032	-0.19775	-0.0868074	0.112446	0.0399841	33.6289	37.1598	53.1564	56.0178	52.8792	2457.91	2953.4	4266.76	4604.59	4270.86	1	11.9943	15.9959	-0.361367	0.0752424	5.07941	12.6442	35	64	55	46	17	9
CC(C)N1CCN(CC1)c2ccc(cc2)C3N(CCc4cc(O)ccc34)c5cccc(O)c5	0	1.9586	3.83611	146.373	76.1882	18	18	66	33	33	0	28	3	2	0	0	0	0	0	0	0	0.368273	-0.187655	-0.102277	0.113313	0.054494	35.6289	39.1598	56.4887	60.0178	56.8792	2628.71	3149.07	4539.54	4922.9	4565.76	1	11.89	15.9959	-0.361367	0.0917255	5.07956	12.6491	37	70	61	52	19	9
CC(C)CN1CCN(CC1)c2ccc(cc2)C3N(CCc4cc(O)ccc34)c5cccc(O)c5	0	2.4909	6.20458	150.158	79.2818	18	18	69	34	35	0	29	3	2	0	0	0	0	0	0	0	0.369092	-0.192076	-0.0943638	0.111515	0.0479156	36.6289	40.1598	57.3226	60.3502	58.8792	2688.44	3208.73	4598.35	4959.56	4692.59	1	11.89	15.9959	-0.361367	0.0758971	5.07956	12.6491	38	73	64	55	20	9
Oc1cccc(c1)N2CCc3cc(O)ccc3C2c4ccc(cc4)N5CCN(CC6CC6)CC5	0	2.1231	4.50755	147.597	77.9482	18	18	67	34	33	0	29	3	2	0	0	0	0	0	0	0	0.369092	-0.192073	-0.094366	0.111515	0.0479156	36.6289	41.1598	56.3226	60.3502	58.8792	2680.26	3233.82	4550.6	4946.74	4686.07	1	11.9	15.9959	-0.361367	0.0758396	5.07955	12.6487	39	72	63	54	21	9
Oc1cccc(c1)N2CCc3cc(O)ccc3C2c4ccc(cc4)N5CCN(CC5)C6CCCC6	0	0.704	0.495616	146.222	81.0418	18	18	70	35	35	0	30	3	2	0	0	0	0	0	0	0	0.36817	-0.187746	-0.101349	0.111975	0.0545148	37.6289	42.1598	60.4887	62.3502	60.8792	2819.96	3395.23	4899.45	5171.93	4907.5	1	11.9	15.9959	-0.361367	0.0903538	5.07963	12.6512	40	75	66	57	22	9
Oc1cccc(c1)N2CCc3cc(O)ccc3C2c4ccc(cc4)N5CCN(CC5)C6CCCCC6	0	0.416	0.173056	149.134	84.1353	18	18	73	36	37	0	31	3	2	0	0	0	0	0	0	0	0.36817	-0.187749	-0.101396	0.112053	0.0544691	38.6289	43.1598	61.4887	65.3502	62.0454	2906.82	3487.45	5005.26	5402.88	5017.45	1	11.9	15.9959	-0.361367	0.0903888	5.07965	12.6519	41	78	69	60	23	9
Oc1ccc2c(c1)sc3c4ccccc4n(Cc5ccc(OCCN6CCCCCC6)cc5)c23	0	0.663	0.439569	148.186	77.7478	22	25	64	34	30	0	29	2	2	1	0	0	0	0	0	0	0.374365	-0.189866	-0.0842947	0.150226	-0.0557597	42.3967	44.3329	64.6691	70.0039	60.561	2907.95	3534.88	5210.9	5323.27	4489.99	1	11.85	31.9721	-0.360511	0.184811	5.29087	12.9783	39	69	59	44	14	10
Oc1ccc2c(c1)sc3c4cc(O)ccc4n(Cc5ccc(OCCN6CCCCCC6)cc5)c23	0	0.0999	0.00998001	149.791	78.5498	22	25	65	35	30	0	29	2	3	1	0	0	0	0	0	0	0.429665	-0.206074	-0.0876767	0.142624	-0.0964619	44.1711	45.665	67.3332	72.6681	63.2252	2962.71	3609.22	5347.16	5484.13	4670.83	1	11.85	31.9721	-0.361369	0.107572	5.27946	13.0372	40	70	60	45	15	10
CN(C)CCOc1ccc(Cn2c3ccccc3c4sc5cc(O)ccc5c24)cc1	0	1.9964	3.98561	138.508	66.707	22	25	54	30	24	0	25	2	2	1	0	0	0	0	0	0	0.37815	-0.201324	-0.068111	0.149398	-0.0733168	38.3967	39.3329	58.3367	60.6715	56.561	2570.62	3150.06	4732.6	4700.38	4172.57	1	11.85	31.9721	-0.360503	0.184763	5.29081	12.9775	34	58	48	33	9	10
CN(C)CCOc1ccc(Cn2c3ccc(O)cc3c4sc5cc(O)ccc5c24)cc1	0	1.4333	2.05435	140.114	67.509	22	25	55	31	24	0	25	2	3	1	0	0	0	0	0	0	0.43345	-0.217532	-0.0714931	0.141796	-0.114019	40.1711	40.665	61.0009	63.3357	59.2252	2625.37	3224.39	4868.84	4861.2	4353.35	1	11.85	31.9721	-0.361369	0.107454	5.27935	13.0363	35	59	49	34	10	10
CCN(CC)CCOc1ccc(Cn2c3ccccc3c4sc5cc(O)ccc5c24)cc1	0	2.4972	6.23601	147.096	72.8942	22	25	60	32	28	0	27	2	2	1	0	0	0	0	0	0	0.374482	-0.189734	-0.0853523	0.151074	-0.0552654	40.3967	41.3329	60.6691	64.6715	59.561	2710.79	3299.7	4905.98	4922.02	4343.53	1	11.85	31.9721	-0.360506	0.184787	5.29085	12.9781	36	64	54	39	11	10
CCN(CC)CCOc1ccc(Cn2c3ccc(O)cc3c4sc5cc(O)ccc5c24)cc1	0	1.9341	3.74074	148.701	73.6962	22	25	61	33	28	0	27	2	3	1	0	0	0	0	0	0	0.429782	-0.205942	-0.0887343	0.143472	-0.0959676	42.1711	42.665	63.3332	67.3357	62.2252	2765.55	3374.04	5042.23	5082.86	4524.35	1	11.85	31.9721	-0.361369	0.107512	5.27942	13.0369	37	65	55	40	12	10
Oc1ccc2c(c1)sc3c4ccccc4n(Cc5ccc(OCCN6CCOCC6)cc5)c23	0	1.6841	2.83619	147.583	72.3626	22	25	59	33	26	0	27	2	3	1	0	0	0	0	0	0	0.557088	-0.287333	-0.194696	0.314228	-0.0672114	42.1711	43.9971	64.3332	66.225	59.8931	2763.07	3383.61	5041.93	4995.12	4370.47	1	11.85	31.9721	-0.378187	0.184816	5.29085	12.9781	38	64	54	39	13	10
Oc1ccc2c(c1)sc3c4cc(O)ccc4n(Cc5ccc(OCCN6CCOCC6)cc5)c23	0	1.121	1.25664	149.188	73.1646	22	25	60	34	26	0	27	2	4	1	0	0	0	0	0	0	0.612388	-0.303541	-0.198078	0.306626	-0.107914	43.9456	45.3292	66.9974	68.8892	62.5573	2817.83	3457.95	5178.19	5155.96	4551.29	1	11.85	31.9721	-0.378226	0.107673	5.27943	13.0369	39	65	55	40	14	10
Oc1ccc2c(c1)sc3c4ccccc4n(Cc5ccc(OCCN6CCCCC6)cc5)c23	0	0.951	0.904401	145.274	74.6542	22	25	61	33	28	0	28	2	2	1	0	0	0	0	0	0	0.374373	-0.189811	-0.083862	0.149746	-0.0557542	41.3967	43.3329	63.6691	65.8377	59.561	2817.02	3440.67	5108.93	5048.39	4404.38	1	11.85	31.9721	-0.360508	0.1848	5.29086	12.9782	38	66	56	41	13	10
Oc1ccc2c(c1)sc3c4cc(O)ccc4n(Cc5ccc(OCCN6CCCCC6)cc5)c23	0	0.3879	0.150466	146.88	75.4562	22	25	62	34	28	0	28	2	3	1	0	0	0	0	0	0	0.429673	-0.206019	-0.0872441	0.142144	-0.0964564	43.1711	44.665	66.3332	68.5019	62.2252	2871.78	3515	5245.19	5209.24	4585.21	1	11.85	31.9721	-0.361369	0.107545	5.27944	13.037	39	67	57	42	14	10
Oc1ccc2c(c1)sc3c4ccccc4n(Cc5ccc(OCCN6CCCC6)cc5)c23	0	1.239	1.53512	142.362	71.5606	22	25	58	32	26	0	27	2	2	1	0	0	0	0	0	0	0.374482	-0.189374	-0.0826207	0.148342	-0.0556249	40.3967	42.3329	62.6691	62.6715	58.561	2737.66	3358.17	5019.05	4858.44	4327.41	1	11.85	31.9721	-0.360506	0.184788	5.29085	12.978	37	63	53	38	12	10
Oc1ccc2c(c1)sc3c4cc(O)ccc4n(Cc5ccc(OCCN6CCCC6)cc5)c23	0	0.6759	0.456841	143.968	72.3626	22	25	59	33	26	0	27	2	3	1	0	0	0	0	0	0	0.429782	-0.205582	-0.0860028	0.14074	-0.0963271	42.1711	43.665	65.3332	65.3357	61.2252	2792.42	3432.51	5155.3	5019.28	4508.23	1	11.85	31.9721	-0.361369	0.107518	5.27942	13.0368	38	64	54	39	13	10
Oc1ccc(cc1)c2ccc3cc(O)ccc3n2	0	1.0981	1.20582	78.8567	36.4387	16	18	29	18	11	0	15	1	2	0	0	0	0	0	0	0	0.185369	-0.0668107	-0.0183048	0.000174499	-0.0444911	19.9089	20.9965	29.9931	29.1593	21.4948	1134.68	1329.38	1840.3	1763.66	1293.71	0	11.85	15.9959	-0.361388	0.177426	4.80196	9.78155	20	31	23	13	2	8
Oc1ccc(cc1)c2ccc3c(Cl)c(O)ccc3n2	0	1.4668	2.1515	83.5729	37.9519	16	18	29	19	10	0	15	1	2	0	0	0	1	0	0	1	0.219499	-0.0654586	-0.0477575	-0.00864564	-0.0151381	28.6219	23.9483	35.8966	41.9466	30.8407	1296.34	1530.62	2155.5	2147.15	1575.89	0	11.9985	34.9694	-0.360821	0.154827	4.80579	10.1928	21	31	23	13	3	8
Oc1ccc(cc1)c2ccc3c(Br)c(O)ccc3n2	0	1.5508	2.40498	86.3909	38.8219	16	18	29	19	10	0	15	1	2	0	0	0	0	1	0	1	0.207098	-0.0643253	-0.0401918	-0.00650833	-0.0220105	64.167	27.6492	43.2984	57.9793	42.5584	1388.7	1636.99	2305.2	2297.69	1676.05	0	11.9988	78.9185	-0.360872	0.14223	4.80805	11.0224	21	31	23	13	3	8
Oc1ccc(cc1)c2cc(Cl)c3cc(O)ccc3n2	0	1.4668	2.1515	83.5729	37.9519	16	18	29	19	10	0	15	1	2	0	0	0	1	0	0	1	0.213059	-0.0689036	-0.014946	-0.0308107	-0.0443002	28.6219	23.9483	35.8966	38.0146	33.7924	1308.06	1546.28	2179.82	2165.76	1684.7	0	11.9985	34.9694	-0.361387	0.130848	4.81725	10.2861	21	31	23	13	3	8
Oc1ccc2nc(cc(Cl)c2c1)c3ccc(O)c(F)c3	0	1.3766	1.89503	83.7007	37.8421	16	18	29	20	9	0	15	1	2	0	0	1	1	0	0	2	0.28909	-0.0772741	-0.0657889	-0.00053413	-0.0839808	31.1239	25.5301	39.0602	43.2852	36.956	1322.85	1573.1	2239.72	2255.84	1759.77	0	11.9985	34.9694	-0.360714	0.153637	4.40294	10.2832	22	31	23	13	4	8
Oc1ccc(cc1)c2cc(Br)c3cc(O)ccc3n2	0	1.5508	2.40498	86.3909	38.8219	16	18	29	19	10	0	15	1	2	0	0	0	0	1	0	1	0.202172	-0.0670052	-0.0148896	-0.0235839	-0.0444446	64.167	27.6492	43.2984	49.1173	49.2111	1406.01	1659.45	2338.54	2331.61	1821.76	0	11.9988	78.9185	-0.361387	0.119404	4.82629	11.443	21	31	23	13	3	8
Oc1ccc2nc(cc(Br)c2c1)c3ccc(O)c(F)c3	0	1.4606	2.13335	86.5187	38.7121	16	18	29	20	9	0	15	1	2	0	0	1	0	1	0	2	0.278203	-0.0753773	-0.0657563	0.00646686	-0.0852492	66.6691	29.231	46.462	54.388	52.3746	1420.91	1686.49	2398.99	2422.75	1898.51	0	11.9988	78.9185	-0.360714	0.153607	4.42102	11.4402	22	31	23	13	4	8
Oc1ccc2nc(cc(Br)c2c1)c3cc(F)c(O)c(F)c3	0	1.3704	1.878	86.6465	38.6023	16	18	29	21	8	0	15	1	2	0	0	2	0	1	0	3	0.356972	-0.0765341	-0.104894	-0.0126734	-0.0971454	69.1711	30.8128	49.6256	59.6586	58.0403	1435.63	1713.19	2458.61	2512.2	1993.75	0	11.9988	78.9185	-0.360606	0.157881	4.40865	11.4373	23	31	23	13	5	8
Oc1ccc(cc1)c2cc(C=C)c3cc(O)ccc3n2	0	1.61	2.5921	87.7838	41.2923	16	18	33	20	13	0	17	1	2	0	0	0	0	0	0	0	0.185368	-0.0668149	-0.0183205	0.000203189	-0.0444829	21.9089	22.9965	32.9931	34.1593	28.661	1368.3	1615.32	2276.26	2327.57	1903.98	0	11.85	15.9959	-0.361388	0.180258	4.81802	10.3814	22	35	26	16	3	9
Oc1ccc2nc(cc(C=C)c2c1)c3ccc(O)c(F)c3	0	1.5198	2.30979	87.9116	41.1825	16	18	33	21	12	0	17	1	2	0	0	1	0	0	0	1	0.261399	-0.0751918	-0.0692616	0.0295372	-0.0889681	24.411	24.5783	36.1567	39.4299	31.8246	1383.09	1642.15	2336.18	2417.67	1979.05	0	11.85	18.9984	-0.360716	0.180417	4.40449	10.3786	23	35	26	16	4	9
CCc1cc(nc2ccc(O)cc12)c3ccc(O)cc3	0	1.2094	1.46265	87.9871	42.6259	16	18	35	20	15	0	17	1	2	0	0	0	0	0	0	0	0.186045	-0.0686075	-0.0206642	0.00686878	-0.0430937	21.9089	22.9965	32.9931	34.1593	28.661	1356	1600.08	2254.75	2305.89	1887.19	0	11.89	15.9959	-0.361388	0.0764632	4.8167	10.2374	22	37	29	19	4	8
CCc1cc(nc2ccc(O)cc12)c3ccc(O)c(F)c3	0	1.1192	1.25261	88.1149	42.5161	16	18	35	21	14	0	17	1	2	0	0	1	0	0	0	1	0.262076	-0.0769859	-0.0716285	0.0359777	-0.0887556	24.411	24.5783	36.1567	39.4299	31.8246	1370.77	1626.87	2314.59	2395.83	1962.01	0	11.89	18.9984	-0.360716	0.153572	4.40185	10.226	23	37	29	19	5	8
Oc1ccc(cc1)c2cc(C#C)c3cc(O)ccc3n2	0	1.6674	2.78022	85.4008	39.9587	16	18	31	20	11	0	17	1	2	0	0	0	0	0	0	0	0.191147	-0.0648754	-0.0155105	-0.0130302	-0.0470274	21.9089	22.9965	32.9931	34.1593	28.661	1319.3	1561.15	2202.23	2240.61	1818.98	0	11.85	15.9959	-0.361388	0.127612	4.81468	10.1729	22	33	24	14	3	8
Oc1ccc2nc(cc(C#C)c2c1)c3ccc(O)c(F)c3	0	1.5772	2.48756	85.5286	39.8489	16	18	31	21	10	0	17	1	2	0	0	1	0	0	0	1	0.267178	-0.0732494	-0.0664068	0.0167388	-0.0892461	24.411	24.5783	36.1567	39.4299	31.8246	1334.05	1587.89	2261.94	2330.33	1893.45	0	11.85	18.9984	-0.360716	0.183725	4.39782	10.1835	23	33	24	14	4	8
Oc1ccc2nc(cc(C#C)c2c1)c3cc(F)c(O)c(F)c3	0	1.487	2.21117	85.6564	39.7391	16	18	31	22	9	0	17	1	2	0	0	2	0	0	0	2	0.345947	-0.0744082	-0.105574	-0.00268307	-0.102556	26.913	26.1601	39.3202	44.7006	37.4902	1348.63	1614.29	2320.84	2418.37	1986.22	0	11.85	18.9994	-0.360608	0.183917	4.38545	10.1723	24	33	24	14	5	8
Oc1ccc(cc1)c2cc(C#N)c3cc(O)ccc3n2	0	0.9372	0.878344	83.8352	38.6319	16	18	30	20	10	0	16	2	2	0	0	0	0	0	0	0	0.282652	-0.0868854	-0.0175392	0.00893195	-0.115145	22.2689	23.1627	33.1593	34.4916	29.1595	1282.28	1520.58	2145.84	2171.65	1748.33	0	11.85	15.9959	-0.361388	0.153341	4.66134	10.125	22	32	23	13	3	8
Oc1ccc2nc(cc(C#N)c2c1)c3ccc(O)c(F)c3	0	0.847	0.717409	83.963	38.5221	16	18	30	21	9	0	16	2	2	0	0	1	0	0	0	1	0.358683	-0.0952588	-0.0684226	0.0389009	-0.155428	24.7709	24.7445	36.3228	39.7623	32.3231	1297.01	1547.26	2205.41	2261.1	1822.37	0	11.85	18.9984	-0.360717	0.155049	4.39483	10.1137	23	32	23	13	4	8
CC(=O)c1cc(nc2ccc(O)cc12)c3ccc(O)cc3	0	0.6486	0.420682	88.407	42.0943	16	18	34	21	13	0	17	1	3	0	0	0	0	0	0	0	0.309457	-0.0951379	-0.0358753	0.020964	-0.103534	23.6834	24.3286	35.6573	36.8235	32.6573	1393.43	1655.19	2357.76	2425.25	2046.99	0	11.89	15.9969	-0.361669	0.216161	4.81795	10.3737	23	36	27	17	4	9
CC(=O)c1cc(nc2ccc(O)cc12)c3ccc(O)c(F)c3	0	0.5584	0.311811	88.5348	41.9845	16	18	34	22	12	0	17	1	3	0	0	1	0	0	0	1	0.385657	-0.103538	-0.0868709	0.0504782	-0.146165	26.1854	25.9104	38.8208	42.0941	35.8208	1408.22	1682	2417.64	2515.29	2121.95	0	11.89	18.9984	-0.360998	0.216198	4.40436	10.3708	24	36	27	17	5	9
Oc1ccc2nc(cc(c3ccccc3)c2c1)c4ccc(O)c(F)c4	0	2.0201	4.0808	107.5	49.5561	22	25	39	25	14	0	21	1	2	0	0	1	0	0	0	1	0.261399	-0.0751918	-0.0692617	0.0295369	-0.0889677	28.411	29.5783	43.1567	46.4299	39.8246	1758.76	2111.59	3031.66	3200.63	2851.77	0	11.85	18.9984	-0.360721	0.15364	4.42169	11.4798	28	42	31	17	3	11
COc1cc(nc2ccc(O)cc12)c3ccc(O)cc3	0	0.5995	0.3594	85.5002	40.3343	16	18	33	20	13	0	16	1	3	0	0	0	0	0	0	0	0.338765	-0.145701	-0.016346	-0.0546524	0.00722856	22.6834	23.6607	33.6573	35.1556	30.0446	1277.76	1510.31	2130.77	2165.49	1756.82	0	11.85	15.9969	-0.361387	0.189757	4.81055	10.0601	22	35	27	17	4	8
C[C@@H](COc1ccc(cc1)[C@@H]2Oc3ccc(O)cc3S[C@@H]2c4ccc(O)cc4)N5CCCC5	0	1.0069	1.01385	141.603	74.065	18	18	62	33	29	0	27	1	4	1	0	0	0	0	0	0	0.516671	-0.231891	-0.140831	0.167806	-0.0572566	42.5856	42.8307	62.9969	67.4439	62.3924	2607.42	3104.81	4398.41	4518.75	4136.72	1	11.85	31.9721	-0.361379	0.116966	4.91027	13.3977	37	66	57	48	19	9
C[C@@H](COc1ccc(cc1)[C@@H]2Oc3ccc(O)cc3S[C@@H]2c4ccc(O)cc4)N5CC[C@@H](C)C5	0	1.4283	2.04004	147.227	77.1586	18	18	65	34	31	0	28	1	4	1	0	0	0	0	0	0	0.516612	-0.231985	-0.140404	0.16736	-0.0573785	43.5856	43.8307	64.9969	69.6101	63.3924	2698.59	3213.09	4565.97	4665.91	4240.03	1	11.85	31.9721	-0.361379	0.116996	4.91029	13.3983	38	69	60	51	20	9
C[C@@H]1CCN(CCOc2ccc(cc2)C(=O)c3c(sc4cc(O)ccc34)c5ccc(O)cc5)C1	0	1.5067	2.27014	147.452	74.4914	21	23	61	34	27	0	28	1	4	1	0	0	0	0	0	0	0.486257	-0.203155	-0.0948803	0.112122	-0.016256	43.5856	43.4986	64.1665	65.3895	65.279	2723.13	3271.08	4714.34	4642.68	4354.64	1	11.85	31.9721	-0.36138	0.194782	4.91739	13.4595	38	65	54	41	14	11
C[C@@H](COc1ccc(cc1)C(=O)c2c(sc3cc(O)ccc23)c4ccc(O)cc4)N5CCCC5	0	1.0746	1.15477	146.413	74.4914	21	23	61	34	27	0	28	1	4	1	0	0	0	0	0	0	0.483528	-0.199356	-0.0942499	0.10664	-0.0145393	43.5856	43.4986	64.3327	66.5554	67.279	2746.06	3301.7	4760.86	4742.62	4493.95	1	11.85	31.9721	-0.36138	0.194783	4.91746	13.4616	38	65	54	41	14	11
C[C@@H]1CCN(CCOc2ccc(Cn3c(c(C)c4cc(O)ccc34)c5ccc(O)cc5)cc2)C1	0	1.8467	3.4103	147.425	76.9834	21	23	66	34	32	0	29	2	3	0	0	0	0	0	0	0	0.419026	-0.204073	-0.072845	0.127129	-0.0855854	37.0434	40.3255	57.6541	56.8755	51.9896	2508.49	2990.86	4305.19	4274.77	3933.4	1	11.89	15.9969	-0.361388	0.083026	4.86901	11.9112	38	70	60	47	15	10
C[C@@H](COc1ccc(Cn2c(c(C)c3cc(O)ccc23)c4ccc(O)cc4)cc1)N5CCCC5	0	1.4146	2.00109	146.386	76.9834	21	23	66	34	32	0	29	2	3	0	0	0	0	0	0	0	0.416297	-0.200274	-0.0722146	0.12165	-0.0838337	37.0434	40.3255	57.8203	58.0414	53.9896	2531.18	3021.12	4351	4373.33	4070.3	1	11.89	15.9969	-0.361388	0.0831332	4.86907	11.9134	38	70	60	47	15	10
C[C@@H]1CCN(CCOc2ccc(cc2)[C@H]3[C@H](CCc4cc(O)ccc34)c5ccccc5)C1	0	2.451	6.0074	140.347	75.7482	18	18	65	32	33	0	29	1	2	0	0	0	0	0	0	0	0.301795	-0.147299	-0.0832927	0.143859	-0.0428777	33.9089	37.4948	52.159	52.048	49.8266	2442.45	2903.91	4114.79	4246.34	3969.66	1	11.85	15.9959	-0.360533	0.103423	5.08116	12.6995	36	69	60	51	18	9
C[C@@H](COc1ccc(cc1)[C@H]2[C@H](CCc3cc(O)ccc23)c4ccccc4)N5CCCC5	0	2.0189	4.07596	139.308	75.7482	18	18	65	32	33	0	29	1	2	0	0	0	0	0	0	0	0.299066	-0.1435	-0.0826622	0.13838	-0.0411207	33.9089	37.4948	52.3252	53.2139	51.8266	2465.79	2935.12	4162.47	4348.31	4112.42	1	11.85	15.9959	-0.360531	0.103435	5.08143	12.7081	36	69	60	51	18	9
Oc1ccc(cc1)c2[nH]c3ccccc3c2c4ccccc4	0	2.0185	4.07434	101.866	47.1039	21	24	37	22	15	0	20	1	1	0	0	0	0	0	0	0	0.0900275	-0.0330516	-0.0114077	0.00396747	-0.00291817	23.1344	25.6645	36.3289	36.4951	34.163	1670.09	2015.18	2918.73	2927.24	2696.83	0	11.85	15.9949	-0.360463	0.116519	4.85258	11.8777	25	40	30	16	1	10
Oc1ccc(cc1)c2c([nH]c3ccccc23)c4ccccc4	0	2.0185	4.07434	101.866	47.1039	21	24	37	22	15	0	20	1	1	0	0	0	0	0	0	0	0.090011	-0.033171	-0.0124259	0.00146527	0.00521282	23.1344	25.6645	36.3289	36.4951	34.163	1670.54	2015.87	2920.34	2929.82	2700.36	0	11.85	15.9949	-0.360463	0.122273	4.86842	11.8924	25	40	30	16	1	10
Oc1ccc(cc1)c2[nH]c3ccccc3c2c4ccc(O)cc4	0	1.4554	2.11819	103.472	47.9059	21	24	38	23	15	0	20	1	2	0	0	0	0	0	0	0	0.14502	-0.0506231	-0.0204621	0.00440052	0.00192038	24.9089	26.9965	38.9931	39.1593	35.4951	1714.94	2073.78	3022.3	3039.15	2779.35	0	11.85	15.9959	-0.361399	0.117771	4.85298	11.9071	26	41	31	17	2	10
c1ccc(cc1)c2[nH]c3ccccc3c2c4ccccc4	0	2.5816	6.66466	100.261	46.3019	21	24	36	21	15	0	20	1	0	0	0	0	0	0	0	0	0.0349183	-0.0156306	-0.00329104	0.00104476	0.000366822	21.36	24.3324	33.6647	33.8309	32.8309	1625.71	1957.3	2816.86	2818.05	2618.01	0	11.85	14.0031	-0.257149	0.116645	6.76012	11.863	24	39	29	15	0	10
Oc1ccc(cc1)c2[nH]c(nc2c3ccccc3)C(F)(F)F	0	2.0482	4.19512	85.1841	40.1677	17	19	33	22	11	0	16	2	1	0	0	3	0	0	0	3	0.466259	-0.243179	-0.162199	0.263518	-0.0637864	28.0006	26.7422	43.2727	39.7292	36.1523	1296.79	1542.21	2187.11	2108.82	1949.77	0	11.85	19.0004	-0.360468	0.444506	3.61561	10.6247	24	35	27	16	5	8
Oc1ccc(cc1)c2noc(c2c3ccccc3)C(F)(F)F	0	2.5163	6.33177	84.1599	39.2029	17	19	32	22	10	0	16	1	2	0	0	3	0	0	0	3	0.443501	-0.157997	-0.136278	0.0773533	0.0217238	28.4151	27.1292	43.4105	41.0597	43.3498	1252.51	1493.49	2121.44	2088.22	1974.56	0	11.85	19.0004	-0.360463	0.441199	3.69969	10.6505	24	34	26	15	5	8
Oc1ccc(cc1)n2c(nc3ccccc23)c4ccccc4Cl	0	2.0032	4.01281	104.651	47.2903	21	24	36	23	13	0	19	2	1	0	0	0	1	0	0	1	0.206382	-0.103769	0.0131579	-0.0591783	0.043608	32.2074	29.1148	43.2572	46.3475	44.6641	1781.02	2152.84	3136.35	3205.6	2988.79	0	11.9985	34.9694	-0.360465	0.130659	4.86429	11.9001	26	39	29	15	2	10
Cc1nocc1c2nc3ccccc3n2c4ccc(O)cc4	0	-0.0719	0.00516961	92.1856	43.4923	20	23	35	22	13	0	17	3	2	0	0	0	0	0	0	0	0.280441	-0.0893389	-0.0241663	-0.142494	0.149733	24.6289	27.2147	39.5163	38.3226	37.3222	1538.64	1871.5	2756.19	2696.41	2544.12	0	11.89	15.9959	-0.360464	0.149931	4.85451	11.5872	25	38	29	15	2	9
Cn1cccc1c2nc3ccccc3n2c4ccc(O)cc4	0	0.51	0.2601	98.0001	45.7839	20	23	37	22	15	0	18	3	1	0	0	0	0	0	0	0	0.249959	-0.146004	-0.0188385	0.117244	-0.133286	23.8544	26.6615	38.8522	37.8798	36.6586	1623.8	1972.16	2902.27	2820.67	2687.08	0	11.9933	15.9949	-0.360465	0.136989	4.85769	11.6889	25	40	31	17	2	9
Oc1ccc(cc1)n2c(nc3ccccc23)c4ccccc4	0	1.6345	2.67159	99.9345	45.7771	21	24	36	22	14	0	19	2	1	0	0	0	0	0	0	0	0.179367	-0.0995439	0.0153998	-0.00927827	-0.0231365	23.4944	26.163	37.3536	37.4922	34.8277	1608.25	1937.34	2800.09	2811.15	2595.43	0	11.85	15.9949	-0.360462	0.134314	4.85665	11.6556	25	39	29	15	1	10
C[C@]12CCC3C(CC=C4C[C@@H](O)CC[C@]34C=C)C1CC[C@@H]2O	0	-0.3292	0.108373	86.0508	56.8078	0	0	52	22	30	0	20	0	2	0	0	0	0	0	0	0	0.159164	-0.0479199	-0.03505	0.00697629	0.00510608	23.5489	25.6642	41.3284	48.9926	40.3284	2060.51	2586.33	4110.57	4473.67	3542.52	0	11.9	15.9959	-0.393036	0.125129	5.28337	13.2582	25	55	53	53	23	2
C[C@]12CCC3C(CC=C4C[C@@H](O)CC[C@]34C=C)C1CC[C@@]2(O)C#C	0	0.7448	0.554727	94.2603	60.3278	0	0	54	24	30	0	22	0	2	0	0	0	0	0	0	0	0.167539	-0.0551309	-0.0320654	0.00786729	0.00590174	25.5489	27.6642	45.6605	56.3246	46.3284	2273.5	2867.65	4626.96	5158.9	4116.27	0	11.89	15.9959	-0.392263	0.131202	5.28655	13.3091	27	57	54	54	24	2
C[C@]1(O)CCC2C3CC=C4C[C@@H](O)CC[C@]4(C=C)C3CC[C@]12C	0	0.4194	0.175896	92.2286	59.9014	0	0	55	23	32	0	21	0	2	0	0	0	0	0	0	0	0.154097	-0.0405817	-0.0402583	0.00711478	0.00436811	24.5489	26.6642	44.6605	52.9926	42.3284	2207.12	2781.13	4493.09	4932.43	3847.27	0	11.9	15.9959	-0.392463	0.125151	5.28583	13.2975	26	58	56	56	24	2
C[C@]12CCC3C(CC=C4C[C@@H](O)CC[C@]34CO)C1CC[C@@H]2O	0	-1.4854	2.20641	83.1804	55.8498	0	0	52	22	30	0	19	0	3	0	0	0	0	0	0	0	0.242865	-0.0803771	-0.0505455	0.0282819	0.0284469	24.3234	25.9963	41.6605	49.9888	41.9888	1975.62	2484.98	3951.89	4277.23	3368.9	0	11.9	15.9969	-0.395291	0.0938824	5.24823	12.6993	25	55	54	54	24	1
C[C@]12CC[C@H]3[C@@H](CC=C4C[C@@H](O)CC[C@]34C)[C@@H]1CC[C@@H]2O	0	-0.3947	0.155788	81.4057	55.0478	0	0	51	21	30	0	19	0	2	0	0	0	0	0	0	0	0.157908	-0.047248	-0.0378627	0.00609189	0.0127104	22.5489	24.6642	40.3284	45.9926	35.3284	1914.98	2401.07	3820.76	4028.33	3051.52	0	11.9	15.9959	-0.393036	0.125008	5.23353	12.4607	24	54	53	53	23	1
C[C@]12CCC3C(CC=C4C[C@@H](O)CC[C@]34CC#C)C1CC[C@@H]2O	0	0.1844	0.0340034	88.2688	58.5678	0	0	53	23	30	0	21	0	2	0	0	0	0	0	0	0	0.171132	-0.050571	-0.0426713	0.0148495	0.020917	24.5489	26.6642	42.3284	49.9926	43.3284	2102.14	2637.17	4182.57	4579.09	3757.11	0	11.9	15.9959	-0.393036	0.0858338	5.15551	13.2779	26	56	54	54	24	1
C[C@]12CCC3C(CC=C4C[C@@H](O)CC[C@]34C#C)C1CC[C@@H]2O	0	-0.2718	0.0738752	83.6678	55.4742	0	0	50	22	28	0	20	0	2	0	0	0	0	0	0	0	0.168287	-0.0500766	-0.0314605	0.00821034	-0.00980804	23.5489	25.6642	41.3284	48.9926	40.3284	1994.88	2507.7	3987	4322.3	3412.4	0	11.9	15.9959	-0.393036	0.121814	5.2567	12.8347	25	53	51	51	23	1
CCC[C@]12CC[C@H](O)CC1=CCC3C4CC[C@H](O)[C@@]4(C)CCC23	0	-1.211	1.46652	89.5793	61.235	0	0	57	23	34	0	21	0	2	0	0	0	0	0	0	0	0.157905	-0.0472513	-0.0378467	0.00605897	0.0126706	24.5489	26.6642	42.3284	49.9926	43.3284	2139.27	2676.87	4236.91	4654.37	3848.62	0	11.9	15.9959	-0.393036	0.12504	5.29247	13.4038	26	60	59	59	25	1
CC[C@]12CC[C@H](O)CC1=CCC3C4CC[C@H](O)[C@@]4(C)CCC23	0	-0.7298	0.532608	86.2541	58.1414	0	0	54	22	32	0	20	0	2	0	0	0	0	0	0	0	0.157905	-0.0472513	-0.0378466	0.00605839	0.0126717	23.5489	25.6642	41.3284	48.9926	40.3284	2042.72	2562.72	4073.98	4435.85	3514.79	0	11.9	15.9959	-0.393036	0.125025	5.27283	13.0894	25	57	56	56	24	1
C[C@]12CCC3C(CC=C4C[C@@H](O)CC[C@]34CC=C)C1CC[C@@H]2O	0	-0.008	6.4e-05	90.8054	59.9014	0	0	55	23	32	0	21	0	2	0	0	0	0	0	0	0	0.159591	-0.0474885	-0.0390725	0.0091021	0.0154944	24.5489	26.6642	42.3284	49.9926	43.3284	2152.05	2692.74	4262.28	4682.68	3871.36	0	11.9	15.9959	-0.393036	0.125041	5.29775	13.4882	26	58	56	56	24	2
CC\C=C/[C@]12CC[C@H](O)CC1=CCC3C4CC[C@H](O)[C@@]4(C)CCC23	0	-0.8056	0.648991	95.0325	62.995	0	0	58	24	34	0	22	0	2	0	0	0	0	0	0	0	0.160977	-0.047977	-0.0366832	0.00798765	0.00226105	25.5489	27.6642	43.3284	50.9926	44.3284	2240.26	2792.83	4391.89	4843.48	4073.24	0	11.9	15.9959	-0.393036	0.125159	5.31284	13.7297	27	61	59	59	25	2
C\C=C\[C@]12CC[C@H](O)CC1=CCC3C4CC[C@H](O)[C@@]4(C)CCC23	0	-0.1294	0.0167444	91.9547	59.9014	0	0	55	23	32	0	21	0	2	0	0	0	0	0	0	0	0.161193	-0.0482504	-0.0366463	0.00827615	0.00200082	24.5489	26.6642	42.3284	49.9926	43.3284	2159.42	2702.43	4276.08	4696.18	3884.08	0	11.9	15.9959	-0.393036	0.125145	5.30302	13.5726	26	58	56	56	24	2
C\C=C/[C@]12CC[C@H](O)CC1=CCC3C4CC[C@H](O)[C@@]4(C)CCC23	0	-0.1294	0.0167444	91.9547	59.9014	0	0	55	23	32	0	21	0	2	0	0	0	0	0	0	0	0.161193	-0.0482504	-0.0366463	0.00827615	0.00200082	24.5489	26.6642	42.3284	49.9926	43.3284	2159.42	2702.43	4276.08	4696.18	3884.08	0	11.9	15.9959	-0.393036	0.125145	5.30302	13.5726	26	58	56	56	24	2
CO\C=C/[C@]12CC[C@H](O)CC1=CCC3C4CC[C@H](O)[C@@]4(C)CCC23	0	-1.1417	1.30348	92.7797	60.7034	0	0	56	24	32	0	21	0	3	0	0	0	0	0	0	0	0.310594	-0.142405	-0.0122686	-0.00489352	0.0311636	26.3234	28.3284	43.6605	51.3246	45.3246	2175.45	2722.91	4300.54	4727.35	3934.63	0	11.9	15.9969	-0.393036	0.125185	4.80413	13.533	27	59	57	57	25	2
C[C@]12CCC3C(CC=C4C[C@@H](O)CC[C@]34\C=C\Br)C1CC[C@@H]2O	0	-0.1904	0.0362522	93.6704	59.191	0	0	52	23	29	0	20	0	2	0	0	0	0	1	0	1	0.174456	-0.0558306	-0.0316973	0.00265315	0.0151248	67.807	32.3169	47.981	55.6452	60.2864	2276.32	2831.01	4453.39	4927.78	4133.37	0	11.9	78.9183	-0.393036	0.125153	5.33201	14.0364	26	55	53	53	24	2
C[C@]12CCC3C(CC=C4C[C@@H](O)CC[C@]34\C=C\Cl)C1CC[C@@H]2O	0	-0.2744	0.0752954	90.8524	58.321	0	0	52	23	29	0	20	0	2	0	0	0	1	0	0	1	0.185487	-0.0607977	-0.0312793	0.00134575	0.0181568	32.2619	28.616	44.2801	51.9443	49.1837	2197.33	2746.53	4338.28	4777.71	3964.86	0	11.9	34.9689	-0.393036	0.125157	5.31394	13.7472	26	55	53	53	24	2
C[C@]12CCC3C(CC=C4C[C@@H](O)CC[C@]34\C=C/Cl)C1CC[C@@H]2O	0	-0.2744	0.0752954	90.8524	58.321	0	0	52	23	29	0	20	0	2	0	0	0	1	0	0	1	0.185487	-0.0607977	-0.0312793	0.00134575	0.0181568	32.2619	28.616	44.2801	51.9443	49.1837	2197.33	2746.53	4338.28	4777.71	3964.86	0	11.9	34.9689	-0.393036	0.125157	5.31394	13.7472	26	55	53	53	24	2
C[C@]12CCC3C(CC=C4C[C@@H](O)CC[C@]34\C=C\F)C1CC[C@@H]2O	0	-0.7333	0.537729	86.264	56.698	0	0	52	23	29	0	20	0	2	0	0	1	0	0	0	1	0.226596	-0.0785439	-0.0315416	-0.00200279	0.0258883	26.051	27.246	42.9102	50.5743	45.0737	2073.2	2608.68	4141.91	4518.21	3672.11	0	11.9	18.9984	-0.393036	0.0929779	4.12627	13.2385	26	55	53	53	24	2
C[C@]12CCC3C(CC=C4C[C@@H](O)CC[C@]34\C=C/F)C1CC[C@@H]2O	0	-0.7333	0.537729	86.264	56.698	0	0	52	23	29	0	20	0	2	0	0	1	0	0	0	1	0.226596	-0.0785439	-0.0315416	-0.00200279	0.0258883	26.051	27.246	42.9102	50.5743	45.0737	2073.2	2608.68	4141.91	4518.21	3672.11	0	11.9	18.9984	-0.393036	0.0929779	4.12627	13.2385	26	55	53	53	24	2
CN(C)CCOc1ccc(cc1)\C(=C(\CCCCO)/c2ccccc2)\c3ccc(O)cc3	0	1.8147	3.29314	141.319	74.7902	18	18	65	32	33	0	28	1	3	0	0	0	0	0	0	0	0.384639	-0.190829	-0.0670139	0.135609	-0.0914781	34.6834	35.8269	46.1587	48.2139	49.8266	2323.65	2681.83	3621.1	3993.92	4094.32	1	11.9961	15.9987	-0.421762	0.0773171	4.11812	13.1452	34	67	57	48	15	10
CN(C)CCOc1ccc(cc1)\C(=C(\CCCO)/c2ccccc2)\c3ccc(O)cc3	0	2.1027	4.42135	138.407	71.6966	18	18	62	31	31	0	27	1	3	0	0	0	0	0	0	0	0.385189	-0.189434	-0.0657387	0.122491	-0.0778595	33.6834	34.8269	45.1587	47.2139	48.8266	2251.01	2604.17	3529.77	3882.76	3952.87	1	11.9961	15.9987	-0.421734	0.0773044	4.29045	13.0813	33	64	54	45	14	10
CN(C)CCOc1ccc(cc1)\C(=C(\CCO)/c2ccccc2)\c3ccc(O)cc3	0	2.5839	6.67654	135.082	68.603	18	18	59	30	29	0	26	1	3	0	0	0	0	0	0	0	0.3879	-0.187885	-0.0788289	0.136139	-0.0791216	32.6834	33.8269	44.1587	46.2139	48.1587	2166.93	2510.76	3411.5	3730.14	3753.42	1	11.9961	15.9987	-0.421231	0.0778328	4.63486	12.9535	32	61	51	42	13	10
CSCCC\C(=C(/c1ccc(O)cc1)\c2ccc(OCCN(C)C)cc2)\c3ccccc3	0	3.2559	10.6009	149.333	76.8882	18	18	65	32	33	0	28	1	2	1	0	0	0	0	0	0	0.329116	-0.174001	-0.0582269	0.129224	-0.0767574	40.0367	38.8344	47.4964	49.5516	51.1643	2476.86	2829.02	3781.37	4176.32	4322.65	1	11.9984	31.9727	-0.360544	0.0767974	4.9165	13.2791	34	67	57	48	15	10
CN(C)CCOc1ccc(cc1)\C(=C(\CCCN=[N+]=[N-])/c2ccccc2)\c3ccc(O)cc3	0	-0.1277	0.0163073	140.656	73.5278	18	18	63	33	30	0	27	4	2	0	0	0	0	0	0	0	0.349794	-0.170922	-0.0663908	0.124117	-0.0799023	35.9889	37.381	47.519	49.3804	50.9931	2335.87	2696.56	3640.06	4017.46	4121.34	1	11.85	15.9959	-0.360546	0.117271	3.53637	13.1469	35	65	53	44	14	12
CN(C)CCOc1ccc(cc1)\C(=C(\CCN=[N+]=[N-])/c2ccccc2)\c3ccc(O)cc3	0	0.3535	0.124962	137.331	70.4342	18	18	60	32	28	0	26	4	2	0	0	0	0	0	0	0	0.352031	-0.169473	-0.0767484	0.133422	-0.0793178	34.9889	36.381	46.519	48.3804	50.1593	2263.26	2619.08	3549.1	3907.52	3983.37	1	11.85	15.9959	-0.360544	0.117256	3.62226	13.0848	34	62	50	41	13	12
CN(C)CCOc1ccc(cc1)\C(=C(\CCCC#N)/c2ccccc2)\c3ccc(O)cc3	0	2.6209	6.86912	141.878	73.0878	18	18	62	32	30	0	28	2	2	0	0	0	0	0	0	0	0.40017	-0.172624	-0.0864803	0.128191	-0.0922117	34.2689	35.661	45.9928	48.048	49.6607	2307.51	2666.06	3604.71	3974.47	4069.7	1	11.85	15.9959	-0.360829	0.118285	3.99175	13.1417	34	64	53	44	14	10
CN(C)CCOc1ccc(cc1)\C(=C(\CCC#N)/c2ccccc2)\c3ccc(O)cc3	0	2.9089	8.4617	138.967	69.9942	18	18	59	31	28	0	27	2	2	0	0	0	0	0	0	0	0.401925	-0.170322	-0.0903145	0.118175	-0.0765685	33.2689	34.661	44.9928	47.048	48.6607	2232.83	2585.71	3508.81	3856.24	3916.22	1	11.85	15.9959	-0.360827	0.118363	4.16352	13.0743	33	61	50	41	13	10
CN(C)CCOc1ccc(cc1)\C(=C(\CCCCl)/c2ccccc2)\c3ccc(O)cc3	0	3.3073	10.9382	141.458	72.4078	18	18	61	31	30	0	27	1	2	0	0	0	1	0	0	1	0.34566	-0.174189	-0.0628705	0.125573	-0.0788028	40.6219	36.4466	46.7784	48.8336	50.4463	2321.07	2674.46	3609.91	3982.51	4083.97	1	11.9985	34.9694	-0.360542	0.0952888	4.91322	13.1741	33	63	53	44	14	10
CN(C)CCOc1ccc(cc1)\C(=C(\CCCl)/c2ccccc2)\c3ccc(O)cc3	0	3.7885	14.3527	138.133	69.3142	18	18	58	30	28	0	26	1	2	0	0	0	1	0	0	1	0.347611	-0.173016	-0.072416	0.13547	-0.0797232	39.6219	35.4466	45.7784	47.8336	51.3981	2250.78	2599.6	3523.25	3876.92	3938.74	1	11.9985	34.9694	-0.36054	0.0984477	4.91213	13.1392	32	60	50	41	13	10
CCN(c1ccccc1)S(=O)(=O)c2ccc(O)cc2	0	0.7663	0.587216	83.3046	41.0479	12	12	34	19	15	0	14	1	3	1	0	0	0	0	0	0	0.248373	-0.149386	0.0908926	-0.0251726	-0.0270863	27.8111	29.5605	38.5536	42.3346	37.1609	1497.61	1735.73	2426.9	2505.2	2144.79	0	11.89	31.9721	-0.360455	0.24756	4.94306	12.6627	20	35	27	21	6	8
CCN(c1ccccc1Br)S(=O)(=O)c2ccc(O)cc2	0	1.219	1.48596	90.8388	43.4311	12	12	34	20	14	0	14	1	3	1	0	0	0	1	0	1	0.265712	-0.152975	0.0786595	0.0067436	-0.0759767	72.0692	36.2132	51.859	63.3982	68.2275	1778.05	2073.34	2929.17	3085.28	2685.37	0	11.89	78.9183	-0.360457	0.247618	4.95522	13.441	21	35	27	21	7	8
CCN(c1cccc(OC)c1)S(=O)(=O)c2ccc(O)cc2	0	0.2677	0.0716633	89.9481	44.9435	12	12	38	21	17	0	15	1	4	1	0	0	0	0	0	0	0.399764	-0.232999	0.0917416	-0.0367945	0.0517222	30.5856	32.2247	42.2178	46.9988	42.0465	1621.2	1886.21	2657.94	2792.84	2456.05	0	11.89	31.9721	-0.360531	0.247573	4.94511	12.8001	22	39	31	25	8	8
CCCN(c1ccccc1)S(=O)(=O)c2ccc(O)cc2	0	0.1885	0.0355323	86.8366	44.1415	12	12	37	20	17	0	15	1	3	1	0	0	0	0	0	0	0.248305	-0.149493	0.0912632	-0.0258632	-0.0261712	28.8111	30.5605	39.5536	43.5008	40.8307	1587.88	1838.43	2561.83	2681	2391.07	0	11.89	31.9721	-0.360458	0.247571	4.94798	12.9771	21	38	30	24	7	8
CCN(c1ccc(O)cc1)S(=O)(=O)c2ccc(O)cc2	0	0.2032	0.0412902	84.9101	41.8499	12	12	35	20	15	0	14	1	4	1	0	0	0	0	0	0	0.303621	-0.165816	0.0867715	-0.0303899	-0.0393007	29.5856	30.8926	41.2178	44.9988	38.493	1542.73	1794.59	2531.14	2618.48	2226.72	0	11.89	31.9721	-0.361398	0.247566	4.88902	12.6921	21	36	28	22	7	8
CCN(c1ccccc1)S(=O)(=O)c2ccc(O)c(C)c2	0	1.2127	1.47064	87.5866	44.1415	12	12	37	20	17	0	15	1	3	1	0	0	0	0	0	0	0.247593	-0.152725	0.0953319	-0.0310072	-0.00611997	28.8111	30.5605	40.5536	45.6667	40.8307	1613.9	1878.66	2657.5	2783.43	2384.25	0	11.89	31.9721	-0.360187	0.247574	5.25744	12.7413	21	38	30	24	7	8
CC(C)N(c1ccccc1)S(=O)(=O)c2ccc(O)cc2	0	0.4658	0.21697	88.5094	44.1415	12	12	37	20	17	0	15	1	3	1	0	0	0	0	0	0	0.246346	-0.146374	0.0840543	-0.0153292	-0.0327388	28.8111	30.5605	40.7198	46.0044	42.8251	1635.19	1907.81	2705.15	2831.67	2609.47	0	11.89	31.9721	-0.360458	0.247806	4.95289	13.2915	21	38	30	24	7	8
CCN(c1ccccc1OC)S(=O)(=O)c2ccc(O)cc2	0	0.2677	0.0716633	89.9481	44.9435	12	12	38	21	17	0	15	1	4	1	0	0	0	0	0	0	0.401914	-0.235524	0.0739963	0.0601534	-0.183178	30.5856	32.2247	42.2178	48.5522	46.5477	1645.9	1922.68	2726.55	2925.12	2604.07	0	11.89	31.9721	-0.360522	0.247655	4.94735	12.9376	22	39	31	25	8	8
CC(C)(C)CN(c1ccccc1)S(=O)(=O)c2ccc(O)cc2	0	1.9814	3.92595	97.1531	50.3287	12	12	43	22	21	0	17	1	3	1	0	0	0	0	0	0	0.248193	-0.149696	0.0919368	-0.0271082	-0.024519	30.8111	32.5605	44.5536	45.8331	48.1703	1830.18	2133.82	3051.45	3099.68	2988.94	0	11.89	31.9721	-0.360463	0.247598	4.9578	13.6059	23	44	36	30	9	8
Oc1ccc(cc1)S(=O)(=O)N(Cc2ccccc2)c3ccccc3	0	1.633	2.66669	107.762	51.1815	18	18	41	24	17	0	19	1	3	1	0	0	0	0	0	0	0.252397	-0.154196	0.100867	-0.0394259	-0.0203382	32.8111	35.5605	46.5536	49.6669	47.8328	1961.77	2296.77	3223.37	3379.75	3139.09	0	11.85	31.9721	-0.360469	0.24789	4.9579	13.6121	26	43	32	23	6	11
Oc1ccc(cc1)S(=O)(=O)N(C2CCCCC2)c3ccccc3	0	-1.0768	1.1595	91.27	52.0887	12	12	44	23	21	0	18	1	3	1	0	0	0	0	0	0	0.246227	-0.14654	0.0846691	-0.0165923	-0.0310164	31.8111	34.5605	45.7198	51.3367	51.3308	1972.93	2333.7	3329.17	3555.29	3416.52	0	11.9	31.9721	-0.360466	0.247835	4.96403	14.0049	25	46	38	32	11	8
Oc1ccc(cc1)S(=O)(=O)N(c2ccccc2)c3ccccc3	0	1.3702	1.87745	103.598	48.0879	18	18	38	23	15	0	18	1	3	1	0	0	0	0	0	0	0.238464	-0.138103	0.0747832	-0.0128002	-0.0273719	31.8111	34.5605	45.7198	51.3367	51.3308	1934.05	2288.86	3268.37	3488.67	3347.31	0	11.85	31.9721	-0.360466	0.251823	4.96291	13.9327	25	40	29	20	5	11
CCCCN(c1ccccc1)S(=O)(=O)c2ccc(O)cc2	0	-0.0995	0.00990025	89.7482	47.2351	12	12	40	21	19	0	16	1	3	1	0	0	0	0	0	0	0.248305	-0.149494	0.0912594	-0.0258504	-0.0261948	29.8111	31.5605	40.5536	44.5008	41.9969	1663.92	1921.05	2661.99	2804.8	2549.19	0	11.89	31.9721	-0.360461	0.247575	4.95043	13.1343	22	41	33	27	8	8
Oc1ccc(cc1)S(=O)(=O)N(CC=C)c2ccccc2	0	1.1327	1.28301	88.1735	42.8079	12	12	35	20	15	0	15	1	3	1	0	0	0	0	0	0	0.25236	-0.154472	0.101446	-0.0404101	-0.0189899	28.8111	30.5605	39.5536	43.5008	40.8307	1599.18	1851.53	2580.18	2701.87	2408.21	0	11.79	31.9721	-0.360457	0.247858	4.94929	13.0615	21	36	27	21	6	9
CCCN(c1ccccc1Br)S(=O)(=O)c2ccc(O)c(C)c2	0	1.0876	1.18287	98.6528	49.6183	12	12	40	22	18	0	16	1	3	1	0	0	0	1	0	1	0.264864	-0.15642	0.0834665	0.000186702	-0.0542782	74.0692	38.2132	54.859	67.8964	75.567	1991.68	2328.84	3312.33	3568.4	3219.05	0	11.89	78.9183	-0.360192	0.247642	5.27451	13.834	23	41	33	27	9	8
CCCN(c1ccccc1c2ccccc2)S(=O)(=O)c3ccc(O)c(C)c3	0	1.6471	2.71294	119.634	60.4622	18	19	50	27	23	0	22	1	3	1	0	0	0	0	0	0	0.2475	-0.152867	0.0958794	-0.0321549	-0.00460373	35.8111	38.5605	51.5536	58.999	60.5026	2335.7	2763.68	3964.68	4384.46	4219.81	0	11.89	31.9721	-0.360206	0.247629	5.27468	13.8448	29	52	41	31	8	11
CCCN(c1ccccc1F)S(=O)(=O)c2ccc(O)cc2	0	0.0983	0.00966289	86.9644	44.0317	12	12	37	21	16	0	15	1	3	1	0	1	0	0	0	1	0.316466	-0.167231	0.0612946	0.0384071	-0.126773	31.3132	32.1423	42.7172	48.509	48.2173	1607.64	1875.14	2646.05	2815.18	2530.92	0	11.89	31.9721	-0.360462	0.247672	4.94761	12.9544	22	38	30	24	8	8
CCCN(c1ccccc1Br)S(=O)(=O)c2ccc(O)c(c2)C(F)(F)F	0	1.5437	2.38301	99.5853	49.2889	12	12	40	25	15	0	16	1	3	1	0	3	0	1	0	4	0.534529	-0.310098	0.174665	-0.0810984	0.0293713	81.5754	42.9585	67.1105	77.3871	91.379	2024.28	2389.31	3442.83	3754.23	3500.15	0	11.89	78.9183	-0.359875	0.419178	3.85136	13.8254	26	41	33	27	12	8
CCCN(c1ccccc1Br)S(=O)(=O)c2ccc(O)cc2	0	0.6412	0.411137	94.3708	46.5247	12	12	37	21	16	0	15	1	3	1	0	0	0	1	0	1	0.265644	-0.153081	0.0790278	0.00603146	-0.075143	73.0692	37.2132	52.859	64.5643	71.8973	1873.1	2182.64	3075.43	3279.54	2962.43	0	11.89	78.9183	-0.36046	0.247628	4.96014	13.7554	22	38	30	24	8	8
CCCN(c1c(C)cccc1CC)S(=O)(=O)c2ccc(O)c(C)c2	0	1.1926	1.42229	104.531	56.5158	12	12	49	24	25	0	19	1	3	1	0	0	0	0	0	0	0.248746	-0.15445	0.102237	-0.0537469	0.0256349	32.8111	34.5605	46.5536	55.1652	58.0062	2083.03	2451.21	3536.18	3950.9	3715.98	0	11.89	31.9721	-0.360198	0.247615	5.27463	13.8416	25	50	42	36	11	8
CCCN(c1c(C)cccc1C)S(=O)(=O)c2ccc(O)c(C)c2	0	1.5277	2.33387	99.6826	53.4222	12	12	46	23	23	0	18	1	3	1	0	0	0	0	0	0	0.248997	-0.154622	0.102427	-0.0546177	0.0281666	31.8111	33.5605	45.5536	53.1652	54.8401	1978.81	2327.13	3362.23	3694.45	3396.09	0	11.89	31.9721	-0.360195	0.247611	5.27217	13.6845	24	47	39	33	10	8
CCCN(c1c(Cl)cccc1Cl)S(=O)(=O)c2ccc(O)c(C)c2	0	1.3723	1.88321	100.551	50.2615	12	12	40	23	17	0	16	1	3	1	0	0	2	0	0	2	0.305304	-0.163099	0.0671549	0.0307939	-0.121139	47.237	37.464	53.3607	65.5245	80.7817	2087.74	2461.7	3547.64	3893.64	3573.51	0	11.89	34.9699	-0.360195	0.247722	5.27763	14.0337	24	41	33	27	10	8
CCCN(c1c(CC)cccc1CC)S(=O)(=O)c2ccc(O)c(C)c2	0	0.8575	0.735306	109.379	59.6094	12	12	52	25	27	0	20	1	3	1	0	0	0	0	0	0	0.248495	-0.154278	0.102048	-0.0528728	0.0231223	33.8111	35.5605	47.5536	57.1652	61.1724	2189.45	2578.41	3715.47	4217.38	4053.34	0	11.89	31.9721	-0.360201	0.247619	5.27708	13.9988	26	53	45	39	12	8
CCCN(c1c(C)cccc1Cl)S(=O)(=O)c2ccc(O)c(C)c2	0	1.45	2.1025	100.117	51.8419	12	12	43	23	20	0	17	1	3	1	0	0	1	0	0	1	0.27635	-0.161084	0.0808378	0.00386026	-0.0556829	39.5241	35.5123	49.4572	59.3449	65.9062	2032.74	2393.72	3453.93	3793.23	3484.4	0	11.89	34.9689	-0.360195	0.247666	5.2749	13.8591	24	44	36	30	10	8
CCCN(c1c(C)cccc1Cl)S(=O)(=O)c2ccc(O)cc2	0	1.0036	1.00721	95.8348	48.7483	12	12	40	22	18	0	16	1	3	1	0	0	1	0	0	1	0.27713	-0.157745	0.0763991	0.00970509	-0.0765479	38.5241	34.5123	47.4572	56.0128	62.2364	1913.99	2247.23	3216.4	3503.19	3225.71	0	11.89	34.9689	-0.360463	0.247653	4.96053	13.7805	23	41	33	27	9	8
CCCN(c1ccccc1C(F)(F)F)S(=O)(=O)c2ccc(O)cc2	0	1.091	1.19028	92.0511	46.9057	12	12	40	24	16	0	16	1	3	1	0	3	0	0	0	3	0.513514	-0.319375	0.148873	-0.0927004	0.16969	37.3173	36.3059	53.8051	56.1576	60.5251	1756.08	2071.02	2978.89	3238.25	3060.63	0	11.89	31.9721	-0.360471	0.418215	4.03596	13.2574	25	41	33	27	11	8
CCCN(c1ccccc1Cl)S(=O)(=O)c2ccc(O)c(C)c2	0	1.0036	1.00721	95.8348	48.7483	12	12	40	22	18	0	16	1	3	1	0	0	1	0	0	1	0.275897	-0.15939	0.0789497	0.00956377	-0.0690398	38.5241	34.5123	47.4572	56.1787	58.2846	1888.73	2211	3149.88	3393.97	3056.92	0	11.89	34.9689	-0.360192	0.247653	5.26999	13.5447	23	41	33	27	9	8
CCCN(c1ccccc1Cl)S(=O)(=O)c2ccc(O)cc2	0	0.5572	0.310472	91.5528	45.6547	12	12	37	21	16	0	15	1	3	1	0	0	1	0	0	1	0.276677	-0.156051	0.0745112	0.0154118	-0.0898723	37.5241	33.5123	45.4572	52.8466	54.6148	1770.72	2065.58	2914.5	3107.62	2804.26	0	11.89	34.9689	-0.36046	0.24764	4.95562	13.4661	22	38	30	24	8	8
CCCN(c1ccccc1C)S(=O)(=O)c2ccc(O)c(C)c2	0	1.0813	1.16921	95.4006	50.3287	12	12	43	22	21	0	17	1	3	1	0	0	0	0	0	0	0.24823	-0.153815	0.0988943	-0.0425095	0.01111	30.8111	32.5605	43.5536	49.999	49.1703	1837.94	2148.92	3066.58	3308.14	2977.83	0	11.89	31.9721	-0.360192	0.247598	5.26726	13.3701	23	44	36	30	9	8
CC1CCc2ccccc2N1S(=O)(=O)c3ccc(O)cc3	0	-0.0067	4.489e-05	89.1676	45.9015	12	12	38	21	17	0	16	1	3	1	0	0	0	0	0	0	0.247037	-0.146458	0.088871	-0.0241417	-0.0213649	29.8111	32.5605	44.7198	51.1705	46.4949	1832.78	2200.09	3244.94	3429.24	3002.58	0	11.89	31.9721	-0.36046	0.247828	4.95553	13.4607	23	40	32	26	9	8
Oc1ccc2c(CCN(c3ccccc3Cl)S2(=O)=O)c1	0	0.8539	0.729145	85.9742	41.2275	12	12	32	20	12	0	14	1	3	1	0	0	1	0	0	1	0.277853	-0.158369	0.0701533	0.0458433	-0.0957105	36.5241	33.5123	47.4572	54.6804	52.2771	1781.72	2149.5	3196.63	3344.22	2729.1	0	11.9985	34.9694	-0.360447	0.247918	5.13887	13.0066	22	34	26	20	8	8
Cc1c(O)ccc2c1CCc3cc(O)cc(C=C)c23	0	1.9813	3.92555	83.1821	42.1927	12	13	35	19	16	0	17	0	2	0	0	0	0	0	0	0	0.111917	-0.039513	-0.0171006	0.00940148	-0.00217448	20.5489	21.6642	32.3284	36.6605	32.6605	1457.08	1762.38	2605.44	2802.7	2276.25	0	11.89	15.9959	-0.361252	0.0842573	5.27761	11.4705	21	37	30	23	7	7
Cc1cc(O)c(C)c2c1c3ccc(O)c(C)c3OC2(C)CC=C	0	2.7566	7.59884	98.3032	52.2754	12	13	45	23	22	0	20	0	3	0	0	0	0	0	0	0	0.249715	-0.0943785	-0.0283088	-0.0353114	0.0260162	25.3234	26.3284	41.9888	50.9851	50.7633	1878.01	2305.62	3579.81	4116.73	3784.72	0	11.89	15.9969	-0.361073	0.103422	5.36709	12.0945	25	47	40	33	11	7
Cc1c(O)ccc2c1OC(C)(C)c3c(C)c(O)ccc23	0	1.9798	3.91961	84.7411	44.3283	12	13	38	20	18	0	17	0	3	0	0	0	0	0	0	0	0.245182	-0.0933441	-0.0159432	-0.0484691	0.0183219	22.3234	23.3284	37.9888	43.653	39.0991	1524.39	1868.14	2888.48	3154.06	2626.81	0	11.89	15.9969	-0.361078	0.101193	5.31533	11.2663	22	40	34	27	9	6
CC(C)CC1Oc2c(C)c(O)ccc2c3c(C)cc(O)cc13	0	2.1638	4.68203	93.0906	50.5154	12	13	44	22	22	0	19	0	3	0	0	0	0	0	0	0	0.250681	-0.102768	-0.0110934	-0.0487283	0.0286997	24.3234	25.3284	38.6567	43.653	42.7633	1648.14	1990.14	2963.56	3256.23	2945.24	0	11.89	15.9969	-0.361223	0.0920845	5.28591	11.5037	24	46	40	33	11	6
CC1Oc2c(C)c(O)ccc2c3c(C)cc(O)c(C)c13	0	1.833	3.35989	84.5517	44.3283	12	13	38	20	18	0	17	0	3	0	0	0	0	0	0	0	0.25032	-0.105562	-0.00687969	-0.042131	0.0170342	22.3234	23.3284	36.6567	43.653	39.4312	1508.12	1841.82	2803.34	3112.43	2583.07	0	11.89	15.9969	-0.361073	0.10079	5.29569	11.5037	22	40	34	27	9	6
CCCC1Oc2c(C)c(O)ccc2c3c(C)cc(O)cc13	0	0.8106	0.657072	86.0929	47.4219	12	13	41	21	20	0	18	0	3	0	0	0	0	0	0	0	0.250682	-0.102765	-0.0110832	-0.0487749	0.0287441	23.3234	24.3284	36.6567	42.653	40.4312	1550.2	1874.77	2790.97	3091.83	2708.7	0	11.89	15.9969	-0.361223	0.091902	5.26626	11.4251	23	43	37	30	10	6
CCC1Oc2c(C)c(O)ccc2c3c(C)cc(O)cc13	0	1.0986	1.20692	83.1813	44.3283	12	13	38	20	18	0	17	0	3	0	0	0	0	0	0	0	0.250682	-0.102762	-0.0110725	-0.048823	0.0287898	22.3234	23.3284	35.6567	41.653	38.0991	1471.18	1786.04	2675.77	2945.54	2501.69	0	11.89	15.9969	-0.361223	0.0917303	5.24662	11.3465	22	40	34	27	9	6
CCC1Oc2c(C)c(O)ccc2c3ccc(O)c(C)c13	0	1.0986	1.20692	83.1813	44.3283	12	13	38	20	18	0	17	0	3	0	0	0	0	0	0	0	0.249018	-0.10413	-0.00262985	-0.0469951	0.0115161	22.3234	23.3284	35.6567	42.9851	37.0991	1469.6	1783.95	2673.22	2969.28	2445.5	0	11.89	15.9969	-0.361078	0.100849	5.29568	11.0322	22	40	34	27	9	6
CC1Oc2c(C)c(O)ccc2c3ccc(O)c(C)c13	0	1.3866	1.92266	80.2697	41.2347	12	13	35	19	16	0	16	0	3	0	0	0	0	0	0	0	0.249253	-0.103842	-0.00402937	-0.0456902	0.0118509	21.3234	22.3284	34.6567	40.653	34.0991	1371.97	1667.18	2505.27	2723.55	2141.49	0	11.89	15.9969	-0.361078	0.100756	5.27603	10.875	21	37	31	24	8	6
CC1Oc2c(C)c(O)ccc2c3c(C)cc(O)cc13	0	1.3866	1.92266	80.2697	41.2347	12	13	35	19	16	0	16	0	3	0	0	0	0	0	0	0	0.250918	-0.102472	-0.0124599	-0.0474753	0.0289124	21.3234	22.3284	34.6567	39.3209	35.0991	1375.23	1671.64	2511.93	2707.28	2207.3	0	11.89	15.9969	-0.361223	0.0907519	5.20733	11.1894	21	37	31	24	8	6
Cc1cc(O)cc2COc3c(C)c(O)ccc3c12	0	1.3973	1.95245	75.6853	38.1411	12	13	32	18	14	0	15	0	3	0	0	0	0	0	0	0	0.257717	-0.116807	0.00307393	-0.0463912	0.0239532	20.3234	21.3284	32.3246	36.3209	31.0991	1249.12	1510.52	2238.35	2347.07	1825.13	0	11.89	15.9969	-0.361223	0.0898487	5.12874	10.875	20	34	28	21	7	6
Cc1c(O)ccc2c1COc3c(C)c(O)ccc23	0	1.3973	1.95245	75.6853	38.1411	12	13	32	18	14	0	15	0	3	0	0	0	0	0	0	0	0.256005	-0.118334	0.0111412	-0.0423392	0.00420086	20.3234	21.3284	32.3246	37.653	29.0991	1242.8	1501.63	2223.24	2349.64	1724.88	0	11.89	15.9969	-0.361078	0.100607	5.23673	10.5606	20	34	28	21	7	6
Cc1c(O)c(Cl)c(C)c2c3ccc(O)c(Cl)c3OC(=O)c12	0	2.1861	4.77903	85.0781	40.6359	12	13	31	21	10	0	15	0	4	0	0	0	2	0	0	2	0.430563	-0.196767	-0.0215265	0.0846035	-0.0898701	39.5238	28.564	47.2383	66.54	55.8023	1647.32	2025.45	3100.65	3489.52	2872.19	0	11.89	34.9699	-0.35917	0.29938	5.22208	11.8462	23	33	26	19	9	7
Cc1c(O)c(Cl)cc2c3ccc(O)c(Cl)c3OC(=O)c12	0	1.7397	3.02656	80.7961	37.5423	12	13	28	20	8	0	14	0	4	0	0	0	2	0	0	2	0.430938	-0.193259	-0.0214132	0.0863767	-0.104793	38.5238	27.564	45.2383	60.5883	50.4702	1494.68	1826.43	2755.16	3010.22	2396.58	0	11.9985	34.9702	-0.359174	0.299368	5.14349	11.2174	22	30	23	16	8	7
Oc1ccc2c(OC(=O)c3c(Cl)c(O)c(F)cc23)c1Cl	0	1.2031	1.44745	76.6419	34.339	12	13	25	20	5	0	13	0	4	0	0	1	2	0	0	3	0.514036	-0.182297	-0.0566105	-0.00257608	0.0105099	40.0258	28.1458	46.4019	64.4786	58.5509	1395.32	1713.14	2586.96	2815.6	2215.94	0	11.9985	34.9702	-0.35867	0.301097	4.71528	10.8803	22	27	20	13	8	7
Cc1cc(O)c(C)c2C(=O)Oc3c(C)c(O)ccc3c12	0	1.8951	3.5914	79.9277	40.7031	12	13	34	20	14	0	16	0	4	0	0	0	0	0	0	0	0.357384	-0.200035	0.0788388	-0.0410906	-0.0316562	23.0979	23.6605	37.4312	44.6493	41.0917	1417.24	1733.55	2634.36	2904.1	2381.06	0	11.89	15.9979	-0.361066	0.299314	5.1173	11.2699	22	36	29	22	8	7
Cc1cc(O)c(C)c2OC(=O)c3c(C)c(O)ccc3c12	0	1.8951	3.5914	79.9277	40.7031	12	13	34	20	14	0	16	0	4	0	0	0	0	0	0	0	0.357181	-0.200295	0.0805809	-0.0300961	-0.0648205	23.0979	23.6605	37.4312	44.6493	41.4238	1415.24	1730.55	2629.09	2897.34	2372.99	0	11.89	15.9979	-0.361067	0.299305	5.078	11.0329	22	36	29	22	8	7
Cc1cc(O)cc2C(=O)Oc3c(C)c(O)ccc3c12	0	1.4487	2.09873	75.6457	37.6095	12	13	31	19	12	0	15	0	4	0	0	0	0	0	0	0	0.358899	-0.195013	0.0744762	-0.0571454	-0.0121805	22.0979	22.6605	35.4312	40.3172	36.4275	1289.09	1569.94	2355.26	2520.59	2029.67	0	11.89	15.9979	-0.361215	0.299046	4.96011	10.9555	21	33	26	19	7	7
CCc1cc(O)cc2C(=O)Oc3c(C)c(O)ccc3c12	0	1.1136	1.2401	80.4941	40.7031	12	13	34	20	14	0	16	0	4	0	0	0	0	0	0	0	0.358665	-0.194806	0.0741673	-0.0581296	-0.0120666	23.0979	23.6605	36.4312	42.3172	39.4275	1386.56	1686.06	2518.57	2755.03	2312.5	0	11.89	15.9979	-0.361215	0.29905	4.99941	11.2699	22	36	29	22	8	7
Cc1c(O)ccc2c3ccc(O)c(Br)c3OC(=O)c12	0	1.455	2.11702	78.8979	36.8991	12	13	28	19	9	0	14	0	4	0	0	0	0	1	0	1	0.384373	-0.190907	0.0223245	0.0292125	-0.100425	65.356	28.3131	46.7366	68.0144	52.7176	1425.45	1732.89	2590.38	2786.43	2162.21	0	11.89	78.9183	-0.360618	0.299347	5.15468	10.9447	21	30	23	16	7	7
CCc1c(O)ccc2c3ccc(O)c(F)c3OC(=O)c12	0	0.577	0.332929	76.3399	37.4997	12	13	31	20	11	0	15	0	4	0	0	1	0	0	0	1	0.444073	-0.198164	-0.0319347	0.0859579	-0.139824	24.5999	24.2422	37.5948	46.3628	41.837	1274.68	1553.39	2316.38	2543.89	2073.85	0	11.89	18.9984	-0.360454	0.299404	4.64313	10.6297	22	33	26	19	8	7
Cc1c(O)ccc2c3ccc(O)c(F)c3OC(=O)c12	0	0.9121	0.831926	71.4915	34.4061	12	13	28	19	9	0	14	0	4	0	0	1	0	0	0	1	0.444357	-0.198191	-0.0310235	0.0854912	-0.142931	23.5999	23.2422	36.5948	44.3628	37.5049	1180.71	1441.95	2160.01	2319.66	1792.56	0	11.89	18.9984	-0.360462	0.299391	4.6333	10.4725	21	30	23	16	7	7
CCc1c(O)ccc2c1OC(=O)c3c(C)c(O)ccc23	0	1.1136	1.2401	80.4941	40.7031	12	13	34	20	14	0	16	0	4	0	0	0	0	0	0	0	0.356113	-0.197924	0.0826845	-0.0402271	-0.0505746	23.0979	23.6605	36.4312	43.6493	40.4238	1376.54	1672.5	2497.77	2748.33	2238.66	0	11.89	15.9979	-0.361066	0.299305	5.078	10.7197	22	36	29	22	8	7
CCc1c(O)ccc2c3ccc(O)c(C)c3OC(=O)c12	0	1.1136	1.2401	80.4941	40.7031	12	13	34	20	14	0	16	0	4	0	0	0	0	0	0	0	0.356149	-0.19784	0.082616	-0.0428784	-0.0438061	23.0979	23.6605	36.4312	43.6493	40.0917	1378.67	1675.53	2502.88	2756.86	2249.31	0	11.89	15.9979	-0.361066	0.299314	5.1173	10.7983	22	36	29	22	8	7
Cc1c(O)ccc2c1OC(=O)c3c(O)c(O)ccc23	0	0.4392	0.192897	72.9692	35.3179	12	13	29	19	10	0	14	0	5	0	0	0	0	0	0	0	0.430148	-0.185873	0.046322	-0.146442	0.0697942	22.8723	22.9926	36.0954	43.0879	37.3085	1219.79	1488.38	2230.92	2399.56	1856.55	0	11.85	15.9989	-0.360541	0.30164	4.94033	10.4765	21	31	24	17	7	7
Cc1cc(O)c(Cl)c2C(=O)Oc3c(Cl)c(O)ccc3c12	0	1.7397	3.02656	80.7961	37.5423	12	13	28	20	8	0	14	0	4	0	0	0	2	0	0	2	0.437302	-0.180815	-0.0231482	-0.0268632	-0.00311477	38.5238	27.564	45.2383	62.208	56.0504	1514.99	1857.6	2815.83	3091.8	2531.06	0	11.89	34.9699	-0.3593	0.301096	5.24827	11.5318	22	30	23	16	8	7
Cc1cc(O)cc2OC(=O)c3c(C)c(O)ccc3c12	0	1.4487	2.09873	75.6457	37.6095	12	13	31	19	12	0	15	0	4	0	0	0	0	0	0	0	0.359613	-0.196368	0.063516	-0.00965011	-0.0781337	22.0979	22.6605	35.4312	39.9851	38.4238	1290.94	1572.63	2360.8	2527.97	2055.07	0	11.89	15.9979	-0.361206	0.299292	4.9994	10.7983	21	33	26	19	7	7
Cc1cc(O)c(C)c2OC(=O)c3cc(O)ccc3c12	0	1.4487	2.09873	75.6457	37.6095	12	13	31	19	12	0	15	0	4	0	0	0	0	0	0	0	0.358708	-0.195213	0.0765334	-0.0462721	-0.0471842	22.0979	22.6605	35.4312	40.3172	36.7596	1289.55	1570.73	2360.33	2531.65	2034.42	0	11.89	15.9979	-0.361217	0.299037	4.92081	10.8757	21	33	26	19	7	7
Cc1c(O)ccc2c3ccc(O)cc3OC(=O)c12	0	1.0023	1.00461	71.3637	34.5159	12	13	28	18	10	0	14	0	4	0	0	0	0	0	0	0	0.358878	-0.193875	0.0668253	-0.0228289	-0.0618855	21.0979	21.6605	33.4312	36.9851	32.7596	1164.55	1412.46	2093.69	2189.91	1676.07	0	11.89	15.9979	-0.361211	0.299289	4.9324	10.4839	20	30	23	16	6	7
Cc1c(O)ccc2c1OC(=O)c3cc(O)ccc23	0	1.0023	1.00461	71.3637	34.5159	12	13	28	18	10	0	14	0	4	0	0	0	0	0	0	0	0.35796	-0.192782	0.0795105	-0.0593514	-0.0289915	21.0979	21.6605	33.4312	37.3172	31.0954	1160.73	1406.87	2083.14	2176.3	1644.05	0	11.85	15.9979	-0.361221	0.299041	4.88151	10.3544	20	30	23	16	6	7
Cc1c(O)ccc2c1OC(=O)c3c(C)c(O)ccc23	0	1.4487	2.09873	75.6457	37.6095	12	13	31	19	12	0	15	0	4	0	0	0	0	0	0	0	0.356433	-0.197868	0.083527	-0.0433482	-0.0469511	22.0979	22.6605	35.4312	41.6493	35.7596	1283.97	1563.02	2344.41	2528.85	1961.42	0	11.89	15.9979	-0.361071	0.299301	5.03871	10.6411	21	33	26	19	7	7
COc1c(C)c(Br)c2C(=O)Oc3c(C)c(O)ccc3c2c1C	0	2.4123	5.81919	92.4999	46.1799	12	13	37	22	15	0	17	0	4	0	0	0	0	1	0	1	0.470454	-0.262549	0.105982	-0.177177	0.223809	68.356	31.6452	51.7366	73.5921	81.9867	1800.92	2208.02	3382.56	3883.25	3295.45	0	11.9988	78.9185	-0.360173	0.300628	5.2926	12.1069	24	39	32	25	10	7
COc1c(C)cc2C(=O)Oc3c(C)c(O)ccc3c2c1C	0	1.9596	3.84003	84.9657	43.7967	12	13	37	21	16	0	17	0	4	0	0	0	0	0	0	0	0.452589	-0.266443	0.0940147	-0.0858371	0.126947	24.0979	24.9926	38.4312	46.9814	42.0954	1492.65	1820.19	2755.89	3079.88	2557.5	0	11.89	15.9979	-0.360172	0.298977	5.04365	11.3287	23	39	32	25	9	7
CCc1cc(OC)cc2C(=O)Oc3c(C)c(O)ccc3c12	0	1.1781	1.38792	85.5321	43.7967	12	13	37	21	16	0	17	0	4	0	0	0	0	0	0	0	0.454102	-0.262962	0.0825802	-0.066195	-0.0320175	24.0979	24.9926	37.4312	44.3172	41.4275	1461.54	1773.16	2643.64	2933.32	2508.87	0	11.89	15.9979	-0.360175	0.299054	4.97721	11.3484	23	39	32	25	9	7
Cc1cc(C=C)c2c(c1)C(=O)Oc3c(C)c(O)ccc23	0	2.5237	6.36906	82.9673	41.6611	12	13	34	20	14	0	17	0	3	0	0	0	0	0	0	0	0.303678	-0.179318	0.0706159	-0.078995	0.101619	22.3234	23.3284	35.767	41.653	38.4312	1457.81	1767.92	2638.6	2887.16	2438.92	0	11.89	15.9969	-0.360101	0.298979	5.05915	11.4526	22	36	28	21	7	8
Cc1cc(CC=C)c2c(c1)C(=O)Oc3c(C)c(O)ccc23	0	2.8449	8.09346	87.7219	44.7547	12	13	37	21	16	0	18	0	3	0	0	0	0	0	0	0	0.307185	-0.181551	0.067927	-0.0819703	0.129615	23.3234	24.3284	36.767	42.653	40.4312	1535.91	1854.55	2749.6	3029.21	2648.47	0	11.89	15.9969	-0.360104	0.298972	5.07352	11.5676	23	39	31	24	8	8
Cc1cc(Br)c2c(c1)C(=O)Oc3c(C)c(O)ccc23	0	2.4645	6.07376	81.5744	39.1907	12	13	30	19	11	0	15	0	3	0	0	0	0	1	0	1	0.318872	-0.18283	0.0777009	-0.0598163	0.0323703	64.5815	27.981	46.0724	56.611	63.6946	1498.89	1817.42	2712.32	2906.54	2363.74	0	11.89	78.9183	-0.360097	0.299013	5.12527	11.9816	21	32	25	18	7	7
Cc1cc(C)c2c(c1)C(=O)Oc3c(C)c(O)ccc23	0	2.4582	6.04275	78.3222	39.9011	12	13	33	19	14	0	16	0	3	0	0	0	0	0	0	0	0.305093	-0.180267	0.067472	-0.0851827	0.123447	21.3234	22.3284	34.767	39.653	35.4312	1345.36	1632.82	2447.11	2620.15	2125.35	0	11.89	15.9969	-0.360097	0.298965	5.0093	11.0539	21	35	28	21	7	7
CC\C=C\c1cc2c(cc1Br)C(=O)Oc3c(C)c(O)ccc23	0	2.0536	4.21727	95.2012	47.1379	12	13	37	22	15	0	18	0	3	0	0	0	0	1	0	1	0.318999	-0.182259	0.0781348	-0.0680031	0.0269026	67.5815	30.981	49.0724	60.611	55.3892	1727.64	2062.7	3003.92	3267.31	2739.86	0	11.9988	78.9185	-0.360106	0.299014	5.12563	11.4183	24	39	31	24	9	8
COc1cc2C(=O)Oc3c(C)c(O)ccc3c2cc1Br	0	1.5195	2.30888	83.9359	39.9927	12	13	31	20	11	0	15	0	4	0	0	0	0	1	0	1	0.472749	-0.264283	0.0617798	-0.0181496	-0.0508776	66.356	29.6452	47.7366	61.4845	53.0534	1484.29	1792.52	2658.11	2864.98	2277.17	0	11.9988	78.9185	-0.360163	0.299047	5.0181	11.1836	22	33	26	19	8	7
Cc1cc2c(cc1Br)C(=O)Oc3c(C)c(O)ccc23	0	2.4645	6.07376	81.5744	39.1907	12	13	30	19	11	0	15	0	3	0	0	0	0	1	0	1	0.31808	-0.183311	0.081397	-0.0733282	0.021472	64.5815	27.981	46.0724	56.611	43.7366	1461.64	1762.35	2615.31	2764.32	2133.05	0	11.89	78.9183	-0.360097	0.299004	5.08597	10.9714	21	32	25	18	7	7
Cc1ccc(C)c2c3ccc(O)c(C)c3OC(=O)c12	0	2.4582	6.04275	78.3222	39.9011	12	13	33	19	14	0	16	0	3	0	0	0	0	0	0	0	0.304222	-0.182299	0.0668612	-0.0617591	0.0861924	21.3234	22.3284	34.767	40.653	37.0954	1359.59	1654.71	2488.95	2705.61	2192.16	0	11.89	15.9969	-0.360098	0.29922	5.0879	11.211	21	35	28	21	7	7
Cc1c(O)ccc2c1OC(=O)c3c(Br)cc(Br)cc23	0	2.4708	6.10485	84.8266	38.4803	12	13	27	19	8	0	14	0	3	0	0	0	0	2	0	2	0.335931	-0.178406	0.0847929	-0.134852	0.148148	107.84	33.6337	57.3777	67.9164	117.024	1625.53	1962.22	2906.61	3107.35	2528.63	0	11.9988	78.9194	-0.360097	0.300597	5.28377	11.8244	21	29	22	15	7	7
Cc1c(O)ccc2c1OC(=O)c3c(C)c(NS(=O)(=O)C)ccc23	0	0.7308	0.534069	90.2062	46.1719	12	13	38	23	15	0	16	1	5	1	0	0	0	0	0	0	0.487038	-0.267462	0.0927299	-0.0620906	0.0329459	33.3601	35.3906	46.4809	50.1553	50.7655	1780.9	2131.46	3212.09	3375.37	2990.09	0	11.89	31.9721	-0.360114	0.299289	5.21507	10.9939	25	40	31	24	9	9
Cc1c(O)ccc2c1OC(=O)c3c(C)c(N)ccc23	0	0.8151	0.664388	77.59	38.5743	12	13	32	19	13	0	15	1	3	0	0	0	0	0	0	0	0.317607	-0.185766	0.0793282	-0.0490174	0.00579129	21.6834	22.4945	35.0994	41.1516	35.4278	1328.69	1614.13	2419.37	2610.35	2029.09	0	11.89	15.9969	-0.360109	0.299265	5.07743	10.7185	21	34	27	20	7	7
COc1ccc2c3ccc(O)c(C)c3OC(=O)c2c1C	0	1.5132	2.28977	80.6837	40.7031	12	13	34	20	14	0	16	0	4	0	0	0	0	0	0	0	0.452343	-0.264925	0.0922005	-0.061547	-0.0539545	23.0979	23.9926	36.4312	43.6493	38.7596	1359.75	1651.3	2471.69	2711.32	2167.6	0	11.89	15.9979	-0.360171	0.299306	5.01651	10.7197	22	36	29	22	8	7
C\C=C\c1cccc2C(=O)Oc3c(C)c(O)ccc3c12	0	2.2771	5.18518	84.5892	41.6611	12	13	34	20	14	0	17	0	3	0	0	0	0	0	0	0	0.303934	-0.179014	0.0731264	-0.0766638	0.0792178	22.3234	23.3284	34.767	40.653	37.4312	1427.05	1720.01	2525.77	2767.43	2344.91	0	11.89	15.9969	-0.360101	0.29897	5.0002	11.4526	22	36	28	21	7	8
CCc1c(O)ccc2c1OC(=O)c3cc(Br)ccc23	0	1.683	2.83249	82.1408	39.1907	12	13	30	19	11	0	15	0	3	0	0	0	0	1	0	1	0.317317	-0.181722	0.0780132	-0.0634558	0.0202914	64.5815	27.981	45.0724	49.9584	46.4007	1424.61	1709.44	2498.77	2660.37	2157.17	0	11.9988	78.9185	-0.360087	0.299004	5.08598	10.7356	21	32	25	18	7	7
Cc1cc(C)c2c(c1)C(=O)Oc3cc(O)ccc23	0	2.0118	4.04734	74.0402	36.8075	12	13	30	18	12	0	15	0	3	0	0	0	0	0	0	0	0.307538	-0.176277	0.0507401	-0.064857	0.107844	20.3234	21.3284	32.767	34.9888	32.4312	1224.52	1480.17	2192.3	2275.41	1830.24	0	11.89	15.9969	-0.360366	0.298953	4.93065	10.8967	20	32	25	18	6	7
Cc1c(O)ccc2c1OC(=O)c3cc(C=C)ccc23	0	2.0773	4.31518	78.6853	38.5675	12	13	31	19	12	0	16	0	3	0	0	0	0	0	0	0	0.302297	-0.178334	0.0733344	-0.0759357	0.0829911	21.3234	22.3284	33.767	38.653	32.4312	1305.26	1570.14	2305.65	2449.15	1909.64	0	11.85	15.9969	-0.360098	0.298973	4.98055	10.5609	21	33	25	18	6	8
CCC1Oc2c(C)c(O)ccc2c3c(C)cc(O)c(C)c13	0	1.545	2.38702	87.4633	47.4219	12	13	41	21	20	0	18	0	3	0	0	0	0	0	0	0	0.250085	-0.10585	-0.00547882	-0.0434227	0.0167513	23.3234	24.3284	37.6567	45.9851	42.4312	1608.11	1962.06	2977.96	3370.19	2907.36	0	11.89	15.9969	-0.361073	0.100885	5.31533	11.6609	23	43	37	30	10	6
Oc1ccc(cc1)N2C=Nc3cc(O)cc(O)c3C2=O	0	-0.6407	0.410496	79.1559	36.7159	12	12	30	20	10	0	14	2	4	0	0	0	0	0	0	0	0.430544	-0.194054	0.136726	-0.340087	0.254837	23.8178	24.1593	36.069	38.9825	37.0845	1249.75	1493.01	2140.02	2194.6	1774.39	2	11.85	15.9979	-0.361323	0.247967	4.81053	10.1798	22	32	24	18	8	8
Oc1ccc(cc1)N2C=Nc3cc(O)cc(O)c3C2=S	0	0.2584	0.0667706	87.1468	38.8139	12	12	30	20	10	0	14	2	3	1	0	0	0	0	0	0	0.304817	-0.135794	0.0689875	-0.206066	0.15802	29.1711	25.497	38.9667	44.3332	45.7772	1528.96	1827.76	2633.51	2739.67	2209.69	2	11.9969	31.9743	-0.361323	0.242126	4.85819	12.4277	22	32	24	18	8	8
Oc1cc(O)c2C(=O)N(C=Nc2c1)c3ccc(O)c(F)c3	0	-0.7309	0.534215	79.2837	36.6061	12	12	30	21	9	0	14	2	4	0	0	1	0	0	0	1	0.50757	-0.200588	0.0832207	-0.330385	0.324629	26.3199	25.7411	39.2326	44.2531	40.511	1264.46	1519.67	2199.5	2283.86	1848.77	2	11.85	18.9984	-0.360946	0.247986	4.3895	10.1685	23	32	24	18	9	8
Oc1cc(O)c2C(=O)N(C=Nc2c1)c3ccc(O)c(Cl)c3	0	-0.272	0.073984	83.8721	38.2291	12	12	30	21	9	0	14	2	4	0	0	0	1	0	0	1	0.464408	-0.193526	0.105477	-0.334001	0.299222	32.5308	27.111	41.9725	48.818	43.4786	1395.69	1669.78	2405.68	2489.16	2015.97	2	11.9985	34.9694	-0.360959	0.247972	5.00885	10.4243	23	32	24	18	9	8
Cc1cc(O)ccc1N2C=Nc3cc(O)cc(O)c3C2=O	0	-0.1943	0.0377525	83.4379	39.8095	12	12	33	21	12	0	15	2	4	0	0	0	0	0	0	0	0.430853	-0.196141	0.138035	-0.344601	0.270373	24.8178	25.1593	38.069	42.1486	41.4166	1370.55	1643.34	2383.98	2494.13	2076.8	2	11.89	15.9979	-0.361318	0.247972	4.96769	10.4942	23	35	27	21	9	8
COc1cc(O)c2C(=O)N(C=Nc2c1)c3ccc(O)cc3	0	-0.5762	0.332006	84.1939	39.8095	12	12	33	21	12	0	15	2	4	0	0	0	0	0	0	0	0.525315	-0.265013	0.134232	-0.344779	0.330309	24.8178	25.4914	37.069	40.9825	39.0845	1319.11	1572.23	2250.88	2348.01	1933.48	2	11.85	15.9979	-0.361044	0.247973	4.81113	10.1995	23	35	27	21	9	8
Oc1cc(O)c2C(=O)N(C=Nc2c1)c3ccc(O)nc3	0	-1.8098	3.27538	74.9063	35.3891	12	12	29	20	9	0	13	3	4	0	0	0	0	0	0	0	0.513463	-0.267873	0.167657	-0.278217	0.11038	24.1778	24.4916	36.6227	39.3424	37.4169	1214.09	1452.08	2084.88	2141.94	1729.96	2	11.85	15.9979	-0.360924	0.248027	4.64378	10.0965	22	31	23	17	8	8
Oc1ccc(nc1)N2C=Nc3cc(O)cc(O)c3C2=O	0	-1.8098	3.27538	74.9063	35.3891	12	12	29	20	9	0	13	3	4	0	0	0	0	0	0	0	0.515277	-0.242086	0.158049	-0.424029	0.39046	24.1778	24.4916	36.5952	39.7024	37.6659	1207.95	1443.83	2071.61	2125.1	1717.97	2	11.85	15.9979	-0.360973	0.249229	4.72715	10.0131	22	31	23	17	8	8
Cc1cc(ccc1O)N2C=Nc3cc(O)cc(O)c3C2=O	0	-0.1943	0.0377525	83.4379	39.8095	12	12	33	21	12	0	15	2	4	0	0	0	0	0	0	0	0.429797	-0.197027	0.143871	-0.341601	0.242529	24.8178	25.1593	38.069	42.3146	39.2507	1355.34	1621.2	2342.66	2430.9	1969.12	2	11.89	15.9979	-0.361184	0.247964	5.00748	10.337	23	35	27	21	9	8
Oc1ccc(N2C=Nc3cc(O)cc(O)c3C2=O)c(Cl)c1	0	-0.272	0.073984	83.8721	38.2291	12	12	30	21	9	0	14	2	4	0	0	0	1	0	0	1	0.460545	-0.196183	0.127141	-0.323662	0.194626	32.5308	27.111	41.9725	48.3283	49.8719	1416.8	1700.11	2460.33	2570.91	2138.6	2	11.9985	34.9694	-0.361284	0.248031	5.01265	10.7418	23	32	24	18	9	8
Oc1ccc(N2C=Nc3cc(O)cc(O)c3C2=O)c(F)c1	0	-0.7309	0.534215	79.2837	36.6061	12	12	30	21	9	0	14	2	4	0	0	1	0	0	0	1	0.501365	-0.204676	0.117861	-0.315156	0.160045	26.3199	25.7411	39.2326	43.9907	43.937	1267.13	1524.91	2212.38	2306.34	1908.76	2	11.9974	19.0001	-0.361267	0.248068	4.75964	10.1571	23	32	24	18	9	8
CC(C)C1=Nc2cc(O)cc(O)c2C(=O)N1c3ccc(O)cc3	0	0.1625	0.0264062	92.8901	45.9967	12	12	39	23	16	0	17	2	4	0	0	0	0	0	0	0	0.424299	-0.170677	0.0986436	-0.325746	0.241597	26.8178	27.1593	41.4014	46.6472	48.4166	1599.74	1924.52	2820.3	3085.09	2826.45	2	11.89	15.9979	-0.361323	0.248195	4.8502	11.4493	25	41	33	27	11	8
CCCCC1=Nc2cc(O)cc(O)c2C(=O)N1c3ccc(O)cc3	0	-1.0617	1.12721	94.0746	49.0903	12	12	42	24	18	0	18	2	4	0	0	0	0	0	0	0	0.42506	-0.170454	0.0953064	-0.320116	0.237936	27.8178	28.1593	41.4014	46.3148	48.749	1631.89	1943.71	2794.11	3061.93	2829.46	2	11.89	15.9979	-0.361323	0.248189	4.84774	11.3707	26	44	36	30	12	8
CCCC1=Nc2cc(O)cc(O)c2C(=O)N1c3ccc(O)cc3	0	-0.7737	0.598612	91.163	45.9967	12	12	39	23	16	0	17	2	4	0	0	0	0	0	0	0	0.42506	-0.170454	0.0953071	-0.320116	0.237929	26.8178	27.1593	40.4014	45.3148	47.749	1561.27	1867.89	2704.11	2953.64	2695.69	2	11.89	15.9979	-0.361323	0.248185	4.84529	11.2922	25	41	33	27	11	8
CCC1=Nc2cc(O)cc(O)c2C(=O)N1c3ccc(O)cc3	0	-0.4857	0.235904	88.2514	42.9031	12	12	36	22	14	0	16	2	4	0	0	0	0	0	0	0	0.425068	-0.170429	0.0953228	-0.320345	0.238294	25.8178	26.1593	39.4014	44.3148	45.4166	1480.59	1777.31	2587.11	2805.13	2482.53	2	11.89	15.9979	-0.361323	0.248182	4.84037	11.135	24	38	30	24	10	8
CC1=Nc2cc(O)cc(O)c2C(=O)N1c3ccc(O)cc3	0	-0.5619	0.315732	83.2279	39.8095	12	12	33	21	12	0	15	2	4	0	0	0	0	0	0	0	0.426033	-0.170245	0.0916147	-0.314243	0.23456	24.8178	25.1593	38.4014	41.9825	42.4166	1381.86	1659.79	2421.73	2561.06	2183.94	2	11.89	15.9979	-0.361323	0.248179	4.83055	10.8206	23	35	27	21	9	8
Oc1cc(O)c2C(=O)N(C=Nc2c1)c3ccccc3	0	-0.0776	0.00602176	77.5504	35.9139	12	12	29	19	10	0	14	2	3	0	0	0	0	0	0	0	0.375298	-0.177605	0.140997	-0.334763	0.264094	22.0434	22.8272	33.4048	36.3183	35.7524	1206.71	1437.17	2042.92	2092.75	1705.22	2	11.85	15.9969	-0.36092	0.247961	5.00457	10.1504	21	31	23	17	7	8
Oc1cccc(c1)N2C=Nc3cc(O)cc(O)c3C2=O	0	-0.6407	0.410496	79.1559	36.7159	12	12	30	20	10	0	14	2	4	0	0	0	0	0	0	0	0.431404	-0.192582	0.133523	-0.35253	0.330872	23.8178	24.1593	36.069	38.9825	38.638	1254.17	1499.75	2150.09	2208.84	1823.78	2	11.85	15.9979	-0.361292	0.247972	5.00545	10.2092	22	32	24	18	8	8
Oc1ccc(cc1)N2C=Nc3cc(O)ccc3C2=O	0	-0.0776	0.00602176	77.5504	35.9139	12	12	29	19	10	0	14	2	3	0	0	0	0	0	0	0	0.366797	-0.198942	0.117915	-0.161073	0.095495	22.0434	22.8272	33.4048	34.9862	29.0966	1191.41	1412.95	1996.38	2001.68	1537.85	2	11.85	15.9969	-0.361362	0.245381	4.80869	10.121	21	31	23	17	7	8
CCCc1c(O)cc2N=CN(C(=O)c2c1O)c3ccc(O)cc3	0	-1.0106	1.02131	91.6115	45.9967	12	12	39	23	16	0	17	2	4	0	0	0	0	0	0	0	0.427215	-0.199777	0.148705	-0.350953	0.279801	26.8178	27.1593	40.069	46.6467	45.7487	1527.48	1821.44	2622.09	2838.14	2428.78	2	11.89	15.9979	-0.361223	0.24798	4.81483	10.4931	25	41	33	27	11	8
Cc1c(O)cc(O)c2C(=O)N(C=Nc12)c3ccc(O)cc3	0	-0.1943	0.0377525	83.4379	39.8095	12	12	33	21	12	0	15	2	4	0	0	0	0	0	0	0	0.428369	-0.19845	0.147809	-0.359531	0.288522	24.8178	25.1593	38.069	43.4807	40.0845	1369.71	1644.01	2392.19	2534.73	2051.06	2	11.89	15.9979	-0.361232	0.247974	4.81299	10.259	23	35	27	21	9	8
CC(=C)c1cc(O)cc2N=CN(C(=O)c12)c3ccc(O)cc3	0	0.8807	0.775632	90.7595	43.8611	12	12	36	22	14	0	17	2	3	0	0	0	0	0	0	0	0.368131	-0.20016	0.113998	-0.165373	0.124682	25.0434	25.8272	38.4048	41.9862	41.0931	1536.57	1834.6	2647.34	2810.43	2461.97	2	11.89	15.9969	-0.361352	0.245985	4.81922	11.0556	24	38	29	23	9	9
OCc1cc(O)cc2N=CN(C(=O)c12)c3ccc(O)cc3	0	-0.7219	0.52114	83.6071	39.8095	12	12	33	21	12	0	15	2	4	0	0	0	0	0	0	0	0.45685	-0.239729	0.139257	-0.0932192	-0.170451	24.8178	25.1593	36.7369	40.6504	39.0894	1356.67	1622.68	2327	2439.69	2043.15	2	11.9962	15.9993	-0.416002	0.245734	4.72368	10.4541	23	35	27	21	9	8
Oc1ccc(cc1)N2C=Nc3cc(O)cc(c4ccccc4)c3C2=O	0	0.9346	0.873477	106.066	49.1411	18	19	39	25	14	0	20	2	3	0	0	0	0	0	0	0	0.366792	-0.198969	0.117817	-0.160729	0.0952269	28.0434	29.8272	43.4048	46.9862	46.0931	1789.08	2153.31	3104.81	3319.62	3006.18	2	11.85	15.9969	-0.361352	0.246013	4.82102	11.2858	28	42	31	21	7	11
COC(=O)c1cc(O)cc2N=CN(C(=O)c12)c3ccc(O)cc3	0	-0.262	0.068644	88.3187	42.3715	12	12	35	23	12	0	16	2	5	0	0	0	0	0	0	0	0.649408	-0.387184	0.26786	-0.165062	-0.374115	27.5923	27.8235	40.8435	45.6467	45.0857	1458.69	1749.17	2524.32	2702.85	2367.7	2	11.85	15.9989	-0.361351	0.293976	4.80801	10.6918	25	37	28	22	10	9
CCc1cc(O)cc2N=CN(C(=O)c12)c3ccc(O)cc3	0	0.0337	0.00113569	86.6808	42.1011	12	12	35	21	14	0	16	2	3	0	0	0	0	0	0	0	0.366631	-0.202986	0.112125	-0.132565	0.0749881	24.0434	24.8272	36.4048	39.9862	38.0931	1406.56	1675.94	2399.85	2530.01	2137.68	2	11.89	15.9969	-0.361357	0.245652	4.81606	10.6508	23	37	29	23	9	8
Cc1cc(O)cc2N=CN(C(=O)c12)c3ccc(O)cc3	0	0.3688	0.136013	81.8324	39.0075	12	12	32	20	12	0	15	2	3	0	0	0	0	0	0	0	0.366873	-0.203143	0.112776	-0.131087	0.0688518	23.0434	23.8272	35.4048	37.9862	35.0931	1312.83	1565.41	2246.98	2313.08	1879.81	2	11.89	15.9969	-0.361357	0.245639	4.8136	10.3365	22	34	26	20	8	8
Nc1cc(O)cc2N=CN(C(=O)c12)c3ccc(O)cc3	0	-1.2743	1.62384	81.1002	37.6807	12	12	31	20	11	0	14	3	3	0	0	0	0	0	0	0	0.386837	-0.192112	0.130601	-0.256214	0.180096	23.4033	23.9934	35.7372	38.4847	36.0896	1297.88	1549.02	2222.39	2285.21	1853.56	2	11.9934	15.9969	-0.361336	0.246933	4.81295	10.2575	22	33	25	19	8	8
Oc1ccc(cc1)N2C(=O)c3ccc(O)cc3N=C2c4ccc(O)cc4	0	0.636	0.404496	107.539	49.9431	18	18	40	26	14	0	20	2	4	0	0	0	0	0	0	0	0.416078	-0.202227	0.0902064	-0.14171	0.0796013	29.8178	31.1593	46.4014	50.3151	47.4255	1857.43	2244.09	3271.05	3547.72	3249.51	2	11.85	15.9979	-0.361398	0.2459	4.85833	11.7258	29	43	32	23	9	11
Oc1ccc(cc1)N2C(=O)Nc3cc(O)cc(O)c3C2=O	0	-0.7229	0.522584	79.0475	37.5179	12	12	31	21	10	0	14	2	5	0	0	0	0	0	0	0	0.515499	-0.275296	0.237813	-0.369894	0.274157	25.5923	25.4914	39.1759	42.9787	44.1874	1314.74	1583.35	2305.34	2417.49	2042.16	0	11.85	15.9989	-0.361331	0.290634	4.81506	10.3251	23	33	25	19	9	8
Oc1ccc(cc1)N2C(=S)Nc3cc(O)cc(O)c3C2=O	0	0.1762	0.0310464	87.0384	39.6159	12	12	31	21	10	0	14	2	4	1	0	0	0	0	0	0	0.389078	-0.175419	0.123858	-0.286107	0.208217	30.9456	26.8291	42.2959	46.9918	51.3201	1573.88	1890.97	2756.98	2932.43	2503.95	0	11.9969	31.9743	-0.361331	0.271887	4.86272	11.8501	23	33	25	19	9	8
Oc1ccc(cc1)C2=COc3cc(O)cc(O)c3C2=S	0	0.5119	0.262042	86.9118	39.1759	12	12	30	20	10	0	15	0	4	1	0	0	0	0	0	0	0.297302	-0.0920277	-0.0120182	-0.165771	0.182879	29.2256	25.3302	38.3284	44.3322	46.44	1531.22	1829.62	2632.93	2739	2210.87	0	11.9969	31.9743	-0.361317	0.210161	4.86978	12.6129	22	32	24	18	8	8
Oc1ccc(nc1)N2C=Nc3cc(O)cc(O)c3C2=S	0	-0.9107	0.829374	82.8972	37.4871	12	12	29	20	9	0	13	3	3	1	0	0	0	0	0	0	0.388154	-0.188512	0.0862035	-0.239213	0.230337	29.5311	25.8293	39.4928	45.0532	46.5809	1483.79	1774.31	2558.39	2661.77	2145.42	2	11.997	31.9743	-0.360993	0.242938	4.77481	12.3445	22	31	23	17	8	8
CCc1cc(O)cc2N=CN(C(=S)c12)c3ccc(O)cc3	0	0.9328	0.870116	94.6717	44.1991	12	12	35	21	14	0	16	2	2	1	0	0	0	0	0	0	0.244457	-0.135403	0.0579472	-0.0615703	0.0168755	29.3967	26.1649	39.3025	45.337	46.3416	1699.88	2029.1	2923.21	3119.37	2627.46	2	11.89	31.9721	-0.361357	0.0846071	4.86372	12.77	23	37	29	23	9	8
Cc1cc(O)cc2N=CN(C(=S)c12)c3ccc(O)cc3	0	1.2679	1.60757	89.8233	41.1055	12	12	32	20	12	0	15	2	2	1	0	0	0	0	0	0	0.244694	-0.135586	0.0583959	-0.0606367	0.0125744	28.3967	25.1649	38.3025	43.337	43.3416	1598.48	1908.12	2753.1	2873.6	2327.99	2	11.89	31.9721	-0.361357	0.0848163	4.86126	12.6128	22	34	26	20	8	8
Cc1cc(ccc1O)N2C=Nc3cc(O)cc(O)c3C2=S	0	0.7048	0.496743	91.4288	41.9075	12	12	33	21	12	0	15	2	3	1	0	0	0	0	0	0	0.304074	-0.138743	0.0763671	-0.206306	0.148023	30.1711	26.497	40.9667	47.6653	47.9434	1639.15	1962.33	2848.08	2994.71	2430.86	2	11.85	31.9721	-0.361184	0.191243	5.10279	12.4946	23	35	27	21	9	8
Oc1cc(O)c2C(=S)N(C=Nc2c1)c3ccc(O)c(F)c3	0	0.1682	0.0282912	87.2746	38.7041	12	12	30	21	9	0	14	2	3	1	0	1	0	0	0	1	0.381821	-0.142494	0.0139272	-0.20439	0.215583	31.6732	27.0788	42.1303	49.6039	49.2037	1544.28	1855.64	2696.04	2834.76	2293.45	2	11.9969	31.9743	-0.360972	0.242154	4.48482	12.422	23	32	24	18	9	8
Oc1ccc2C3=C(COc2c1)c4ccc(O)cc4O[C@H]3c5ccc(OCCN6CCCCC6)cc5	0	-0.0721	0.00519841	141.729	75.487	18	18	64	35	29	0	29	1	5	0	0	0	0	0	0	0	0.644933	-0.311103	-0.075106	0.101672	-0.0566487	39.2323	43.1553	62.1478	67.0331	63.6965	2630.38	3182.86	4648.39	5058.31	4650.26	1	11.85	15.999	-0.361308	0.191753	4.98594	12.2865	40	69	59	50	21	10
Oc1ccc2C3=C(COc2c1)c4ccc(O)cc4O[C@@H]3c5ccc(OCCN6CCCCC6)cc5	0	-0.0721	0.00519841	141.729	75.487	18	18	64	35	29	0	29	1	5	0	0	0	0	0	0	0	0.644933	-0.311103	-0.075106	0.101672	-0.0566487	39.2323	43.1553	62.1478	67.0331	63.6965	2630.38	3182.86	4648.39	5058.31	4650.26	1	11.85	15.999	-0.361308	0.191753	4.98594	12.2865	40	69	59	50	21	10
C[C@]12CC[C@H]3[C@@H](CCc4cc(O)ccc34)[C@@H]1CC[C@@]2(O)C#C	0	1.5135	2.29068	88.3621	52.807	6	6	46	22	24	0	20	0	2	0	0	0	0	0	0	0	0.140645	-0.0505572	-0.0219985	0.00659458	0.00846129	23.5489	25.6642	41.6605	48.3246	37.3284	1874.6	2345.35	3711.65	3939.37	3001.3	0	11.89	15.9959	-0.37663	0.131191	5.04074	12.0186	25	49	45	42	18	3
CC(C)CC12CCC(=O)C(=C1c3ccc(O)cc3C2)C	0	1.9816	3.92674	84.5061	47.9534	6	6	42	20	22	0	18	0	2	0	0	0	0	0	0	0	0.178027	-0.0534373	-0.0300277	0.00462403	-0.00457229	21.5489	22.6642	35.3284	37.6605	36.3284	1648.2	2027.79	3139.55	3211.98	2790.09	0	11.89	15.9959	-0.360733	0.158767	5.10863	12.8077	22	44	39	36	14	5
CCCC[C@]12CCC(=O)C(=C1c3ccc(O)cc3C2)Br	0	0.6315	0.398792	85.3232	47.2431	6	6	39	20	19	0	17	0	2	0	0	0	0	1	0	1	0.200904	-0.0497811	-0.0671081	0.0320576	-0.00198381	64.807	28.3169	45.6337	62.1484	62.5917	1783.41	2187.1	3353.56	3471.84	2885.86	0	11.9988	78.9185	-0.360733	0.176483	5.13272	13.1144	22	41	36	33	14	5
CCCC[C@@]12CCC(=O)C(=C1c3ccc(O)cc3C2)C	0	0.6252	0.390875	82.071	47.9534	6	6	42	20	22	0	18	0	2	0	0	0	0	0	0	0	0.178027	-0.0534373	-0.0300275	0.00462398	-0.00457187	21.5489	22.6642	34.3284	37.6605	34.3284	1614.19	1978.1	3035.2	3132.12	2618.28	0	11.89	15.9959	-0.360733	0.158767	5.10372	12.6505	22	44	39	36	14	5
CCCC[C@@]12CCC(=O)C(=C1c3ccc(O)cc3C2)Br	0	0.6315	0.398792	85.3232	47.2431	6	6	39	20	19	0	17	0	2	0	0	0	0	1	0	1	0.200904	-0.0497811	-0.0671081	0.0320576	-0.00198381	64.807	28.3169	45.6337	62.1484	62.5917	1783.41	2187.1	3353.56	3471.84	2885.86	0	11.9988	78.9185	-0.360733	0.176483	5.13272	13.1144	22	41	36	33	14	5
Oc1ccc2C3=C(C#N)C(=O)CCC3(Cc2c1)c4ccccc4	0	1.688	2.84934	95.9159	47.9059	12	12	38	23	15	0	20	1	2	0	0	0	0	0	0	0	0.285321	-0.0604054	-0.0495435	-0.0616464	0.0428702	24.9089	26.8304	40.4945	45.9928	46.3804	1909.53	2390.81	3726	4008.31	3618.38	0	11.9	15.9959	-0.360745	0.174356	4.96017	13.4973	26	41	32	26	11	8
Oc1ccc2C3=C(C(=O)CCC3(Cc2c1)c4ccccc4)c5occc5	0	1.467	2.15209	110.543	54.8883	17	17	44	26	18	0	23	0	3	0	0	0	0	0	0	0	0.303454	-0.102754	-0.0379439	-0.0426239	0.06787	28.3234	31.3284	47.3246	50.3246	55.4312	2240.19	2820.6	4417.09	4734.76	4651.56	0	11.9	15.9969	-0.360765	0.215047	5.14963	13.7841	30	48	38	29	11	10
Oc1ccc2C3=C(Br)C(=O)CCC3(Cc2c1)c4ccccc4	0	2.3016	5.29736	98.4716	48.0959	12	12	37	22	15	0	19	0	2	0	0	0	0	1	0	1	0.202998	-0.04866	-0.0643251	0.0301376	-0.00856316	66.807	31.3169	50.6337	68.1484	69.5917	2060.42	2571.28	4008.81	4277.49	3754.26	0	11.9988	78.9185	-0.360738	0.17652	5.15767	13.9127	25	40	32	26	11	8
CCCCC12CCC(=O)C(=C1c3ccc(O)cc3C2)I	0	0.4613	0.212798	90.1085	49.5431	6	6	39	20	19	0	17	0	2	0	0	0	0	0	1	1	0.184498	-0.0491991	-0.0500392	0.0201977	-0.00310625	132.188	32.2301	53.4602	79.1009	82.158	2029.3	2478.46	3789.88	3941.92	3265	0	11.9989	126.905	-0.360732	0.169004	5.1685	14.5764	22	41	36	33	14	5
CCCCC12CCC(=O)C(=C1c3ccc(O)cc3C2)Cl	0	0.5475	0.299756	82.5052	46.3731	6	6	39	20	19	0	17	0	2	0	0	0	1	0	0	1	0.212845	-0.0513894	-0.0763092	0.0380623	-0.00142529	29.2619	24.616	38.2319	46.1157	44.0872	1670.51	2050.8	3145.12	3244.4	2700.08	0	11.9985	34.9694	-0.360733	0.18057	5.11464	12.8251	22	41	36	33	14	5
CCCCC12CCC(=O)C(=C1c3ccc(O)cc3C2)C(F)(F)F	0	1.0813	1.16921	83.0035	47.6241	6	6	42	23	19	0	18	0	2	0	0	3	0	0	0	3	0.448774	-0.205734	0.0460348	-0.153728	0.115732	29.0551	27.4095	46.5799	47.1512	54.8857	1652.67	2050.12	3191.26	3359.87	3060.2	0	11.9974	19.0013	-0.360744	0.439967	4.19269	12.6164	25	44	39	36	17	5
CCCCC12CCC(=O)C(=C1c3ccc(O)cc3C2)C#N	0	0.0179	0.00032041	82.7675	47.0531	6	6	40	21	19	0	18	1	2	0	0	0	0	0	0	0	0.283244	-0.0615945	-0.053406	-0.0635087	0.058157	22.9089	23.8304	35.4945	39.9928	39.3804	1639.31	2016.94	3091.48	3234.83	2795.55	0	11.89	15.9959	-0.360739	0.174304	4.91027	12.6954	23	42	36	33	14	5
CCCCC12CCC(=O)C(=C1c3ccc(O)cc3C2)c4ccccc4	0	1.191	1.41848	106.305	58.087	12	12	49	25	24	0	23	0	2	0	0	0	0	0	0	0	0.178786	-0.0509628	-0.0383061	0.0113824	-0.0039888	26.5489	28.6642	42.3284	46.6605	47.9926	2137.33	2637.57	4034	4344.68	4104.83	0	11.89	15.9959	-0.360747	0.163652	5.13339	13.1252	28	52	44	38	14	8
CCCCC12CCC(=O)C(=C1c3ccc(O)cc3C2)c4cccs4	0	0.5416	0.293331	103.569	56.1334	11	11	46	24	22	0	21	0	2	1	0	0	0	0	0	0	0.189237	-0.0542764	-0.0375544	-0.00520817	0.0203332	31.6767	31.0038	46.3377	47	54.2262	2269.72	2809.6	4305.1	4440.24	4352.44	0	11.89	31.9721	-0.360743	0.164177	5.1459	13.4678	27	49	42	36	14	7
CCCCC12CCC(=O)C(=C1c3ccc(O)cc3C2)c4occc4	0	-0.2031	0.0412496	97.3946	54.0354	11	11	46	24	22	0	21	0	3	0	0	0	0	0	0	0	0.301504	-0.103537	-0.040544	-0.044126	0.0815712	26.3234	28.3284	42.3246	44.3246	48.4312	1962.78	2435.44	3759.62	3924.31	3763.91	0	11.89	15.9969	-0.360759	0.165681	5.12468	12.9857	27	49	42	36	14	7
CCCCC1=C2c3ccc(O)cc3CC2(CCCC)CCC1=O	0	-0.4791	0.229537	93.1562	57.2342	6	6	51	23	28	0	21	0	2	0	0	0	0	0	0	0	0.177733	-0.0533986	-0.030605	0.00633715	-0.00569725	24.5489	25.6642	37.3284	41.6605	41.6605	1880.84	2287.3	3456.29	3695.26	3373.59	0	11.89	15.9959	-0.360741	0.159052	5.12091	12.9256	25	53	48	45	17	5
CCCCC12CCC(=O)C(=C1c3ccc(O)cc3C2)CCC	0	-0.1911	0.0365192	90.2446	54.1406	6	6	48	22	26	0	20	0	2	0	0	0	0	0	0	0	0.177733	-0.0533986	-0.0306047	0.00633692	-0.00569559	23.5489	24.6642	36.3284	40.6605	40.6605	1807.49	2207.45	3358.63	3576.66	3224.53	0	11.89	15.9959	-0.360738	0.159046	5.11846	12.8863	24	50	45	42	16	5
CCCCC12CCC(=O)C(=C1c3ccc(O)cc3C2)CC	0	0.2901	0.084158	86.9194	51.047	6	6	45	21	24	0	19	0	2	0	0	0	0	0	0	0	0.177737	-0.0533895	-0.0306108	0.00638419	-0.0058271	22.5489	23.6642	35.3284	39.6605	38.6605	1721.86	2109.43	3227.34	3409.53	2985.67	0	11.89	15.9959	-0.360736	0.159033	5.11355	12.8077	23	47	42	39	15	5
CCCCC12CCC(=O)C(=C1c3ccc(O)cc3C2)Br	0	0.6315	0.398792	85.3232	47.2431	6	6	39	20	19	0	17	0	2	0	0	0	0	1	0	1	0.200904	-0.0497811	-0.0671081	0.0320576	-0.00198381	64.807	28.3169	45.6337	62.1484	62.5917	1783.41	2187.1	3353.56	3471.84	2885.86	0	11.9988	78.9185	-0.360733	0.176483	5.13272	13.1144	22	41	36	33	14	5
CCCC12CCC(=O)C(=C1c3ccc(O)cc3C2)Br	0	0.9195	0.84548	82.4116	44.1495	6	6	36	19	17	0	16	0	2	0	0	0	0	1	0	1	0.200904	-0.0497811	-0.0671081	0.0320576	-0.00198381	63.807	27.3169	44.6337	61.1484	61.5917	1706.05	2101.3	3243.58	3337.19	2714.85	0	11.9988	78.9185	-0.36073	0.176477	5.12781	12.9675	21	38	33	30	13	5
CCC12CCC(=O)C(=C1c3ccc(O)cc3C2)Br	0	1.4007	1.96196	79.0864	41.0559	6	6	33	18	15	0	15	0	2	0	0	0	0	1	0	1	0.200904	-0.0497811	-0.0671078	0.0320577	-0.00198246	62.807	26.3169	43.6337	60.1484	58.5917	1613.14	1992.26	3089.17	3139.74	2410.49	0	11.9988	78.9185	-0.360727	0.176471	5.11799	12.8102	20	35	30	27	12	5
CC12CCC(=O)C(=C1c3ccc(O)cc3C2)Br	0	1.7358	3.013	74.238	37.9623	6	6	30	17	13	0	14	0	2	0	0	0	0	1	0	1	0.200908	-0.0497734	-0.0671021	0.0320971	-0.00199695	61.807	25.3169	42.6337	57.1484	54.5917	1492.23	1840.38	2852.37	2773.78	2022.61	0	11.9988	78.9185	-0.360724	0.176465	5.09834	12.4959	19	32	27	24	11	5
CC1=C2c3ccc(O)cc3CC2(CCC1=O)c4ccccc4	0	2.2953	5.2684	95.2194	48.8063	12	12	40	22	18	0	20	0	2	0	0	0	0	0	0	0	0.179885	-0.0529668	-0.0284489	0.00641986	-0.0119659	23.5489	25.6642	39.3284	43.6605	41.3284	1883.72	2350.8	3667.58	3901.19	3431.92	0	11.89	15.9959	-0.360739	0.158804	5.12867	13.4488	25	43	35	29	11	8
CCCCC12CCC(=O)C(=C1c3ccc(O)cc3C2)C	0	0.6252	0.390875	82.071	47.9534	6	6	42	20	22	0	18	0	2	0	0	0	0	0	0	0	0.178027	-0.0534373	-0.0300275	0.00462398	-0.00457187	21.5489	22.6642	34.3284	37.6605	34.3284	1614.19	1978.1	3035.2	3132.12	2618.28	0	11.89	15.9959	-0.360733	0.158767	5.10372	12.6505	22	44	39	36	14	5
CC(C)C12CCC(=O)C(=C1c3ccc(O)cc3C2)C	0	1.6604	2.75693	79.7515	44.8599	6	6	39	19	20	0	17	0	2	0	0	0	0	0	0	0	0.178023	-0.0534439	-0.0300263	0.00461116	-0.00462778	20.5489	21.6642	34.3284	38.6605	34.3284	1585.76	1966.19	3083.42	3214.85	2585.88	0	11.89	15.9959	-0.36073	0.158762	5.10863	12.8077	21	41	36	33	13	5
CCCC12CCC(=O)C(=C1c3ccc(O)cc3C2)C	0	0.9132	0.833934	79.1594	44.8599	6	6	39	19	20	0	17	0	2	0	0	0	0	0	0	0	0.178027	-0.0534373	-0.0300275	0.00462399	-0.00457187	20.5489	21.6642	33.3284	36.6605	33.3284	1538.3	1894.31	2928.74	3002.95	2455.44	0	11.89	15.9959	-0.36073	0.158761	5.09881	12.4933	21	41	36	33	13	5
CCC12CCC(=O)C(=C1c3ccc(O)cc3C2)C	0	1.3944	1.94435	75.8342	41.7663	6	6	36	18	18	0	16	0	2	0	0	0	0	0	0	0	0.178027	-0.0534372	-0.0300272	0.00462395	-0.00457144	19.5489	20.6642	32.3284	35.6605	30.3284	1448.07	1789.01	2780.92	2815.57	2168.05	0	11.89	15.9959	-0.360727	0.158755	5.08898	12.1789	20	38	33	30	12	5
CC1=C2c3ccc(O)cc3CC2(C)CCC1=O	0	1.7295	2.99117	70.9858	38.6727	6	6	33	17	16	0	15	0	2	0	0	0	0	0	0	0	0.17803	-0.0534303	-0.0300282	0.00463756	-0.00451095	18.5489	19.6642	31.3284	32.6605	26.3284	1332.11	1644.19	2556.69	2472.03	1810.86	0	11.89	15.9959	-0.360724	0.158749	5.06933	11.5682	19	35	30	27	11	5
CCCCCC12CCC(=O)C=C1c3ccc(O)cc3C2	0	-0.2159	0.0466128	80.6255	47.9534	6	6	42	20	22	0	18	0	2	0	0	0	0	0	0	0	0.178974	-0.0506629	-0.0392199	0.0119499	-0.00388133	21.5489	22.6642	33.3284	34.3284	30.3284	1532.79	1856.06	2784.17	2768.22	2240.12	0	11.89	15.9959	-0.360733	0.155871	4.89212	12.4087	22	44	39	36	14	5
CCCCC12CCC(=O)C=C1c3ccc(O)cc3C2	0	0.0721	0.00519841	77.7139	44.8599	6	6	39	19	20	0	17	0	2	0	0	0	0	0	0	0	0.178974	-0.0506629	-0.0392199	0.0119499	-0.00388133	20.5489	21.6642	32.3284	33.3284	29.3284	1465.53	1784.94	2701.85	2674.41	2128.51	0	11.89	15.9959	-0.36073	0.155865	4.88721	12.3301	21	41	36	33	13	5
CCCC12CCC(=O)C=C1c3ccc(O)cc3C2	0	0.3601	0.129672	74.8023	41.7663	6	6	36	18	18	0	16	0	2	0	0	0	0	0	0	0	0.178974	-0.0506629	-0.0392199	0.0119499	-0.00388133	19.5489	20.6642	31.3284	32.3284	28.3284	1390.9	1702.97	2598.83	2551.29	1975.64	0	11.89	15.9959	-0.360727	0.15586	4.87738	12.1729	20	38	33	30	12	5
CC12CCC(=O)C=C1c3ccc(O)cc3C2	0	1.1764	1.38392	66.6287	35.5791	6	6	30	16	14	0	14	0	2	0	0	0	0	0	0	0	0.178978	-0.0506557	-0.039219	0.0119706	-0.00384003	17.5489	18.6642	29.3284	28.3284	21.3284	1191.46	1462.81	2245.9	2056.05	1389.03	0	11.9	15.9959	-0.360722	0.206917	4.81844	11.2298	18	32	27	24	10	5
CCCCC12CCC(=O)C(=C1c3ccc4[nH]ncc4c3C2)Br	0	0.0976	0.00952576	92.6763	50.4011	9	10	41	22	19	0	18	2	1	0	0	0	0	1	0	1	0.202493	-0.0377559	-0.0802677	0.0343455	-0.00345745	66.7525	31.6771	50.8004	67.1489	68.7585	2053.7	2559.73	3999.63	4152.28	3656.21	0	11.9988	78.9185	-0.292592	0.176498	5.49285	13.3387	25	44	38	32	13	6
CC1=C2c3ccc4[nH]ncc4c3CC2(C)CCC1=O	0	1.1956	1.42946	78.3389	41.8307	9	10	35	19	16	0	16	2	1	0	0	0	0	0	0	0	0.179619	-0.0414038	-0.0431712	0.00697096	-0.00656642	20.4944	23.0244	36.4951	37.661	32.4951	1590.91	1999.16	3166.83	3092.98	2484.71	0	11.89	15.9949	-0.294113	0.158764	5.16686	11.7925	22	38	32	26	10	6
CC[C@@]12CCC(=O)C(=C1c3ccc4[nH]ncc4c3C2)C	0	0.8605	0.74046	83.1873	44.9243	9	10	38	20	18	0	17	2	1	0	0	0	0	0	0	0	0.179616	-0.0414108	-0.0431703	0.00695708	-0.00662944	21.4944	24.0244	37.4951	40.661	36.4951	1710.56	2149.69	3402.55	3457.09	2874.81	0	11.89	15.9949	-0.294117	0.158771	5.20615	12.4032	23	41	35	29	11	6
CCCCC12CCC(=O)C(=C1c3ccc4[nH]ncc4c3C2)C	0	0.0913	0.00833569	89.4241	51.1114	9	10	44	22	22	0	19	2	1	0	0	0	0	0	0	0	0.179615	-0.0414108	-0.0431705	0.00695712	-0.00662987	23.4944	26.0244	39.4951	42.661	40.4951	1879.67	2343.29	3665.8	3788.18	3351.45	0	11.89	15.9949	-0.294124	0.158783	5.23562	12.8748	25	47	41	35	13	6
CCC1=C2c3ccc4[nH]ncc4c3CC2(CC)CCC1=O	0	0.5254	0.276045	88.0357	48.0179	9	10	41	21	20	0	18	2	1	0	0	0	0	0	0	0	0.179326	-0.0413629	-0.0437536	0.00871762	-0.00788093	22.4944	25.0244	38.4951	42.661	40.8272	1818.42	2281.54	3596.41	3737.3	3246.44	0	11.89	15.9949	-0.294109	0.159037	5.36334	12.5604	24	44	38	32	12	6
CCCC[C@@]12CCC(=O)C(=C1c3ccc4[nH]ncc4c3C2)CC	0	-0.2438	0.0594384	94.2725	54.205	9	10	47	23	24	0	20	2	1	0	0	0	0	0	0	0	0.179326	-0.041363	-0.0437538	0.00871765	-0.00788136	24.4944	27.0244	40.4951	44.661	44.8272	1989.4	2477.81	3864.4	4076.77	3738.69	0	11.89	15.9949	-0.294116	0.159049	5.3928	13.032	26	50	44	38	14	6
CC[C@@]12CCC(=O)C(=C1c3ccc4[nH]ncc4c3C2)Cl	0	0.7828	0.612776	83.6215	43.3439	9	10	35	20	15	0	16	2	1	0	0	0	1	0	0	1	0.21442	-0.039406	-0.0894316	0.04034	-0.00274807	29.2074	25.9762	41.3986	49.1163	46.2539	1767.14	2223.01	3514.48	3572.65	2960.93	0	11.9985	34.9694	-0.292212	0.180573	5.38078	12.5779	23	38	32	26	11	6
CC12CCC(=O)C(=C1c3ccc4[nH]ncc4c3C2)Br	0	1.2019	1.44456	81.5911	41.1203	9	10	32	19	13	0	15	2	1	0	0	0	0	1	0	1	0.202497	-0.0377482	-0.0802616	0.0343854	-0.00346806	63.7525	28.6771	47.8004	62.1489	60.7585	1755.82	2202.73	3477.86	3418.78	2732.93	0	11.9988	78.9185	-0.292582	0.176479	5.63073	12.7202	22	35	29	23	10	6
CC[C@@]12CCC(=O)C(=C1c3ccc4[nH]ncc4c3C2)Br	0	0.8668	0.751342	86.4395	44.2139	9	10	35	20	15	0	16	2	1	0	0	0	0	1	0	1	0.202493	-0.0377559	-0.0802674	0.0343457	-0.0034561	64.7525	29.6771	48.8004	65.1489	64.7585	1880.43	2360.36	3726.23	3805.55	3154.21	0	11.9988	78.9185	-0.292585	0.176486	5.67003	13.0345	23	38	32	26	11	6
CCCC12CCC(=O)C(=C1c3ccc4[nH]ncc4c3C2)Br	0	0.3856	0.148687	89.7647	47.3075	9	10	38	21	17	0	17	2	1	0	0	0	0	1	0	1	0.202493	-0.0377559	-0.0802677	0.0343455	-0.00345745	65.7525	30.6771	49.8004	66.1489	67.7585	1975.31	2472.37	3886.57	4012.61	3476.55	0	11.9988	78.9185	-0.292589	0.176492	5.68967	13.1918	24	41	35	29	12	6
BrC1=C2c3ccc4[nH]ncc4c3C[C@]2(CC5CC5)CCC1=O	0	1.0862	1.17983	92.55	49.0675	9	10	39	22	17	0	18	2	1	0	0	0	0	1	0	1	0.202493	-0.037756	-0.0802679	0.0343454	-0.00345877	66.7525	32.6771	50.8004	67.1489	70.7585	2076.01	2636.13	4039.76	4206.72	3825.33	0	11.9988	78.9185	-0.292592	0.176499	5.70328	13.3991	26	43	37	31	14	6
CCCCC12CCC(=O)C(=C1c3ccc4[nH]ncc4c3C2)C5CC5	0	-0.3456	0.119439	95.6284	55.965	9	10	48	24	24	0	21	2	1	0	0	0	0	0	0	0	0.179111	-0.0413394	-0.0442514	0.0102303	-0.00896181	25.4944	29.0244	41.4951	46.661	49.1593	2103.34	2667.26	4050.83	4363.47	4156.2	0	11.9	15.9949	-0.294108	0.159346	5.48044	13.1408	28	52	46	40	16	6
CCCC[C@@]12CCC(=O)C(=C1c3ccc4[nH]ncc4c3C2)C(=O)OC	0	-0.5395	0.29106	95.9104	54.4754	9	10	47	25	22	0	20	2	3	0	0	0	0	0	0	0	0.467702	-0.221031	0.0639497	-0.167342	0.151319	28.0434	30.0207	44.9337	50.3215	54.0366	2047.94	2562.02	4011.36	4283.83	4059.88	0	11.89	15.9969	-0.315336	0.296623	4.97964	13.0524	28	50	43	37	15	7
CC[C@@]12CCC(=O)C(=C1c3ccc4[nH]ncc4c3C2)C5CC5	0	0.4236	0.179437	89.3916	49.7779	9	10	42	22	20	0	19	2	1	0	0	0	0	0	0	0	0.179111	-0.0413394	-0.0442512	0.0102303	-0.00896139	23.4944	27.0244	39.4951	44.661	45.1593	1930.84	2468.37	3779	4016.92	3650.06	0	11.9	15.9949	-0.294101	0.159333	5.47215	12.6693	26	46	40	34	14	6
CCCC12CCC(=O)C(=C1c3ccc4[nH]ncc4c3C2)C	0	0.3793	0.143868	86.5125	48.0179	9	10	41	21	20	0	18	2	1	0	0	0	0	0	0	0	0.179615	-0.0414108	-0.0431705	0.00695712	-0.00662987	22.4944	25.0244	38.4951	41.661	39.4951	1802.74	2257.95	3556.27	3654.02	3180.01	0	11.89	15.9949	-0.29412	0.158777	5.2258	12.7176	24	44	38	32	12	6
C[C@@]12CCC(=O)C(=C1c3ccc4[nH]ncc4c3C2)C(F)(F)F	0	1.6517	2.72811	79.2714	41.5013	9	10	35	22	13	0	16	2	1	0	0	3	0	0	0	3	0.450366	-0.193701	0.0328876	-0.151428	0.113617	28.0006	27.7698	48.7466	47.1517	53.0524	1628.7	2069.71	3319.14	3314.24	2911.6	0	11.9974	19.0013	-0.293772	0.439965	4.1519	11.7404	25	38	32	26	13	6
BrC1=C2c3ccc4[nH]ncc4c3C[C@]2(CCC5CC5)CCC1=O	0	1.083	1.17289	97.1126	52.1611	9	10	42	23	19	0	19	2	1	0	0	0	0	1	0	1	0.202493	-0.0377559	-0.0802677	0.0343455	-0.00345746	67.7525	33.6771	51.8004	68.1489	69.7585	2140.39	2697.46	4113.26	4287.42	3828.24	0	11.9988	78.9185	-0.292595	0.176505	5.7063	13.4475	27	46	40	34	15	6
CC[C@@]12CCC(=O)C(=C1c3ccc4[nH]ncc4c3C2)C(F)(F)F	0	1.3166	1.73344	84.1198	44.5949	9	10	38	23	15	0	17	2	1	0	0	3	0	0	0	3	0.450363	-0.193708	0.0328845	-0.151477	0.113455	29.0006	28.7698	49.7466	50.1517	57.0524	1748.95	2221.5	3558.03	3683.84	3315.7	0	11.9974	19.0013	-0.293775	0.439968	4.19126	12.3691	26	41	35	29	14	6
CCCC[C@@]12CCC(=O)C(=C1c3ccc4[nH]ncc4c3C2)C(F)(F)F	0	0.5474	0.299647	90.3566	50.7821	9	10	44	25	19	0	19	2	1	0	0	3	0	0	0	3	0.450363	-0.193708	0.0328843	-0.151477	0.113453	31.0006	30.7698	51.7466	52.1517	61.0524	1918.47	2416.03	3823.63	4019.21	3802.84	0	11.9974	19.0013	-0.293782	0.439974	4.22077	12.8407	28	47	41	35	16	6
CC[C@@]12CCC(=O)C(=C1c3ccc4[nH]ncc4c3C2)c5ccccc5	0	1.4263	2.03433	107.421	55.0579	15	16	45	25	20	0	22	2	1	0	0	0	0	0	0	0	0.180375	-0.0389366	-0.0514528	0.0137046	-0.00590892	26.4944	30.0244	45.4951	49.661	50.1593	2234.25	2810.68	4406.43	4678	4373.83	0	11.9	15.9949	-0.293746	0.21331	5.68082	13.0561	29	49	40	31	11	9
CCC12CCC(=O)C(=C1c3ccc4[nH]ncc4c3C2=O)C	0	0.1405	0.0197403	83.9323	44.3927	9	10	37	21	16	0	17	2	2	0	0	0	0	0	0	0	0.301975	-0.0681954	-0.0485601	0.0335503	-0.0800779	23.2689	25.3565	40.1593	47.3215	44.4876	1770.75	2244.05	3595.08	3826.47	3226.85	0	11.89	15.9959	-0.294576	0.17458	5.21622	12.5642	24	40	33	27	11	7
CC[C@@]12CCC(=O)C(=C1c3ccc4[nH]ncc4c3C2=O)Cl	0	0.0628	0.00394384	84.3665	42.8123	9	10	34	21	13	0	16	2	2	0	0	0	1	0	0	1	0.337948	-0.0637539	-0.0846389	0.0766679	-0.138688	30.9818	27.3083	44.0628	55.7767	54.2465	1828.18	2318.82	3710.44	3949.71	3322.26	0	11.9985	34.9694	-0.293421	0.180838	5.39084	12.7389	24	37	30	24	11	7
CCC12CCC(=O)C(=C1c3ccc4[nH]ncc4c3C2=O)Br	0	0.1468	0.0215502	87.1845	43.6823	9	10	34	21	13	0	16	2	2	0	0	0	0	1	0	1	0.325353	-0.0625899	-0.0772019	0.0689496	-0.127918	66.527	31.0092	51.4646	71.8094	72.751	1942.94	2458.62	3928	4195.74	3531.49	0	11.9988	78.9185	-0.293577	0.177071	5.68009	13.115	24	37	30	24	11	7
CC[C@@]12CCC(=O)C(=C1c3ccc4[nH]ncc4c3C2=O)C(F)(F)F	0	0.5966	0.355932	84.8648	44.0633	9	10	37	24	13	0	17	2	2	0	0	3	0	0	0	3	0.572971	-0.219077	0.0375894	-0.0870478	0.0691368	30.775	30.1019	52.4108	56.8122	65.045	1809.21	2316.04	3750.94	4053.54	3670.66	0	11.9974	19.0013	-0.294301	0.439987	4.20133	12.5301	27	40	33	27	14	7
CCCC[C@@]12CCC(=O)C(=C1c3ccc4[nH]ncc4c3C2=O)C(F)(F)F	0	-0.1726	0.0297908	91.1016	50.2505	9	10	43	26	17	0	19	2	2	0	0	3	0	0	0	3	0.572971	-0.219078	0.0375877	-0.0870507	0.0691437	32.775	32.1019	54.4108	58.8122	69.045	1981.23	2514.69	4025.22	4408.17	4181.89	0	11.9974	19.0013	-0.294302	0.439993	4.23084	13.0017	29	46	39	33	16	7
CCC12CCC(=O)C(=C1c3ccc4[nH]nc(Cl)c4c3C2)C	0	1.415	2.00223	87.9712	46.4375	9	10	38	21	17	0	17	2	1	0	0	0	1	0	0	1	0.207541	-0.0654807	-0.0330013	0.010546	-0.00944382	30.2074	26.9762	43.8892	50.0068	45.3504	1879.74	2366.66	3763.39	3871.97	3292.85	0	11.89	34.9689	-0.294118	0.184244	5.22144	12.5255	24	41	35	29	12	6
CCC12CCC(=O)C(=C1c3ccc4[nH]nc(Br)c4c3C2)C	0	1.524	2.32258	90.5701	47.3075	9	10	38	21	17	0	17	2	1	0	0	0	0	1	0	1	0.196006	-0.0574694	-0.0353155	0.0095798	-0.0086256	65.7525	30.6771	51.906	61.7246	56.4531	1976.81	2482.92	3940.13	4047.23	3459.65	0	11.89	78.9183	-0.294118	0.164241	5.23048	12.5978	24	41	35	29	12	6
CC[C@@]12CCC(=O)C(=C1c3ccc4[nH]nc(F)c4c3C2)Cl	0	1.0505	1.10355	83.7704	43.2341	9	10	35	21	14	0	16	2	1	0	0	1	1	0	0	2	0.283038	-0.0870823	-0.0753682	0.0470736	-0.00242968	31.7094	27.558	44.8251	54.1245	50.9993	1782.68	2251.31	3580.46	3688.99	3091.44	0	11.9985	34.9694	-0.292215	0.234289	4.62081	12.5722	24	38	32	26	12	6
CCC12CCC(=O)C(=C1c3ccc4[nH]nc(F)c4c3C2)Br	0	1.1345	1.28709	86.5884	44.1041	9	10	35	21	14	0	16	2	1	0	0	1	0	1	0	2	0.27111	-0.0854233	-0.0662143	0.0408986	-0.00410199	67.2546	31.2589	52.2269	70.1571	69.5038	1896.09	2388.87	3792.76	3923.04	3287.27	0	11.9988	78.9185	-0.292589	0.234284	4.63889	13.0289	24	38	32	26	12	6
CC[C@@]12CCC(=O)C(=C1c3ccc4[nH]nc(F)c4c3C2)C(F)(F)F	0	1.5843	2.51001	84.2687	44.4851	9	10	38	24	14	0	17	2	1	0	0	4	0	0	0	4	0.518979	-0.24138	0.0468805	-0.145265	0.113037	31.5026	30.3516	53.173	55.1599	61.7978	1764.4	2249.6	3623.54	3799.2	3444.04	0	11.9974	19.002	-0.293779	0.439974	4.19054	12.3634	27	41	35	29	15	6
CCCC[C@@]12CCC(=O)C(=C1c3ccc4[nH]nc(F)c4c3C2)CC	0	0.0239	0.00057121	94.4214	54.0952	9	10	47	24	23	0	20	2	1	0	0	1	0	0	0	1	0.247942	-0.0890367	-0.0297957	0.0144025	-0.0127627	26.9965	28.6062	43.9215	49.6692	49.5725	2005	2506.24	3930.72	4193.83	3870.58	0	11.89	18.9984	-0.294119	0.234281	4.63446	13.0263	27	50	44	38	15	6
CCCC[C@@]12CCC(=O)C(=C1c3ccc4[nH]nc(F)c4c3C2)C(F)(F)F	0	0.8151	0.664388	90.5055	50.6723	9	10	44	26	18	0	19	2	1	0	0	4	0	0	0	4	0.518979	-0.24138	0.0468802	-0.145265	0.113036	33.5026	32.3516	55.173	57.1599	65.7978	1933.99	2444.29	3889.54	4135.44	3932.9	0	11.9974	19.002	-0.293785	0.439981	4.22006	12.835	29	47	41	35	17	6
CCC[C@@]12CCC(=O)C(=C1c3ccc(O)cc3C2)C	0	0.9132	0.833934	79.1594	44.8599	6	6	39	19	20	0	17	0	2	0	0	0	0	0	0	0	0.178027	-0.0534373	-0.0300275	0.00462399	-0.00457187	20.5489	21.6642	33.3284	36.6605	33.3284	1538.3	1894.31	2928.74	3002.95	2455.44	0	11.89	15.9959	-0.36073	0.158761	5.09881	12.4933	21	41	36	33	13	5
CC1=C2c3ccc(O)cc3C[C@@]24CC[C@H](C4)C1=O	0	1.4848	2.20463	73.7625	40.4327	6	6	34	18	16	0	16	0	2	0	0	0	0	0	0	0	0.176956	-0.0541616	-0.0261808	0.00266107	-0.00653742	19.5489	21.6642	35.3284	36.9926	29.6605	1511.06	1921.26	3098.94	2997.16	2177.03	0	11.89	15.9959	-0.360727	0.161817	5.08295	11.9854	21	37	32	29	13	5
CCC[C@@H]1C[C@@H]2C[C@]13Cc4cc(O)ccc4C3=C(C)C2=O	0	0.942	0.887364	85.3756	49.7134	6	6	43	21	22	0	19	0	2	0	0	0	0	0	0	0	0.176952	-0.0541721	-0.0262007	0.00263987	-0.00640068	22.5489	24.6642	39.3284	43.9926	39.6605	1852.71	2352.14	3802.16	3950.47	3227.56	0	11.89	15.9959	-0.360735	0.161845	5.11733	13.0857	24	46	41	38	16	5
CC1=C2c3ccc(O)cc3C[C@@]24CCC[C@H](C4)C1=O	0	1.1968	1.43233	76.6741	43.5263	6	6	37	19	18	0	17	0	2	0	0	0	0	0	0	0	0.176944	-0.0542271	-0.0266434	0.00249975	-0.00434949	20.5489	22.6642	36.3284	39.9926	33.6605	1626.29	2052.35	3267.35	3351.87	2585.59	0	11.89	15.9959	-0.36073	0.161822	5.09428	12.3482	22	40	35	32	14	5
CC[C@@H]1CC[C@@H]2C[C@]13Cc4cc(O)ccc4C3=C(C)C2=O	0	1.1352	1.28868	84.962	49.7134	6	6	43	21	22	0	19	0	2	0	0	0	0	0	0	0	0.176941	-0.0542341	-0.0266457	0.00249002	-0.00440426	22.5489	24.6642	39.3284	45.9926	41.6605	1887.39	2388.09	3830.59	4156.22	3437.21	0	11.89	15.9959	-0.360735	0.161835	5.12375	13.2913	24	46	41	38	16	5
CC[C@H]1CC[C@@H]2C[C@]13Cc4cc(O)ccc4C3=C(C)C2=O	0	1.1352	1.28868	84.962	49.7134	6	6	43	21	22	0	19	0	2	0	0	0	0	0	0	0	0.176941	-0.0542341	-0.0266457	0.00249002	-0.00440426	22.5489	24.6642	39.3284	45.9926	41.6605	1887.39	2388.09	3830.59	4156.22	3437.21	0	11.89	15.9959	-0.360735	0.161835	5.12375	13.2913	24	46	41	38	16	5
CCC[C@@H]1CC[C@@H]2C[C@]13Cc4cc(O)ccc4C3=C(C)C2=O	0	1.3908	1.93432	89.4138	52.807	6	6	46	22	24	0	20	0	2	0	0	0	0	0	0	0	0.176941	-0.0542341	-0.0266457	0.00249002	-0.00440426	23.5489	25.6642	40.3284	46.9926	43.6605	1974.04	2488.01	3967.75	4334.02	3687.91	0	11.89	15.9959	-0.360738	0.161841	5.12867	13.4485	25	49	44	41	17	5
CCC[C@H]1CC[C@@H]2C[C@]13Cc4cc(O)ccc4C3=C(C)C2=O	0	1.3908	1.93432	89.4138	52.807	6	6	46	22	24	0	20	0	2	0	0	0	0	0	0	0	0.176941	-0.0542341	-0.0266457	0.00249002	-0.00440426	23.5489	25.6642	40.3284	46.9926	43.6605	1974.04	2488.01	3967.75	4334.02	3687.91	0	11.89	15.9959	-0.360738	0.161841	5.12867	13.4485	25	49	44	41	17	5
CC[C@@]12CCC(=O)C(=C1c3ccc(O)cc3C2)C	0	1.3944	1.94435	75.8342	41.7663	6	6	36	18	18	0	16	0	2	0	0	0	0	0	0	0	0.178027	-0.0534372	-0.0300272	0.00462395	-0.00457144	19.5489	20.6642	32.3284	35.6605	30.3284	1448.07	1789.01	2780.92	2815.57	2168.05	0	11.89	15.9959	-0.360727	0.158755	5.08898	12.1789	20	38	33	30	12	5
CC1=C2c3ccc(O)cc3CC2(Cc4ccccc4)CCC1=O	0	2.7515	7.57075	99.8204	51.8999	12	12	43	23	20	0	21	0	2	0	0	0	0	0	0	0	0.1797	-0.0530501	-0.0299745	0.00610636	-0.000370935	24.5489	26.6642	40.3284	42.6605	39.3284	1911.27	2356.43	3612.89	3719.06	3273.8	0	11.89	15.9959	-0.360741	0.158787	5.11865	13.1283	26	46	38	32	12	8
CC1=C2c3ccc(O)cc3CC2(Cc4ccc(Cl)cc4)CCC1=O	0	3.1202	9.73565	104.537	53.4131	12	12	43	24	19	0	21	0	2	0	0	0	1	0	0	1	0.205053	-0.0615634	-0.0355418	0.00600952	0.00627923	33.2619	29.616	46.2319	48.564	42.2801	2038.56	2505.73	3831.9	3931.06	3440.2	0	11.89	34.9689	-0.360744	0.158802	5.12056	13.1894	27	46	38	32	13	8
CC1=C2c3ccc4[nH]ncc4c3CC2(Cc5ccccc5F)CCC1=O	0	2.1274	4.52583	107.301	54.9481	15	16	45	26	19	0	22	2	1	0	0	1	0	0	0	1	0.2426	-0.0632955	-0.0447232	0.00712561	-0.00184996	28.9965	31.6062	48.6587	52.4064	48.6587	2197.68	2759.25	4327.94	4506.62	4125.74	0	11.89	18.9984	-0.294141	0.158845	4.8048	13.3412	30	49	40	31	12	9
O=C1CCC2(Cc3ccccc3)Cc4c(ccc5[nH]ncc45)C2=C1c6ccc(OCCN7CCCCC7)cc6	0	1.3781	1.89916	162.835	88.0818	21	22	74	39	35	0	34	3	2	0	0	0	0	0	0	0	0.4233	-0.166546	-0.118551	0.153044	-0.0546211	41.6289	47.1872	67.9899	71.0448	71.3217	3320.12	4091.1	6191.82	6588.81	6487.71	1	11.9	15.9959	-0.344609	0.213453	5.76822	13.8553	45	80	68	56	21	12
Oc1ccc2C3=C(C(=O)CCC3(Cc4ccccc4)Cc2c1)c5ccc(OCCN6CCCCC6)cc5	0	1.912	3.65574	155.482	84.9238	18	18	72	37	35	0	33	1	3	0	0	0	0	0	0	0	0.421711	-0.178572	-0.10541	0.150664	-0.0530506	39.6834	43.8269	62.8232	66.0443	65.155	3044.14	3709.52	5527.31	5877.17	5656.07	1	11.9	15.9969	-0.360832	0.213431	5.15008	13.631	42	77	66	57	22	11
Oc1ccc(cc1)C2=C3c4ccc(O)cc4CC3(Cc5ccccc5)CCC2=O	0	2.7542	7.58562	125.659	62.8354	18	18	51	29	22	0	26	0	3	0	0	0	0	0	0	0	0.235596	-0.0680976	-0.0469788	0.015249	0.0100703	31.3234	33.9963	50.9926	54.3246	54.3246	2486.8	3085.9	4737.97	5079.89	4905.59	0	11.9	15.9969	-0.361675	0.213348	4.89138	13.6103	33	55	44	35	13	11
CCCCC1=C2c3ccc(O)cc3CC2(Cc4ccccc4)CCC1=O	0	1.6472	2.71327	110.906	61.1806	12	12	52	26	26	0	24	0	2	0	0	0	0	0	0	0	0.179406	-0.0530116	-0.0305554	0.00779149	-0.00160039	27.5489	29.6642	43.3284	46.6605	46.6605	2181.72	2671.24	4044.59	4299.39	4060.34	0	11.89	15.9959	-0.360749	0.159072	5.13585	13.4033	29	55	47	41	15	8
Oc1ccc2C3=C(C(=O)CCC3(Cc4ccccc4)Cc2c1)c5ccc(OCCN6CCOCC6)cc5	0	2.6451	6.99655	157.791	82.6322	18	18	70	37	33	0	32	1	4	0	0	0	0	0	0	0	0.604501	-0.276165	-0.216169	0.315193	-0.064715	40.4579	44.4911	63.4874	66.4316	65.4871	2990.12	3652.36	5460.12	5823.55	5621.55	1	11.9	15.9979	-0.378592	0.213441	5.15006	13.6308	42	75	64	55	22	11
CN(C)CCOc1ccc(cc1)C2=C3c4ccc(O)cc4CC3(Cc5ccccc5)CCC2=O	0	2.9574	8.74621	148.717	76.9766	18	18	65	34	31	0	30	1	3	0	0	0	0	0	0	0	0.42548	-0.190124	-0.0895906	0.150314	-0.0706982	36.6834	39.8269	57.4908	60.8781	62.155	2797.22	3418.18	5149.54	5526.58	5419.82	1	11.9	15.9969	-0.360827	0.213401	5.14999	13.6296	38	69	58	49	18	11
Oc1ccc2C3=C(C(=O)CCC3(Cc4ccc(Cl)cc4)Cc2c1)c5ccc(OCCN6CCCCC6)cc5	0	2.2807	5.20159	160.199	86.437	18	18	72	38	34	0	33	1	3	0	0	0	1	0	0	1	0.447065	-0.187086	-0.110977	0.150569	-0.0463737	48.3963	46.7787	68.7267	71.9478	68.1068	3172.53	3860.42	5749.61	6094.58	5831.38	1	11.9	34.9689	-0.360834	0.213448	5.15199	13.6921	43	77	66	57	23	11
O=C1CCC2(Cc3ccccc3)Cc4c(ccc5[nH]ncc45)C2=C1	0	1.6645	2.77056	102.816	51.9643	15	16	42	24	18	0	21	2	1	0	0	0	0	0	0	0	0.182242	-0.0382153	-0.0521076	0.0162736	-0.00266642	25.4944	29.0244	43.4951	43.3289	40.4951	2023.28	2521.06	3894.8	3889.78	3471.27	0	11.9	15.9949	-0.294424	0.206991	4.94511	13.0322	28	46	37	28	10	9
CC1=C2c3ccc4[nH]ncc4c3CC2(Cc5ccccc5)CCC1=O	0	2.2176	4.91775	107.173	55.0579	15	16	45	25	20	0	22	2	1	0	0	0	0	0	0	0	0.181289	-0.0410232	-0.0431119	0.00849734	-0.00207855	26.4944	30.0244	45.4951	47.661	45.4951	2180.07	2726.8	4254.21	4391.72	4036.8	0	11.89	15.9949	-0.294134	0.158803	5.26549	13.3526	29	49	40	31	11	9
CC1=C2c3ccc4[nH]ncc4c3CC2(Cc5cccc(F)c5)CCC1=O	0	2.1274	4.52583	107.301	54.9481	15	16	45	26	19	0	22	2	1	0	0	1	0	0	0	1	0.244377	-0.0623665	-0.0555392	0.0162431	-0.00198544	28.9965	31.6062	48.6587	50.8246	48.6587	2194.33	2752.61	4311.67	4459.82	4113.1	0	11.89	18.9984	-0.294141	0.158841	4.32199	13.3469	30	49	40	31	12	9
CC1=C2c3ccc4[nH]ncc4c3CC2(Cc5ccc(F)cc5)CCC1=O	0	2.1274	4.52583	107.301	54.9481	15	16	45	26	19	0	22	2	1	0	0	1	0	0	0	1	0.244731	-0.0616295	-0.0561417	0.00811708	0.00845534	28.9965	31.6062	48.6587	50.8246	47.0769	2192.82	2749.61	4307.25	4453.29	4073.02	0	11.89	18.9984	-0.294141	0.158841	4.08059	13.3497	30	49	40	31	12	9
CC1=C2c3ccc4[nH]nnc4c3CC2(Cc5ccccc5)CCC1=O	0	2.3305	5.43123	104.085	53.7311	15	16	44	25	19	0	21	3	1	0	0	0	0	0	0	0	0.172932	-0.0284059	-0.0415377	-0.00203553	0.00846727	26.8544	30.3844	46.0213	48.1595	45.9936	2135.11	2670.24	4164.68	4305.14	3950.58	0	11.89	15.9949	-0.29413	0.158819	5.26028	13.3109	29	48	39	30	11	9
CC1=C2c3ccc4[nH]ncc4c3CC2(Cc5ccc6ccccc6c5)CCC1=O	0	2.762	7.62864	125.37	63.4314	19	21	51	29	22	0	26	2	1	0	0	0	0	0	0	0	0.181289	-0.0410233	-0.0431121	0.0084979	-0.00207851	30.4944	35.0244	53.4951	56.661	52.4951	2584.09	3234.54	5039.43	5243.26	4768.8	0	11.89	15.9949	-0.294147	0.158832	5.27573	13.5165	34	56	45	33	11	11
CC1=C2c3ccc4[nH]nnc4c3CC2(Cc5ccc(F)cc5)CCC1=O	0	2.2403	5.01894	104.212	53.6213	15	16	44	26	18	0	21	3	1	0	0	1	0	0	0	1	0.236375	-0.0490122	-0.0545675	-0.00241511	0.0190165	29.3565	31.9662	49.1848	51.3231	47.5754	2147.86	2693.05	4217.7	4366.66	3986.78	0	11.89	18.9984	-0.294137	0.158858	4.07994	13.308	30	48	39	30	12	9
CCCCC12CCC(=O)C(=C1c3ccc4[nH]nnc4c3C2)Br	0	0.2105	0.0443102	89.5873	49.0743	9	10	40	22	18	0	17	3	1	0	0	0	0	1	0	1	0.194142	-0.0250914	-0.0782393	0.0259055	0.0077308	67.1125	32.0371	51.3266	67.6475	69.257	2008.54	2502.92	3909.65	4065.13	3570.53	0	11.9988	78.9185	-0.292588	0.176508	5.49025	13.297	25	43	37	31	13	6
CCCC[C@@]12CCC(=O)C(=C1c3ccc4[nH]nnc4c3C2)c5cccs5	0	0.1206	0.0145444	107.833	57.9647	14	15	47	26	21	0	21	3	1	1	0	0	0	0	0	0	0.182469	-0.0296328	-0.0491171	-0.0133115	0.029356	33.9822	34.724	52.0306	52.4991	60.8915	2498.15	3130.69	4872.14	5052.02	5074.36	0	11.89	31.9721	-0.293723	0.164206	5.49606	13.6504	30	51	43	34	13	8
CCCCC12CCC(=O)C(=C1c3ccc4[nH]nnc4c3C2)c5occc5	0	-0.6241	0.389501	101.659	55.8667	14	15	47	26	21	0	21	3	2	0	0	0	0	0	0	0	0.294737	-0.0788891	-0.0520421	-0.0516872	0.0927508	28.6289	32.0486	48.0175	49.8237	55.0965	2187.86	2751.3	4315.73	4518.23	4455.54	0	11.89	15.9959	-0.317204	0.165709	5.47474	13.1684	30	51	43	34	13	8
CCCC[C@@]12CCC(=O)C(=C1c3ccc4[nH]nnc4c3C2)C(F)(F)F	0	0.6603	0.435996	87.2676	49.4553	9	10	43	25	18	0	18	3	1	0	0	3	0	0	0	3	0.442006	-0.181082	0.0346664	-0.159664	0.136267	31.3605	31.1298	52.2727	52.6503	61.551	1874.03	2360.18	3735.43	3934.42	3718.9	0	11.9974	19.0013	-0.293778	0.439975	4.21555	12.799	28	46	40	34	16	6
CCCC[C@@]12CCC(=O)C(=C1c3ccc4[nH]nnc4c3C2)Br	0	0.2105	0.0443102	89.5873	49.0743	9	10	40	22	18	0	17	3	1	0	0	0	0	1	0	1	0.194142	-0.0250914	-0.0782393	0.0259055	0.0077308	67.1125	32.0371	51.3266	67.6475	69.257	2008.54	2502.92	3909.65	4065.13	3570.53	0	11.9988	78.9185	-0.292588	0.176508	5.49025	13.297	25	43	37	31	13	6
CCCCC12CCC(=O)C(=C1c3ccc4[nH]nnc4c3C2)CCC	0	-0.6121	0.374666	94.5087	55.9718	9	10	49	24	25	0	20	3	1	0	0	0	0	0	0	0	0.170963	-0.0287713	-0.042333	-0.00265568	0.0018687	25.8544	28.3844	42.0213	46.1595	47.3257	2031.2	2521.01	3909.71	4162.95	3901.43	0	11.89	15.9949	-0.294115	0.159077	5.46609	13.0689	27	52	46	40	15	6
CCCC[C@@]12CCC(=O)C(=C1c3ccc4[nH]nnc4c3C2)CC	0	-0.1309	0.0171348	91.1835	52.8782	9	10	46	23	23	0	19	3	1	0	0	0	0	0	0	0	0.170967	-0.0287622	-0.0423391	-0.00260837	0.001738	24.8544	27.3844	41.0213	45.1595	45.3257	1944.68	2421.62	3775.64	3991.12	3654.17	0	11.89	15.9949	-0.294112	0.159064	5.38759	12.9903	26	49	43	37	14	6
CCCC[C@]12CCC(=O)C(=C1c3ccc4[nH]nnc4c3C2)CC	0	-0.1309	0.0171348	91.1835	52.8782	9	10	46	23	23	0	19	3	1	0	0	0	0	0	0	0	0.170967	-0.0287622	-0.0423391	-0.00260837	0.001738	24.8544	27.3844	41.0213	45.1595	45.3257	1944.68	2421.62	3775.64	3991.12	3654.17	0	11.89	15.9949	-0.294112	0.159064	5.38759	12.9903	26	49	43	37	14	6
CCCCC12CCC(=O)C(=C1c3ccc4[nH]nnc4c3C2)C	0	0.2042	0.0416976	86.3351	49.7847	9	10	43	22	21	0	18	3	1	0	0	0	0	0	0	0	0.171257	-0.02881	-0.0417547	-0.00435333	0.00310561	23.8544	26.3844	40.0213	43.1595	40.9936	1835.32	2287.64	3578.08	3704.29	3269.94	0	11.89	15.9949	-0.294119	0.158798	5.23041	12.8331	25	46	40	34	13	6
CCCC12CCC(=O)C(=C1c3ccc4[nH]nnc4c3C2)Br	0	0.4985	0.248502	86.6757	45.9807	9	10	37	21	16	0	16	3	1	0	0	0	0	1	0	1	0.194142	-0.0250914	-0.0782393	0.0259055	0.0077308	66.1125	31.0371	50.3266	66.6475	68.257	1930.33	2415.83	3797.09	3926.25	3392.15	0	11.9988	78.9185	-0.292584	0.176502	5.68446	13.1501	24	40	34	28	12	6
CCCC1=C2c3ccc4[nH]nnc4c3CC2(CCC)CCC1=O	0	-0.3241	0.105041	91.5971	52.8782	9	10	46	23	23	0	19	3	1	0	0	0	0	0	0	0	0.170963	-0.0287713	-0.042333	-0.00265568	0.0018687	24.8544	27.3844	41.0213	45.1595	46.3257	1953.47	2434.53	3798.2	4025.24	3723.55	0	11.89	15.9949	-0.294111	0.159071	5.45637	12.9117	26	49	43	37	14	6
CCCC12CCC(=O)C(=C1c3ccc4[nH]nnc4c3C2)CC	0	0.1571	0.0246804	88.2719	49.7847	9	10	43	22	21	0	18	3	1	0	0	0	0	0	0	0	0.170967	-0.0287622	-0.0423391	-0.00260836	0.001738	23.8544	26.3844	40.0213	44.1595	44.3257	1867.3	2335.63	3664.98	3854.85	3478.88	0	11.89	15.9949	-0.294108	0.159058	5.37778	12.8331	25	46	40	34	13	6
CCCC12CCC(=O)C(=C1c3ccc4[nH]nnc4c3C2)C	0	0.4922	0.242261	83.4235	46.6911	9	10	40	21	19	0	17	3	1	0	0	0	0	0	0	0	0.171257	-0.02881	-0.0417547	-0.00435333	0.00310561	22.8544	25.3844	39.0213	42.1595	39.9936	1758.59	2202.57	3469.05	3570.9	3099.78	0	11.89	15.9949	-0.294116	0.158792	5.22059	12.6759	24	43	37	31	12	6
CC[C@@]12CCC(=O)C(=C1c3ccc4[nH]nnc4c3C2)C(F)(F)F	0	1.4295	2.04347	81.0308	43.2681	9	10	37	23	14	0	16	3	1	0	0	3	0	0	0	3	0.442006	-0.181082	0.0346666	-0.159664	0.136268	29.3605	29.1298	50.2727	50.6503	57.551	1705.05	2166.42	3471.27	3601.32	3235.77	0	11.9974	19.0013	-0.293771	0.439969	4.18604	12.3274	26	40	34	28	14	6
CCC12CCC(=O)C(=C1c3ccc4[nH]nnc4c3C2)Br	0	0.9797	0.959812	83.3505	42.8871	9	10	34	20	14	0	15	3	1	0	0	0	0	1	0	1	0.194142	-0.0250913	-0.078239	0.0259057	0.0077324	65.1125	30.0371	49.3266	65.6475	65.257	1835.82	2304.32	3637.69	3720.67	3072.53	0	11.9988	78.9185	-0.29258	0.176496	5.66482	12.9929	23	37	31	25	11	6
CCC12CCC(=O)C(=C1c3ccc4[nH]nnc4c3C2)c5ccc(O)cc5	0	0.9761	0.952771	105.937	54.5331	15	16	45	26	19	0	21	3	2	0	0	0	0	0	0	0	0.227148	-0.0438752	-0.0588055	0.00505728	0.0152973	28.6289	31.7165	48.6854	52.8237	51.9899	2234.67	2813.51	4422.36	4706.31	4373.42	0	11.9	15.9959	-0.360761	0.213331	4.88682	13.0292	30	49	40	31	12	9
CCCCC1=C2c3ccc4[nH]nnc4c3CC2(CC)CCC1=O	0	-0.1309	0.0171348	91.1835	52.8782	9	10	46	23	23	0	19	3	1	0	0	0	0	0	0	0	0.170963	-0.0287713	-0.042333	-0.00265546	0.00186771	24.8544	27.3844	41.0213	45.1595	44.3257	1933.06	2403.93	3738.49	3940.42	3554.6	0	11.89	15.9949	-0.294111	0.159071	5.39002	12.6367	26	49	43	37	14	6
CCCC1=C2c3ccc4[nH]nnc4c3CC2(CC)CCC1=O	0	0.1571	0.0246804	88.2719	49.7847	9	10	43	22	21	0	18	3	1	0	0	0	0	0	0	0	0.170963	-0.0287713	-0.0423327	-0.0026557	0.00186937	23.8544	26.3844	40.0213	44.1595	43.3257	1859.77	2324.11	3640.69	3821.58	3405.3	0	11.89	15.9949	-0.294108	0.159065	5.43672	12.5973	25	46	40	34	13	6
CCC1=C2c3ccc4[nH]nnc4c3C[C@]2(CC)CCC1=O	0	0.6383	0.407427	84.9467	46.6911	9	10	40	21	19	0	17	3	1	0	0	0	0	0	0	0	0.170967	-0.0287622	-0.0423388	-0.00260838	0.00173867	22.8544	25.3844	39.0213	43.1595	41.3257	1774.25	2226.12	3509.09	3653.92	3165.92	0	11.89	15.9949	-0.294104	0.159051	5.35813	12.5187	24	43	37	31	12	6
CCC1=C2c3ccc4[nH]nnc4c3CC2(CC)CCC1=O	0	0.6383	0.407427	84.9467	46.6911	9	10	40	21	19	0	17	3	1	0	0	0	0	0	0	0	0.170967	-0.0287622	-0.0423388	-0.00260838	0.00173867	22.8544	25.3844	39.0213	43.1595	41.3257	1774.25	2226.12	3509.09	3653.92	3165.92	0	11.89	15.9949	-0.294104	0.159051	5.35813	12.5187	24	43	37	31	12	6
CCC12CCC(=O)C(=C1c3ccc4[nH]nnc4c3C2)C	0	0.9734	0.947508	80.0983	43.5975	9	10	37	20	17	0	16	3	1	0	0	0	0	0	0	0	0.171257	-0.0288099	-0.0417545	-0.00435334	0.00310628	21.8544	24.3844	38.0213	41.1595	36.9936	1666.76	2094.81	3316.27	3375.45	2797.27	0	11.89	15.9949	-0.294112	0.158786	5.20094	12.3615	23	40	34	28	11	6
Oc1ccc(cc1)[C@@H]2CC(=O)c3c(O)cc(O)c(Cc4ccccc4)c3O2	0	1.3144	1.72765	111.644	54.7323	18	18	45	27	18	0	22	0	5	0	0	0	0	0	0	0	0.448008	-0.110305	-0.0226678	-0.320885	0.339071	30.8723	31.9926	46.9851	51.6456	50.8574	1844.85	2205.48	3162.71	3368.07	3038.92	0	11.85	15.9989	-0.361503	0.170903	4.80663	10.7601	30	48	38	29	11	10
CC(C)(C)Cc1c(O)cc(O)c2C(=O)C[C@H](Oc12)c3ccc(O)cc3	0	1.6628	2.7649	101.035	53.8794	12	12	47	25	22	0	20	0	5	0	0	0	0	0	0	0	0.444967	-0.111173	-0.0261704	-0.307327	0.322049	28.8723	28.9926	44.9851	47.6456	49.8574	1716	2046.89	2993.4	3106.04	2914.34	0	11.89	15.9989	-0.361506	0.170877	4.80661	10.7539	27	49	42	36	14	7
CC(C)Cc1c(O)cc(O)c2C(=O)C[C@H](Oc12)c3ccc(O)cc3	0	0.5445	0.29648	96.3301	50.7859	12	12	44	24	20	0	19	0	5	0	0	0	0	0	0	0	0.444971	-0.111164	-0.0261699	-0.307267	0.321855	27.8723	27.9926	41.9851	46.6456	47.8574	1597.87	1901.82	2740.52	2929.9	2662.02	0	11.89	15.9989	-0.361506	0.170869	4.80538	10.5103	26	46	39	33	13	7
CC(C)CCc1c(O)cc(O)c2C(=O)C[C@H](Oc12)c3ccc(O)cc3	0	0.5413	0.293006	100.893	53.8794	12	12	47	25	22	0	20	0	5	0	0	0	0	0	0	0	0.444975	-0.111155	-0.02617	-0.307202	0.321643	28.8723	28.9926	42.9851	47.6456	47.8574	1657.6	1961.48	2799.2	2994.04	2704.26	0	11.89	15.9989	-0.361506	0.170875	4.80538	10.5103	27	49	42	36	14	7
CCCCCCCCCCCc1c(O)cc(O)c2C(=O)C[C@H](Oc12)c3ccc(O)cc3	0	-2.8279	7.99702	114.276	72.441	12	12	65	31	34	0	26	0	5	0	0	0	0	0	0	0	0.444975	-0.111155	-0.0261696	-0.307202	0.321645	34.8723	34.9926	47.9851	53.6456	53.8574	1991.32	2288.42	3099.54	3335.88	3053.62	0	11.89	15.9989	-0.361506	0.170912	4.80537	10.5097	33	67	60	54	20	7
CCCCCCCCCc1c(O)cc(O)c2C(=O)C[C@H](Oc12)c3ccc(O)cc3	0	-2.2519	5.07105	108.453	66.2538	12	12	59	29	30	0	24	0	5	0	0	0	0	0	0	0	0.444975	-0.111155	-0.0261696	-0.307202	0.321645	32.8723	32.9926	45.9851	51.6456	51.8574	1874.13	2171.09	2981.78	3217.47	2934.14	0	11.89	15.9989	-0.361506	0.170899	4.80535	10.5078	31	61	54	48	18	7
CCCCCCCc1c(O)cc(O)c2C(=O)C[C@H](Oc12)c3ccc(O)cc3	0	-1.6759	2.80864	102.63	60.0666	12	12	53	27	26	0	22	0	5	0	0	0	0	0	0	0	0.444975	-0.111155	-0.0261696	-0.307202	0.321645	30.8723	30.9926	43.9851	49.6456	49.8574	1755.95	2052.36	2861.5	3094.97	2808.05	0	11.89	15.9989	-0.361506	0.170886	4.8053	10.5005	29	55	48	42	16	7
CCCCCc1c(O)cc(O)c2C(=O)C[C@H](Oc12)c3ccc(O)cc3	0	-1.0999	1.20978	96.8066	53.8794	12	12	47	25	22	0	20	0	5	0	0	0	0	0	0	0	0.444975	-0.111155	-0.0261696	-0.307202	0.321645	28.8723	28.9926	41.9851	47.6456	47.8574	1634.33	1928.75	2732.28	2958.21	2659.7	0	11.89	15.9989	-0.361506	0.170874	4.80507	10.471	27	49	42	36	14	7
CCCc1c(O)cc(O)c2C(=O)C[C@H](Oc12)c3ccc(O)cc3	0	-0.5239	0.274471	90.9834	47.6923	12	12	41	23	18	0	18	0	5	0	0	0	0	0	0	0	0.444975	-0.111155	-0.0261693	-0.307202	0.321648	26.8723	26.9926	39.9851	45.6456	45.8574	1501.04	1788.18	2571.77	2772.96	2439.68	0	11.89	15.9989	-0.361506	0.170862	4.80415	10.3531	25	43	36	30	12	7
Cc1c(O)cc(O)c2C(=O)C[C@H](Oc12)c3ccc(O)cc3	0	0.2924	0.0854978	82.8098	41.5051	12	12	35	21	14	0	16	0	5	0	0	0	0	0	0	0	0.445302	-0.111088	-0.0253154	-0.310057	0.325621	24.8723	24.9926	37.9851	42.6456	39.1933	1329.46	1590.36	2305.18	2411.37	1965.47	0	11.89	15.9989	-0.361508	0.170861	4.80047	9.88422	23	37	30	24	10	7
Oc1ccc(cc1)[C@@H]2CC(=O)c3c(O)cc(O)cc3O2	0	-0.154	0.023716	78.5278	38.4115	12	12	32	20	12	0	15	0	5	0	0	0	0	0	0	0	0.447757	-0.106915	-0.0400026	-0.287794	0.300025	23.8723	23.9926	35.9851	37.9814	36.1933	1208.01	1437.26	2050.11	2069.07	1675.64	0	11.9	15.9989	-0.361595	0.225416	4.79555	9.72664	22	34	27	21	9	7
CC(=CCc1c(O)cc(O)c2C(=O)CC(Oc12)c3ccc(O)cc3)C	0	1.5278	2.33417	102.165	52.5459	12	12	45	25	20	0	20	0	5	0	0	0	0	0	0	0	0.452067	-0.112225	-0.0263798	-0.321555	0.335865	28.8723	28.9926	42.9851	47.6456	47.8574	1672.62	1977.12	2822.19	3018.5	2725.89	0	11.89	15.9989	-0.361503	0.170874	4.80572	10.554	27	47	39	33	13	8
CN(C)CCOc1ccc(cc1)c2c(nn3c(cc(nc23)C(F)(F)F)C(F)(F)F)c4ccc(O)cc4	0	3.6866	13.591	131.423	64.9219	21	24	56	36	20	0	24	4	2	0	0	6	0	0	0	6	1.01287	-0.528458	-0.153842	0.438127	-0.141643	48.0011	45.1764	75.5176	72.6284	75.3365	2208.38	2671.08	3943.81	4190.37	4227.64	1	11.85	19.0034	-0.36056	0.433933	3.68751	11.9311	39	59	49	35	15	10
Oc1ccc(cc1)c2nn3c(cc(nc3c2c4ccc(OCCN5CCCCC5)cc4)C(F)(F)F)C(F)(F)F	0	2.6412	6.97594	138.189	72.869	21	24	63	39	24	0	27	4	2	0	0	6	0	0	0	6	1.00909	-0.516944	-0.169593	0.438474	-0.12408	51.0011	49.1764	80.85	77.7946	78.3365	2455.12	2962.18	4321.1	4540.14	4462.63	1	11.85	19.0034	-0.360565	0.433944	3.68768	11.9367	43	67	57	43	19	10
Oc1ccc(cc1)c2nn3c(cc(nc3c2c4ccc(O)cc4)C(F)(F)F)C(F)(F)F	0	3.4834	12.1341	108.366	50.7807	21	24	42	31	11	0	20	3	2	0	0	6	0	0	0	6	0.822918	-0.406392	-0.111268	0.303299	-0.0594275	42.6411	39.3458	69.0193	66.075	67.5061	1899.76	2341.34	3537.12	3752.51	3726.56	0	11.85	19.0034	-0.361399	0.433915	3.68509	11.8538	34	45	35	21	10	10
Oc1ccc(c(O)c1)c2n[nH]c3cc(O)ccc23	0	-0.2465	0.0607623	73.5187	34.1539	15	17	28	18	10	0	13	2	3	0	0	0	0	0	0	0	0.224092	-0.0382518	-0.0251326	-0.0940805	0.0465724	21.0434	21.6886	31.9896	31.4879	28.373	1120.7	1342.07	1930.19	1799.29	1449.63	0	11.85	15.9969	-0.361325	0.185808	4.86841	10.1278	20	30	23	13	3	7
CC(C)n1nc(c2ccc(O)cc2C)c3cccc(c13)C(F)(F)F	0	2.7144	7.36797	94.5975	47.6885	15	17	41	24	17	0	18	2	1	0	0	3	0	0	0	3	0.405276	-0.188368	-0.00262499	-0.0663239	0.0632803	30.0006	28.936	48.4113	47.8167	52.1845	1611.58	1960.72	2939.79	3069.11	2933.02	0	11.89	19.0004	-0.360459	0.418267	3.93812	11.0641	26	43	36	26	9	7
Cc1cc(O)ccc1c2nn(CC=C)c3c(cccc23)C(F)(F)F	0	3.3813	11.4332	94.2616	46.3549	15	17	39	24	15	0	18	2	1	0	0	3	0	0	0	3	0.411687	-0.19936	-0.00017923	-0.048299	0.0700219	30.0006	28.936	47.2451	46.8167	51.3507	1584.97	1918.25	2843.38	2963.43	2817.81	0	11.89	19.0004	-0.36046	0.418266	3.92375	11.0066	26	41	33	23	8	8
Oc1ccc(c(O)c1)c2nn(CC=C)c3c(cccc23)C(F)(F)F	0	2.3718	5.62544	91.5851	44.0633	15	17	37	24	13	0	17	2	2	0	0	3	0	0	0	3	0.470109	-0.203453	0.00897143	-0.145351	0.125331	30.775	29.2681	47.9093	47.813	52.8445	1519.95	1843.75	2733.67	2843.22	2701.87	0	11.9962	19.0004	-0.385466	0.418266	3.9176	10.8098	26	39	31	21	8	8
Oc1ccc(cc1)c2nn(C3CCCC3)c4c(F)cccc24	0	0.0207	0.00042849	85.0778	46.5745	15	17	39	22	17	0	18	2	1	0	0	1	0	0	0	1	0.207791	-0.0343553	-0.0977191	0.0295693	0.0150325	24.9965	26.7724	39.3234	39.5004	39.4177	1548.96	1882.41	2760.01	2655.51	2541.54	0	11.85	18.9984	-0.360462	0.143836	4.83212	10.7312	25	42	35	25	8	7
Oc1ccc(cc1)c2nn(C3CCCC3)c4c(Cl)cccc24	0	0.4796	0.230016	89.6662	48.1975	15	17	39	22	17	0	18	2	1	0	0	0	1	0	0	1	0.167731	-0.0234284	-0.0812409	0.0217316	0.0118154	31.2074	28.1424	42.0634	43.838	45.1253	1711.2	2078.44	3053.81	2968.32	2839.53	0	11.9	34.9689	-0.360461	0.107935	4.84013	11.501	25	42	35	25	8	7
Oc1ccc(cc1)c2nn(C3CCCCC3)c4c(Cl)cccc24	0	0.1916	0.0367106	92.5778	51.2911	15	17	42	23	19	0	19	2	1	0	0	0	1	0	0	1	0.16773	-0.0234326	-0.0813013	0.0218128	0.0118107	32.2074	29.1424	43.0634	46.838	46.2915	1804.22	2179.33	3175.44	3232.64	2990.39	0	11.9	34.9689	-0.360464	0.107958	4.84155	11.5917	26	45	38	28	9	7
CCCn1nc(c2ccc(O)cc2)c3cccc(Cl)c13	0	1.4569	2.12256	88.1444	43.3439	15	17	35	20	15	0	16	2	1	0	0	0	1	0	0	1	0.170133	-0.0272365	-0.0806815	0.0277386	0.00661841	29.2074	25.1424	36.8972	40.5057	39.9592	1464.38	1747.33	2517.97	2516.54	2215.7	0	11.89	34.9689	-0.360455	0.0955293	4.83352	11.0779	22	37	30	20	5	7
CC(C)n1nc(c2ccc(O)cc2)c3cccc(c13)C(F)(F)F	0	2.268	5.14382	90.3155	44.5949	15	17	38	23	15	0	17	2	1	0	0	3	0	0	0	3	0.40448	-0.186029	0.000207752	-0.0800729	0.0707821	29.0006	27.936	46.4113	44.8167	47.6862	1485.64	1802.41	2679.12	2748.02	2588.02	0	11.85	19.0004	-0.360466	0.418265	3.9283	10.8176	25	40	33	23	8	7
CCCn1nc(c2ccc(O)cc2)c3cccc(C)c13	0	1.5346	2.355	87.7102	44.9243	15	17	38	20	18	0	17	2	1	0	0	0	0	0	0	0	0.141907	-0.0223485	-0.0549839	0.00865542	0.00371697	21.4944	23.1906	32.9936	34.326	31.8277	1416.72	1687.7	2434.15	2435.12	2151.93	0	11.89	15.9949	-0.360455	0.0946508	4.83079	10.7309	22	40	33	23	5	7
CCCCn1nc(c2ccc(O)cc2)c3cccc(Cl)c13	0	1.1689	1.36633	91.056	46.4375	15	17	38	21	17	0	17	2	1	0	0	0	1	0	0	1	0.170132	-0.0272375	-0.0806857	0.0277523	0.00661606	30.2074	26.1424	37.8972	41.5057	41.1253	1533.5	1821.41	2605.9	2618.39	2341.68	0	11.89	34.9689	-0.360458	0.0955259	4.83475	11.1564	23	40	33	23	6	7
OCCn1nc(c2ccc(O)cc2)c3cccc(Cl)c13	0	1.2449	1.54978	86.6109	41.0523	15	17	33	20	13	0	15	2	2	0	0	0	1	0	0	1	0.26642	-0.0514092	-0.142209	0.048347	0.0711557	29.9818	25.4745	37.2293	40.8929	40.6785	1422.35	1704.94	2464.11	2452.21	2135.3	0	11.9962	34.9689	-0.419657	0.0957608	4.31069	10.9795	22	35	28	18	5	7
OCCn1nc(c2ccc(O)cc2)c3cccc(c13)C(F)(F)F	0	1.7787	3.16377	87.1092	42.3033	15	17	36	23	13	0	16	2	2	0	0	3	0	0	0	3	0.503017	-0.214334	-0.0608935	-0.0542001	0.154831	29.775	28.2681	45.5772	44.204	47.5718	1408.36	1707.36	2514	2563.1	2378.4	0	11.85	19.0004	-0.394407	0.418265	3.89635	10.6472	25	38	31	21	8	7
Oc1ccc(cc1)c2nn(Cc3ccccc3)c4c(cccc24)C(F)(F)F	0	3.4352	11.8006	109.568	51.6349	21	23	42	27	15	0	21	2	1	0	0	3	0	0	0	3	0.410937	-0.196734	0.0019531	-0.0619951	0.0788496	33.0006	32.936	52.2451	49.9829	52.3509	1792.27	2165.5	3159.64	3216.26	3068.65	0	11.85	19.0004	-0.360477	0.418275	3.94834	10.9778	30	45	35	22	7	10
Oc1ccc(cc1)c2nn(Cc3ccccc3)c4c(Cl)cccc24	0	2.9014	8.41812	109.07	50.3839	21	23	39	24	15	0	20	2	1	0	0	0	1	0	0	1	0.17435	-0.0338126	-0.0798642	0.0372565	-0.000171313	33.2074	30.1424	43.8972	46.6718	45.4577	1808.25	2165.3	3112.48	3107.61	2825.24	0	11.85	34.9689	-0.360466	0.107123	4.83848	11.3953	27	42	32	19	4	10
Oc1ccc(c(O)c1)c2nn(c3cc(F)ccc3F)c4cc(O)ccc24	0	0.9633	0.927947	103.656	47.1615	21	24	38	26	12	0	19	2	3	0	0	2	0	0	0	2	0.377686	-0.068474	-0.0824787	-0.125731	0.0624306	32.0475	32.0184	48.8153	52.3244	51.3062	1730.64	2117.47	3151.7	3248.78	3027.28	0	11.9883	18.9994	-0.361325	0.144368	4.30466	10.9084	29	41	31	17	5	10
Oc1ccc(c(O)c1)c2nn(c3cc(Cl)ccc3Cl)c4cc(O)ccc24	0	1.8811	3.53854	112.833	50.4075	21	24	38	26	12	0	19	2	3	0	0	0	2	0	0	2	0.298533	-0.048905	-0.0684756	-0.114595	0.0749288	44.4693	34.7583	54.2953	59.402	58.6115	2020.05	2455.4	3634.46	3758.25	3519.44	0	11.9985	34.9702	-0.361325	0.122877	4.8988	11.4996	29	41	31	17	5	10
Oc1ccc(c(O)c1)c2nn(c3cccc(Cl)c3)c4cc(O)ccc24	0	1.5124	2.28735	108.116	48.8943	21	24	38	25	13	0	19	2	3	0	0	0	1	0	0	1	0.269313	-0.0441908	-0.0509402	-0.119299	0.0664514	35.7563	31.8066	48.3917	50.0562	49.2657	1840.55	2229.8	3274.21	3329	3096.69	0	11.85	34.9689	-0.361325	0.190997	4.89498	11.0106	28	41	31	17	4	10
Oc1ccc(c(O)c1)c2nn(c3cccc(F)c3)c4cc(O)ccc24	0	1.0535	1.10986	103.528	47.2713	21	24	38	25	13	0	19	2	3	0	0	1	0	0	0	1	0.307894	-0.0548346	-0.0565187	-0.131352	0.0699646	29.5454	30.4366	45.6518	47.3162	46.298	1713.35	2085.7	3079.77	3137.48	2907.75	0	11.9883	18.9984	-0.361325	0.139124	4.31035	10.9141	28	41	31	17	4	10
Cc1ccc(cc1)n2nc(c3ccc(O)cc3O)c4ccc(O)cc24	0	1.5901	2.52842	107.682	50.4747	21	24	41	25	16	0	20	2	3	0	0	0	0	0	0	0	0.244575	-0.0387976	-0.0501262	-0.0983832	0.0667698	28.0434	29.8548	44.4882	46.1526	43.8716	1791.48	2168.82	3192.75	3242.24	2965.91	0	11.85	15.9969	-0.361325	0.190986	4.89368	10.9368	28	44	34	20	4	10
Oc1ccc(c(O)c1)c2nn(C3CCCCC3)c4cc(O)ccc24	0	-1.3033	1.69859	91.0726	51.3819	15	17	44	24	20	0	19	2	3	0	0	0	0	0	0	0	0.254371	-0.038239	-0.0589145	-0.101389	0.0661917	27.0434	28.8548	42.4882	44.1526	42.8716	1734.08	2099.88	3075.96	3123.81	2885.08	0	11.9	15.9969	-0.361325	0.107954	4.89364	10.9349	27	47	40	30	10	7
CCCCn1nc(c2ccc(O)cc2O)c3ccc(O)cc13	0	-0.326	0.106276	89.5508	46.5283	15	17	40	22	18	0	17	2	3	0	0	0	0	0	0	0	0.256766	-0.0420894	-0.0585987	-0.0958276	0.0665483	25.0434	25.8548	37.322	38.8203	37.7054	1470.05	1751.93	2525.44	2538.45	2280.89	0	11.89	15.9969	-0.361325	0.0973665	4.88683	10.7173	24	42	35	25	7	7
CCCn1nc(c2ccc(O)cc2O)c3ccc(O)cc13	0	-0.038	0.001444	86.6392	43.4347	15	17	37	21	16	0	16	2	3	0	0	0	0	0	0	0	0.256766	-0.0420884	-0.0585946	-0.0958414	0.0665499	24.0434	24.8548	36.322	37.8203	36.5392	1402.14	1679.49	2440.26	2440.98	2161.88	0	11.89	15.9969	-0.361325	0.0973674	4.8856	10.678	23	39	32	22	6	7
Oc1ccc(c(O)c1)c2nn(CC(F)(F)F)c3cc(O)ccc23	0	1.2968	1.68169	84.2635	40.0117	15	17	34	23	11	0	15	2	3	0	0	3	0	0	0	3	0.541693	-0.184081	-0.146971	-0.0529898	0.21845	30.5495	28.6002	47.5735	42.188	44.6523	1351.78	1641.19	2429.65	2390.44	2148.96	0	11.9883	19.0004	-0.361325	0.403889	3.4196	10.5823	25	36	29	19	8	7
CCn1nc(c2ccc(O)cc2O)c3ccc(O)cc13	0	0.5398	0.291384	83.1072	40.3411	15	17	34	20	14	0	15	2	3	0	0	0	0	0	0	0	0.25684	-0.0419689	-0.0590118	-0.0957835	0.0670399	23.0434	23.8548	35.322	36.6541	34.373	1326.3	1594.97	2331.74	2310.99	1975.7	0	11.89	15.9969	-0.361325	0.103238	4.88315	10.5994	22	36	29	19	5	7
Cn1nc(c2ccc(O)cc2O)c3ccc(O)cc13	0	0.2894	0.0837524	78.8134	37.2475	15	17	31	19	12	0	14	2	3	0	0	0	0	0	0	0	0.260309	-0.0473004	-0.0579487	-0.0892725	0.0669475	22.0434	22.8548	34.1558	34.4879	31.373	1236.16	1488.38	2180.41	2102.49	1719.85	0	11.9934	15.9969	-0.361325	0.0973289	4.87824	10.4422	21	33	26	16	4	7
Oc1ccc2c(Oc3ccc(OCCN4CCCCC4)cc3)c(sc2c1)c5ccc(NCCCl)cc5	0	0.868	0.753424	158.171	81.3966	21	23	67	36	31	0	29	2	3	1	0	0	1	0	0	1	0.527772	-0.233988	-0.146017	0.177025	-0.0988229	52.8841	47.7827	66.6168	69.7187	63.5085	2796.43	3288.07	4580.92	4564.03	4171.48	1	11.85	34.9689	-0.36053	0.18488	5.29087	13.0984	40	71	61	48	17	10
Oc1ccc2c(Oc3ccc(OCCN4CCCCC4)cc3)c(sc2c1)c5ccc(NC(=O)CCl)cc5	0	0.4286	0.183698	157.45	80.865	21	23	66	37	29	0	29	2	4	1	0	0	1	0	0	1	0.656964	-0.284174	-0.177556	0.200602	-0.103623	54.6585	49.1148	69.5024	74.9828	66.1727	2829.24	3335.25	4668.24	4646.42	4265.94	1	11.9985	34.9694	-0.360533	0.225282	4.75789	13.1035	41	70	59	46	17	11
Nc1ccc(cc1)c2sc3cc(O)ccc3c2Oc4ccc(OCCN5CCCCC5)cc4	0	-0.229	0.052441	144.053	73.6962	21	23	61	33	28	0	27	2	3	1	0	0	0	0	0	0	0.441138	-0.201813	-0.101887	0.136569	-0.0932362	42.1711	42.6648	61.4989	63.2764	56.5567	2563.88	3038.81	4282.9	4199.41	3751.21	1	11.85	31.9721	-0.360525	0.184832	5.28858	13.0242	37	65	55	42	14	10
CS(=O)(=O)c1ccc(cc1)c2sc3cc(O)ccc3c2Oc4ccc(OCCN5CCCCC5)cc4	0	0.198	0.039204	154.169	79.527	21	23	65	36	29	0	28	1	5	2	0	0	0	0	0	0	0.589958	-0.235453	-0.136011	0.130236	-0.0906418	52.4878	53.9509	72.6089	73.6119	65.3887	2971.4	3513	5024.32	4931.83	4448.86	1	11.9984	31.9734	-0.360527	0.238089	5.29506	13.2314	40	69	57	44	15	12
Oc1ccc2c(Oc3ccc(OCCN4CCCCC4)cc3)c(sc2c1)c5ccccc5	0	0.9677	0.936443	140.503	71.9294	21	23	59	32	27	0	27	1	3	1	0	0	0	0	0	0	0.425662	-0.196822	-0.099807	0.13478	-0.0961394	40.8111	41.4986	59.1665	60.944	55.3905	2479.9	2937.16	4119.24	4028.19	3616.57	1	11.85	31.9721	-0.360514	0.18482	5.28646	12.9561	36	63	53	40	13	10
Oc1ccc2c(Oc3ccc(OCCN4CCCCC4)cc3)c(sc2c1)c5ccc(Br)cc5	0	1.4204	2.01754	148.037	74.3126	21	23	59	33	26	0	27	1	3	1	0	0	0	1	0	1	0.440672	-0.201696	-0.101793	0.136531	-0.0932637	85.0692	48.1513	72.4719	74.2494	62.0432	2690.18	3178.61	4462.76	4365.5	3901.55	1	11.85	78.9183	-0.360516	0.184841	5.29254	13.1507	37	63	53	40	14	10
Oc1ccc2c(Oc3ccc(OCCN4CCCCC4)cc3)c(sc2c1)c5ccc(F)cc5	0	0.8775	0.770006	140.631	71.8196	21	23	59	33	26	0	27	1	3	1	0	1	0	0	0	1	0.489064	-0.21689	-0.109604	0.138075	-0.0903908	43.3132	43.0804	62.3301	64.1076	56.9723	2493.01	2960.71	4175.01	4094.61	3657.08	1	11.9979	31.9732	-0.360517	0.148089	4.14758	12.9626	37	63	53	40	14	10
Oc1ccc(cc1)c2sc3cc(O)ccc3c2Oc4ccc(OCCN5CCCCC5)cc4	0	0.4046	0.163701	142.109	72.7314	21	23	60	33	27	0	27	1	4	1	0	0	0	0	0	0	0.480664	-0.214322	-0.108169	0.137886	-0.0907577	42.5856	42.8307	61.8307	63.6082	56.7226	2525.5	2996.86	4225.48	4144.05	3701.68	1	11.9979	31.9732	-0.36138	0.148003	4.90258	12.9976	37	64	54	41	14	10
COc1ccc(cc1)c2sc3cc(O)ccc3c2Oc4ccc(OCCN5CCCCC5)cc4	0	0.4691	0.220055	147.147	75.825	21	23	63	34	29	0	28	1	4	1	0	0	0	0	0	0	0.576106	-0.282286	-0.097085	0.145354	-0.0929306	43.5856	44.1628	62.8307	65.6082	58.7226	2592.55	3072.28	4328.68	4284.97	3843.06	1	11.85	31.9721	-0.360575	0.184861	4.81478	13.0248	38	67	57	44	15	10
CC(C)CCC[C@@H](C)CCC[C@@H](C)CCC[C@@H]1Cc2cc(O)ccc2[C@H]3CC[C@]4(C)[C@@H](O)CC[C@H]4[C@H]13	0	1.9177	3.67757	145.947	98.7844	6	6	92	36	56	0	34	0	2	0	0	0	0	0	0	0	0.132266	-0.0433613	-0.0250131	0.00571776	0.00784133	37.5489	39.6642	57.3284	61.9926	56.3284	2915.85	3459.69	5016.7	5345.5	4847.06	0	11.9	15.9959	-0.392022	0.0854834	5.11876	12.7209	39	95	92	89	33	3
Oc1ccc(cc1)N2C(=O)c3cc(O)cc(Br)c3C2=O	0	0.537	0.288369	81.9273	37.3323	12	12	28	20	8	0	14	1	4	0	0	0	0	1	0	1	0.430419	-0.205039	0.165145	-0.213737	-0.0180794	66.7159	29.4796	48.0696	56.6079	70.7136	1448.43	1756.21	2600.85	2601.07	2160.85	0	11.9988	78.9185	-0.36136	0.248006	4.82375	11.1344	22	30	22	16	8	8
Oc1ccc(N2C(=O)c3ccc(O)cc3C2=O)c(F)c1	0	-0.0059	3.481e-05	74.5209	34.8393	12	12	28	20	8	0	14	1	4	0	0	1	0	0	0	1	0.482519	-0.220721	0.133513	-0.117479	-0.148494	24.9599	24.4087	37.9278	41.6581	38.7785	1202.39	1464.02	2170.21	2145.21	1742.56	0	11.9974	19.0001	-0.361338	0.247039	4.76386	10.1909	22	30	22	16	8	8
Cc1cc(O)ccc1N2C(=O)c3ccc(O)cc3C2=O	0	0.5307	0.281642	78.6751	38.0427	12	12	31	20	11	0	15	1	4	0	0	0	0	0	0	0	0.411798	-0.213162	0.148697	-0.156464	-0.0115424	23.4579	23.8269	36.7642	39.816	36.2581	1306.76	1584.49	2347.45	2337.54	1919.01	0	11.89	15.9979	-0.361382	0.246929	4.96875	10.528	22	33	25	19	8	8
Oc1ccc2C(=O)N(C(=O)c2c1)c3ccc(O)cc3[N+](=O)[O-]	0	0.2976	0.0885658	77.6108	36.9863	12	12	30	22	8	0	14	2	6	0	0	0	0	0	0	0	0.476149	-0.196814	0.142695	-0.144022	-0.0668485	27.3668	27.1	41.5352	45.6705	45.4133	1336.27	1634.1	2433.8	2480.73	2128.92	0	11.999	16.0172	-0.361349	0.247081	4.04074	10.5149	24	32	23	17	9	9
Oc1ccc2C(=O)N(C(=O)c2c1)c3ccc(O)c4ccccc34	0	0.6287	0.395264	92.5901	43.3227	16	17	34	23	11	0	18	1	4	0	0	0	0	0	0	0	0.411351	-0.211258	0.148668	-0.150885	-0.0311984	26.4579	27.8269	42.7642	48.1481	44.9226	1638.83	2017.75	3031.06	3148.82	2686.68	0	11.85	15.9979	-0.36112	0.246996	5.02412	11.1452	26	37	27	18	7	10
Oc1ccc2C(=O)N(C(=O)c2c1)c3cccc4c(O)cccc34	0	0.6287	0.395264	92.5901	43.3227	16	17	34	23	11	0	18	1	4	0	0	0	0	0	0	0	0.411224	-0.211821	0.146246	-0.145476	-0.0413526	26.4579	27.8269	42.7642	48.1481	44.9226	1638.37	2017.01	3025.6	3138.57	2686.35	0	11.85	15.9979	-0.361121	0.246996	5.02412	11.1452	26	37	27	18	7	10
COc1ccc(N2C(=O)c3ccc(O)cc3C2=O)c(OC)c1	0	-0.3498	0.12236	86.0746	41.9383	12	12	35	22	13	0	16	1	5	0	0	0	0	0	0	0	0.662367	-0.361092	0.140685	-0.102771	-0.11585	26.2323	26.8232	39.4284	44.8675	42.863	1392.28	1684.51	2485.18	2562.57	2193.47	0	11.9962	16	-0.375906	0.247028	4.83798	10.5278	24	37	29	23	10	8
COc1ccc(cc1)N2C(=O)c3ccc(O)cc3C2=O	0	0.1488	0.0221414	79.4311	38.0427	12	12	31	20	11	0	15	1	4	0	0	0	0	0	0	0	0.506933	-0.279085	0.157772	-0.146364	-0.0303159	23.4579	24.159	35.7642	38.6498	33.926	1249.29	1503.74	2194.05	2161.66	1729.71	0	11.85	15.9979	-0.360512	0.24694	4.76929	10.2529	22	33	25	19	8	8
Oc1ccc2C(=O)N(C(=O)c2c1)c3ccccc3	0	0.6474	0.419127	72.7876	34.1471	12	12	27	18	9	0	14	1	3	0	0	0	0	0	0	0	0.356269	-0.194512	0.152148	-0.146691	-0.0278755	20.6834	21.4948	32.1	33.9856	30.5939	1141.85	1376.05	2000.17	1930.66	1535.6	0	11.85	15.9969	-0.360437	0.246917	5.00271	10.1842	20	29	21	15	6	8
Oc1cccc(c1)N2C(=O)c3ccc(O)cc3C2=O	0	0.0843	0.00710649	74.3931	34.9491	12	12	28	19	9	0	14	1	4	0	0	0	0	0	0	0	0.412387	-0.209399	0.145496	-0.160246	0.046566	22.4579	22.8269	34.7642	36.6498	33.4795	1189.51	1439.06	2108.48	2047.82	1656.13	0	11.85	15.9979	-0.36136	0.246936	5.00451	10.243	21	30	22	16	7	8
Oc1ccc(cc1)N2C(=O)c3ccc(O)cc3C2=O	0	0.0843	0.00710649	74.3931	34.9491	12	12	28	19	9	0	14	1	4	0	0	0	0	0	0	0	0.411515	-0.210949	0.148057	-0.150573	-0.0307194	22.4579	22.8269	34.7642	36.6498	31.926	1185	1432.11	2097.89	2033.16	1606.37	0	11.85	15.9979	-0.361387	0.246929	4.81158	10.2136	21	30	22	16	7	8
O\N=C\c1ccc(c2ccc(O)cc2)c3ccccc13	0	2.0508	4.20578	87.8826	41.2923	16	18	33	20	13	0	17	1	2	0	0	0	0	0	0	0	0.0853091	-0.0212934	-0.0187853	-0.00231865	-0.00022078	21.9089	23.0517	31.1625	33.3286	30.4948	1394.49	1655.26	2331.76	2432.72	2027.23	0	11.85	15.9959	-0.36046	0.140993	4.02221	11.003	22	35	26	16	3	9
O\N=C\c1c(Cl)cc(cc1Cl)c2ccc(O)c(F)c2	0	2.1536	4.63799	79.2458	35.8353	12	13	27	19	8	0	13	1	2	0	0	1	2	0	0	3	0.215505	-0.0364026	-0.0604844	-0.0423893	0.033948	37.8369	25.5371	38.1331	45.3099	47.8968	1271.89	1484.5	2052.78	2081.27	1620.86	0	11.9985	34.9702	-0.357569	0.153567	4.10264	10.6376	20	28	21	14	6	7
Cc1c(\C=N\O)c2ccccc2n1c3ccc(O)c(F)c3	0	1.1919	1.42063	87.9657	41.1893	15	17	34	21	13	0	16	2	2	0	0	1	0	0	0	1	0.215806	-0.0455649	-0.0863173	-0.0300632	0.0349051	24.7709	25.1321	36.3231	40.4302	36.6136	1439.09	1744.81	2578.56	2644.01	2254.85	0	11.89	18.9984	-0.357576	0.154483	4.09699	11.3456	23	36	28	18	5	8
Cc1c(\C=N\O)c2ccccc2n1c3ccc(O)cc3	0	1.2821	1.64378	87.8379	41.2991	15	17	34	20	14	0	16	2	2	0	0	0	0	0	0	0	0.138822	-0.038707	-0.0297414	-0.0237707	-0.0120348	22.2689	23.5503	33.1595	35.1595	33.1872	1423.96	1717.3	2516.97	2550.5	2173.79	0	11.89	15.9959	-0.360461	0.103366	4.09735	11.357	22	36	28	18	4	8
O\N=C\c1cn(c2ccc(O)cc2)c3ccccc13	0	0.7684	0.590439	82.0194	38.2055	15	17	31	19	12	0	15	2	2	0	0	0	0	0	0	0	0.137965	-0.0442474	-0.0147024	-0.0349218	-0.00943271	21.2689	22.5503	30.9934	31.1595	28.021	1277.61	1527.02	2185.31	2101.42	1758.46	0	11.85	15.9959	-0.360458	0.169693	4.01876	10.7283	21	33	25	15	3	8
O\N=C\c1ccc(c2ccc(O)cc2)c3occc13	0	0.6567	0.431255	78.9726	37.2407	15	17	30	19	11	0	15	1	3	0	0	0	0	0	0	0	0.205556	-0.0788	-0.0168767	0.0129424	-0.0277767	21.6834	22.7159	31.1587	31.3249	29.8232	1214.63	1446.35	2049.45	1995.06	1693.72	0	11.85	15.9969	-0.360473	0.212488	3.97624	10.4245	21	32	24	14	3	8
O\N=C\c1ccc(c2ccc(O)cc2)c3ccoc13	0	0.6567	0.431255	78.9726	37.2407	15	17	30	19	11	0	15	1	3	0	0	0	0	0	0	0	0.207167	-0.0751457	-0.017516	-0.0448349	0.0432578	21.6834	22.7159	31.1587	31.3249	29.5463	1217.81	1450.72	2056.86	2005.32	1701.31	0	11.85	15.9969	-0.360473	0.212741	3.9525	10.6143	21	32	24	14	3	8
O\N=C\c1ccc(c2ccc(O)cc2)c3sccc13	0	1.4014	1.96392	85.147	39.3387	15	17	30	19	11	0	15	1	2	1	0	0	0	0	0	0	0.0951276	-0.025937	-0.0173058	0.00167371	-0.00812261	27.0367	25.3913	35.1718	35.338	35.174	1518.53	1817.34	2590.45	2478.45	2126.67	0	11.998	31.9732	-0.360456	0.128087	4.06111	12.552	21	32	24	14	3	8
O\N=C\c1ccc(c2ccc(O)cc2)c3ccsc13	0	1.4014	1.96392	85.147	39.3387	15	17	30	19	11	0	15	1	2	1	0	0	0	0	0	0	0.0955576	-0.024914	-0.0172526	-0.0149577	0.01195	27.0367	25.3913	35.1718	35.338	33.7817	1510.45	1806.12	2571.36	2452.43	2111.78	0	11.85	31.9721	-0.360457	0.163927	4.12225	12.263	21	32	24	14	3	8
O\N=C\c1ccc(c2ccc(O)c(F)c2)c3ccccc13	0	1.9606	3.84395	88.0104	41.1825	16	18	33	21	12	0	17	1	2	0	0	1	0	0	0	1	0.161137	-0.0305963	-0.0739639	0.0251978	-0.000964517	24.411	24.6335	34.326	38.5993	33.6584	1409.57	1682.67	2393.12	2525.59	2106.74	0	11.85	18.9984	-0.357574	0.153655	4.02203	11.1048	23	35	26	16	4	9
CS(=O)(=O)N1CC(Cc2ccc(O)cc12)c3ccc(O)cc3	0	0.0351	0.00123201	91.118	46.7035	12	12	39	22	17	0	16	1	4	1	0	0	0	0	0	0	0.318855	-0.14791	0.029183	-0.045771	0.0783529	31.5856	33.8926	43.8782	44.3308	43.3879	1788.34	2130.08	3137.15	3195.89	2827.4	0	11.9984	31.9727	-0.361372	0.271376	4.84805	12.7232	24	41	33	27	10	8
Oc1ccc(cc1)C2CN(CC3CC3)c4cc(O)ccc4C2	0	1.0992	1.20824	93.5963	50.1467	12	12	43	22	21	0	19	1	2	0	0	0	0	0	0	0	0.191842	-0.0766696	-0.0286057	-0.0305897	0.089816	23.9089	26.1627	34.9931	36.3255	32.7162	1580.63	1898.91	2588.8	2695.7	2379.52	0	11.9	15.9959	-0.361372	0.0747502	4.83253	10.9098	25	46	40	34	13	6
CCCN1CC(Cc2ccc(O)cc12)c3ccc(O)cc3	0	0.6574	0.432175	90.7002	48.3867	12	12	42	21	21	0	18	1	2	0	0	0	0	0	0	0	0.191895	-0.0765988	-0.0290613	-0.0300612	0.0897547	22.9089	24.1627	33.9931	35.1593	30.7162	1493.03	1759.38	2474.44	2558.53	2169.1	0	11.9	15.9959	-0.361372	0.106358	4.83083	10.8644	23	44	38	32	11	6
CCN1CC(Cc2ccc(O)cc12)c3ccc(O)cc3	0	1.2352	1.52572	87.1682	45.2931	12	12	39	20	19	0	17	1	2	0	0	0	0	0	0	0	0.191955	-0.0765242	-0.02955	-0.0294953	0.0896889	21.9089	23.1627	32.9931	33.9931	28.7162	1413.73	1670.8	2361.46	2417.87	1970.04	0	11.9	15.9959	-0.361372	0.106334	4.82837	10.7852	22	41	35	29	10	6
CN1CC(Cc2ccc(O)cc12)c3ccc(O)cc3	0	0.9848	0.969831	82.8744	42.1995	12	12	36	19	17	0	16	1	2	0	0	0	0	0	0	0	0.193874	-0.0821855	-0.022503	-0.0302654	0.0906299	20.9089	22.1627	31.8269	31.9931	25.7162	1317.51	1556.99	2202.66	2191.33	1698.55	0	11.9	15.9959	-0.361372	0.106158	4.82346	10.627	21	38	32	26	9	6
COc1ccccc1[C@H](c2cccc3ccccc23)[C@@](C)(C#N)C(=O)N4CCC(CC4)c5cccc(c5)C(F)(F)F	0	3.4509	11.9087	162.723	85.9856	22	23	72	41	31	0	34	2	2	0	0	3	0	0	0	3	0.72301	-0.370288	0.097939	-0.231758	0.202654	47.775	48.4064	74.466	83.3107	86.5597	3177.98	3854.38	5661.48	6494.98	6578.58	0	11.85	19.0004	-0.34885	0.416376	3.64245	13.9855	45	76	63	51	20	12
COc1cc(ccc1O)C2Nc3ccccc3C(=O)N2Cc4ccccc4	0	1.2035	1.44841	115.415	56.6619	18	18	47	27	20	0	22	2	3	0	0	0	0	0	0	0	0.461718	-0.285177	0.0999379	-0.0465017	-0.055648	30.0434	32.1593	45.571	51.4254	46.872	1951.69	2330.2	3328.88	3603.75	3268.8	0	11.85	15.9969	-0.357903	0.237178	4.97736	11.675	30	50	40	31	11	10
COC(=O)C1=C(N)Oc2cc(O)ccc2C1c3ccc(OCc4ccc(C)cc4)cc3	0	1.9253	3.70678	128.698	64.4462	18	18	54	31	23	0	25	1	5	0	0	0	0	0	0	0	0.626444	-0.355289	0.163559	-0.336723	0.381042	35.2323	36.8229	52.815	57.4799	57.2498	2156.29	2559.87	3650.74	3930.9	3587.55	0	11.9933	15.9989	-0.360463	0.293557	4.95036	12.3751	34	57	46	37	14	11
COC(=O)C1=C(N)Oc2cc(O)ccc2C1c3ccc(OCc4ccccc4F)cc3	0	1.3887	1.92849	124.543	61.2429	18	18	51	31	20	0	24	1	5	0	0	1	0	0	0	1	0.689046	-0.369832	0.16839	-0.410415	0.45408	36.7344	37.4047	53.9786	60.2253	59.9387	2085.44	2488.16	3563.23	3883.45	3563.65	0	11.9933	18.9984	-0.360464	0.293561	4.42721	12.3735	34	54	43	34	14	11
OC(=O)CCc1cc(Br)c(OCc2cccc(Br)c2)c(Br)c1	1	3.0418	9.25255	104.367	48.3843	12	12	35	22	13	0	16	0	3	0	0	0	0	3	0	3	0.395585	-0.182596	-0.0527715	0.0703523	-0.0194869	154.098	41.2864	67.351	81.6326	116.14	1739.9	1968.78	2598.51	2540.79	2069.7	0	11.9988	78.9204	-0.337616	0.259267	3.91469	11.7061	23	36	29	23	10	7
CC(CCc1ccccc1)NC(=O)Cc2c([nH]c3ccccc23)c4ccccc4	0	1.7569	3.0867	129.325	66.0986	21	23	55	29	26	0	26	2	1	0	0	0	0	0	0	0	0.212013	-0.101336	0.0147306	-0.00572709	-0.0464206	30.4944	32.9968	45.0488	43.8275	42.4916	2064.05	2404.95	3298.88	3232.71	2994.41	0	11.85	15.9949	-0.280332	0.204844	5.30569	11.349	32	58	47	34	8	11
C[C@H](CCc1ccc(O)cc1)NC(=O)Cc2c([nH]c3ccccc23)c4ccccc4	0	1.1938	1.42516	130.931	66.9006	21	23	56	30	26	0	26	2	2	0	0	0	0	0	0	0	0.266918	-0.119336	0.0034045	-0.00626188	-0.0369742	32.2689	34.3289	47.713	46.4916	43.8237	2105.52	2458.29	3390.03	3324.36	3049.95	0	11.85	15.9959	-0.360497	0.204852	4.76234	11.3495	33	59	48	35	9	11
C[C@@H](CCc1ccc(O)cc1)NC(=O)Cc2c([nH]c3ccccc23)c4ccccc4	0	1.1938	1.42516	130.931	66.9006	21	23	56	30	26	0	26	2	2	0	0	0	0	0	0	0	0.266918	-0.119336	0.0034045	-0.00626188	-0.0369742	32.2689	34.3289	47.713	46.4916	43.8237	2105.52	2458.29	3390.03	3324.36	3049.95	0	11.85	15.9959	-0.360497	0.204852	4.76234	11.3495	33	59	48	35	9	11
CC(CCc1ccc(O)cc1)NC(=O)Cc2c([nH]c3ccccc23)c4ccccc4	0	1.1938	1.42516	130.931	66.9006	21	23	56	30	26	0	26	2	2	0	0	0	0	0	0	0	0.266918	-0.119336	0.0034045	-0.00626188	-0.0369742	32.2689	34.3289	47.713	46.4916	43.8237	2105.52	2458.29	3390.03	3324.36	3049.95	0	11.85	15.9959	-0.360497	0.204852	4.76234	11.3495	33	59	48	35	9	11
C[C@H](CCc1ccc(O)cc1)NC(=O)Cc2c([nH]c3ccc(OCCCCN4CCCCC4)cc23)c5ccccc5	0	-0.7875	0.620156	168.182	95.9781	21	23	84	41	43	0	35	3	3	0	0	0	0	0	0	0	0.500695	-0.242809	0.00140408	-0.000361208	-0.100082	44.4033	47.4916	64.2078	62.8203	58.9862	2843.01	3284.48	4448.65	4418.7	4124.62	1	11.85	15.9969	-0.36058	0.204923	4.76244	11.5676	45	88	77	64	21	11
C[C@H](CCc1ccc(O)cc1)NC(=O)Cc2c([nH]c3ccc(OCCCN4CCCCC4)cc23)c5ccccc5	0	-0.4995	0.2495	165.271	92.8845	21	23	81	40	41	0	34	3	3	0	0	0	0	0	0	0	0.502371	-0.239908	-0.00588701	-0.0545445	0.0780469	43.4033	46.4916	63.2078	61.8203	58.0414	2784.88	3226.54	4391.35	4362.25	4069.78	1	11.85	15.9969	-0.360578	0.204918	4.76244	11.5698	44	85	74	61	20	11
C[C@H](CCc1ccc(O)cc1)NC(=O)Cc2c([nH]c3ccc(OCCN4CCCCC4)cc23)c5ccccc5	0	-0.2115	0.0447323	162.359	89.7909	21	23	78	39	39	0	33	3	3	0	0	0	0	0	0	0	0.50829	-0.246542	-0.0601144	0.123812	-0.106014	42.4033	45.4916	62.2078	60.8755	57.3183	2727.07	3169.14	4335.28	4307.98	4021.1	1	11.85	15.9969	-0.360571	0.204913	4.76245	11.574	43	82	71	58	19	11
C[C@H](CCc1ccc(O)cc1)NC(=O)Cc2c([nH]c3cccc(OCCN4CCCCC4)c23)c5ccccc5	0	-0.2115	0.0447323	162.359	89.7909	21	23	78	39	39	0	33	3	3	0	0	0	0	0	0	0	0.508754	-0.245539	-0.0598767	0.117681	-0.0767006	42.4033	45.4916	62.2078	62.2076	61.2038	2767.91	3229.62	4445.16	4501.65	4334.4	1	11.85	15.9969	-0.36057	0.204915	4.76255	11.7986	43	82	71	58	19	11
C[C@H](NC(=O)Cc1c([nH]c2ccccc12)c3ccccc3)c4c(C)c5cc(O)ccc5n4Cc6ccc(OCCN7CCCCC7)cc6	0	1.2673	1.60605	205.184	108.305	30	33	92	48	44	0	41	4	3	0	0	0	0	0	0	0	0.579544	-0.288464	-0.0739298	0.175962	-0.211465	51.7633	56.9902	81.0387	84.2325	82.4816	3716.2	4440.51	6386.38	6598.04	6275.25	1	11.85	15.997	-0.36057	0.205275	5.13823	11.943	54	98	83	64	20	15
C[C@H](NC(=O)Cc1c([nH]c2ccccc12)c3ccccc3)c4c(C)c5cc(O)ccc5n4Cc6ccc(OCCN7CC[C@H](C)C7)cc6	0	1.9767	3.90734	207.896	108.305	30	33	92	48	44	0	41	4	3	0	0	0	0	0	0	0	0.579594	-0.288122	-0.072265	0.174089	-0.211403	51.7633	56.9902	82.0387	83.2325	82.4816	3723.86	4460.28	6451.9	6536.4	6276.79	1	11.85	15.997	-0.36057	0.205275	5.13823	11.9429	54	98	83	64	20	15
C[C@H](CCc1ccc(O)cc1)NC(=O)Cc2c(c3ccccc3)n(Cc4ccc(OCCCCN5CCCCC5)cc4)c6ccccc26	0	0.8655	0.74909	202.228	112.299	27	29	97	48	49	0	42	3	3	0	0	0	0	0	0	0	0.532522	-0.269214	0.00138038	0.00165035	-0.0897103	51.4033	55.6578	75.374	76.1526	73.9865	3526.76	4122.86	5701.13	5916.89	5764.39	1	11.85	15.997	-0.360594	0.204964	4.76269	12.5442	53	102	88	72	23	14
C[C@H](CCc1ccc(O)cc1)NC(=O)Cc2c(c3ccccc3)n(Cc4ccc(OCCCN5CCCCC5)cc4)c6ccccc26	0	1.1535	1.33056	199.317	109.205	27	29	94	47	47	0	41	3	3	0	0	0	0	0	0	0	0.534198	-0.266313	-0.00591101	-0.0525394	0.0883327	50.4033	54.6578	74.374	75.1526	73.0417	3468.29	4064.42	5642.82	5858.96	5707.27	1	11.85	15.997	-0.360591	0.204958	4.76269	12.5445	52	99	85	69	22	14
C[C@H](CCc1ccc(O)cc1)NC(=O)Cc2c(c3ccccc3)n(C(=O)c4ccc(OCCN5CCCCC5)cc4)c6ccccc26	0	-1.1259	1.26765	184.335	110.914	18	18	98	47	51	0	40	3	4	0	0	0	0	0	0	0	0.661721	-0.365197	0.0314745	0.108123	-0.138327	51.1778	54.9899	76.2596	79.5362	80.3111	3535	4181.43	5892.19	6234.64	6200.55	1	11.85	15.998	-0.360873	0.234444	4.76278	12.9222	52	103	92	83	32	11
C[C@H](CCc1ccc(O)cc1)NC(=O)Cc2c(c3ccccc3)n(Cc4ccc(OCCN5CCCCC5)cc4)c6ccccc26	0	1.4415	2.07792	196.405	106.112	27	29	91	46	45	0	40	3	3	0	0	0	0	0	0	0	0.540117	-0.272947	-0.0601453	0.125729	-0.0963656	49.4033	53.6578	73.374	74.2078	72.3186	3409.86	4006.06	5584.81	5801.91	5654.37	1	11.85	15.9969	-0.360585	0.204953	4.76269	12.545	51	96	82	66	21	14
C[C@H](CCc1ccc(O)cc1)NC(=O)Cc2c([nH]c3c(OCCCCCN4CCCCC4)cccc23)c5ccccc5	0	-1.0755	1.1567	171.094	99.0717	21	23	87	42	45	0	36	3	3	0	0	0	0	0	0	0	0.503587	-0.24584	-0.0332161	0.0767834	-0.0585686	45.4033	48.4916	65.2078	65.3737	62.4845	2927.31	3381.93	4579.1	4610.73	4374.5	1	11.85	15.9969	-0.360577	0.204932	4.76244	11.5666	46	91	80	67	22	11
C[C@H](CCc1ccc(O)cc1)NC(=O)Cc2c([nH]c3c(OCCCCN4CCCCC4)cccc23)c5ccccc5	0	-0.7875	0.620156	168.182	95.9781	21	23	84	41	43	0	35	3	3	0	0	0	0	0	0	0	0.503791	-0.244994	-0.0304045	0.0695049	-0.112447	44.4033	47.4916	64.2078	64.3737	61.4845	2869.21	3324.03	4521.78	4554.06	4319.04	1	11.85	15.9969	-0.360575	0.204926	4.76244	11.5676	45	88	77	64	21	11
C[C@H](CCc1ccc(O)cc1)NC(=O)Cc2c([nH]c3c(OCCCN4CCCCC4)cccc23)c5ccccc5	0	-0.4995	0.2495	165.271	92.8845	21	23	81	40	41	0	34	3	3	0	0	0	0	0	0	0	0.505467	-0.24209	-0.0376568	0.0156169	0.0665649	43.4033	46.4916	63.2078	63.3737	60.5397	2811.42	3266.63	4465.54	4499.12	4266.54	1	11.85	15.9969	-0.360573	0.20492	4.76244	11.5698	44	85	74	61	20	11
C[C@H](CCc1ccc(O)cc1)NC(=O)Cc2c([nH]c3c(OCCN4CCCCC4)cccc23)c5ccccc5	0	-0.2115	0.0447323	162.359	89.7909	21	23	78	39	39	0	33	3	3	0	0	0	0	0	0	0	0.511393	-0.248684	-0.0915889	0.19485	-0.121107	42.4033	45.4916	62.2078	62.4289	59.8166	2754.25	3210.23	4411.49	4447.66	4222.14	1	11.85	15.9969	-0.360567	0.204915	4.76245	11.574	43	82	71	58	19	11
C[C@H](CCc1ccc(O)cc1)NC(=O)Cc2c([nH]c3cc(OCCCN4CCCC4)ccc23)c5ccccc5	0	-0.2115	0.0447323	162.359	89.7909	21	23	78	39	39	0	33	3	3	0	0	0	0	0	0	0	0.503284	-0.238356	-0.0105912	-0.0794122	0.156952	42.4033	45.4916	62.2078	58.6541	57.2627	2698.81	3134.92	4287.96	4152.02	3958.68	1	11.85	15.9969	-0.360575	0.204912	4.76239	11.4589	43	82	71	58	19	11
C[C@H](CCc1ccc(O)cc1)NC(=O)Cc2c([nH]c3cc(OCCN4CCCC4)ccc23)c5ccccc5	0	0.0765	0.00585225	159.448	86.6973	21	23	75	38	37	0	32	3	3	0	0	0	0	0	0	0	0.509203	-0.244987	-0.0647704	0.0992902	-0.0264058	41.4033	44.4916	61.2078	57.7093	56.5397	2640.69	3076.96	4230.6	4096.18	3906.87	1	11.85	15.9969	-0.360569	0.204907	4.76239	11.4603	42	79	68	55	18	11
C[C@H](CCc1ccc(O)cc1)NC(=O)Cc2c([nH]c3cc(OCCCCN4CCCCC4)ccc23)c5ccccc5	0	-0.7875	0.620156	168.182	95.9781	21	23	84	41	43	0	35	3	3	0	0	0	0	0	0	0	0.501498	-0.241693	-0.00453201	-0.0237709	-0.0213725	44.4033	47.4916	64.2078	62.8203	59.2076	2836.57	3275.6	4435.3	4399.46	4091.05	1	11.85	15.9969	-0.36058	0.204923	4.76239	11.4586	45	88	77	64	21	11
C[C@H](CCc1ccc(O)cc1)NC(=O)Cc2c([nH]c3cc(OCCCN4CCCCC4)ccc23)c5ccccc5	0	-0.4995	0.2495	165.271	92.8845	21	23	81	40	41	0	34	3	3	0	0	0	0	0	0	0	0.503174	-0.238792	-0.0118204	-0.077919	0.157014	43.4033	46.4916	63.2078	61.8203	58.2627	2778.35	3217.54	4377.78	4342.7	4035.73	1	11.85	15.9969	-0.360578	0.204918	4.76239	11.4596	44	85	74	61	20	11
C[C@H](CCc1ccc(O)cc1)NC(=O)Cc2c([nH]c3cc(OCCN4CCCCC4)ccc23)c5ccccc5	0	-0.2115	0.0447323	162.359	89.7909	21	23	78	39	39	0	33	3	3	0	0	0	0	0	0	0	0.509094	-0.245423	-0.0660117	0.100694	-0.0265351	42.4033	45.4916	62.2078	60.8755	57.5397	2720.38	3159.9	4321.28	4287.85	3986.17	1	11.85	15.9969	-0.360571	0.204913	4.76239	11.4618	43	82	71	58	19	11
C[C@H](CCc1ccc(O)cc1)NC(=O)Cc2c([nH]c3ccc(OCCCCCN4CCCCC4)cc23)c5ccccc5	0	-1.0755	1.1567	171.094	99.0717	21	23	87	42	45	0	36	3	3	0	0	0	0	0	0	0	0.50049	-0.243655	-0.00140451	0.00695591	-0.0459085	45.4033	48.4916	65.2078	63.8203	59.9862	2901.3	3342.66	4506.52	4476.18	4181.34	1	11.85	15.9969	-0.360582	0.204929	4.76244	11.5666	46	91	80	67	22	11
C[C@]12CC[C@H]3[C@@H](CC=C4C[C@@H](O)CC[C@]34C=C)[C@@H]1CC[C@@H]2O	0	-0.3292	0.108373	86.0508	56.8078	0	0	52	22	30	0	20	0	2	0	0	0	0	0	0	0	0.159164	-0.0479199	-0.03505	0.00697629	0.00510608	23.5489	25.6642	41.3284	48.9926	40.3284	2060.51	2586.33	4110.57	4473.67	3542.52	0	11.9	15.9959	-0.393036	0.125129	5.28337	13.2582	25	55	53	53	23	2
C[C@]12CC[C@H]3[C@@H](CC=C4[C@H]5CC[C@@]34CC[C@H]5O)[C@@H]1CC[C@@H]2O	0	-1.0872	1.182	83.1582	56.8078	0	0	52	22	30	0	20	0	2	0	0	0	0	0	0	0	0.157227	-0.0475182	-0.0355496	0.00487259	0.0113162	23.5489	26.6642	44.3284	51.3246	38.6605	2112.84	2712.12	4437.58	4673.49	3493.99	0	11.9	15.9959	-0.392887	0.0785468	5.57812	12.8991	26	56	55	55	25	1
C[C@]12CC[C@H]3[C@@H](CC=C4[C@H]5CC[C@@]34CC[C@@H]5O)[C@@H]1CC[C@@H]2O	0	-1.0872	1.182	83.1582	56.8078	0	0	52	22	30	0	20	0	2	0	0	0	0	0	0	0	0.157227	-0.0475182	-0.0355496	0.00487259	0.0113162	23.5489	26.6642	44.3284	51.3246	38.6605	2112.84	2712.12	4437.58	4673.49	3493.99	0	11.9	15.9959	-0.392887	0.0785468	5.57812	12.8991	26	56	55	55	25	1
C[C@]12CC[C@H]3[C@@H](CC[C@H]4[C@H]5CCC[C@@]34CC[C@@H]5O)[C@@H]1CC[C@@H]2O	0	-1.2329	1.52004	84.5824	61.235	0	0	57	23	34	0	21	0	2	0	0	0	0	0	0	0	0.150368	-0.0483535	-0.0231471	-0.0035771	-5.3746e-05	24.5489	27.6642	45.3284	54.3246	43.6605	2207.72	2816.23	4560.13	5017.46	3944.18	0	11.9	15.9959	-0.393054	0.0732687	5.62362	13.0925	27	61	61	61	27	0
C[C@]12CC[C@H]3[C@@H](CC=C4[C@H]5CC=C[C@@]34CC[C@@H]5O)[C@@H]1CC[C@@H]2O	0	-0.875	0.765625	89.025	58.5678	0	0	53	23	30	0	21	0	2	0	0	0	0	0	0	0	0.161091	-0.0467908	-0.0342839	-0.00362235	0.0125473	24.5489	27.6642	45.3284	54.3246	43.6605	2261.38	2886.71	4672.14	5139.97	4038.38	0	11.9	15.9959	-0.392882	0.0849118	5.68988	13.4274	27	57	55	55	25	2
C\C=C/[C@]12CC[C@H](O)CC1=CC[C@H]3[C@@H]4CC[C@H](O)[C@@]4(C)CC[C@H]23	0	-0.1294	0.0167444	91.9547	59.9014	0	0	55	23	32	0	21	0	2	0	0	0	0	0	0	0	0.161193	-0.0482504	-0.0366463	0.00827615	0.00200082	24.5489	26.6642	42.3284	49.9926	43.3284	2159.42	2702.43	4276.08	4696.18	3884.08	0	11.9	15.9959	-0.393036	0.125145	5.30302	13.5726	26	58	56	56	24	2
CC[C@]12CC[C@H](O)CC1=CC[C@H]3[C@@H]4CC[C@H](O)[C@@]4(C)CC[C@H]23	0	-0.7298	0.532608	86.2541	58.1414	0	0	54	22	32	0	20	0	2	0	0	0	0	0	0	0	0.157905	-0.0472513	-0.0378466	0.00605839	0.0126717	23.5489	25.6642	41.3284	48.9926	40.3284	2042.72	2562.72	4073.98	4435.85	3514.79	0	11.9	15.9959	-0.393036	0.125025	5.27283	13.0894	25	57	56	56	24	1
CC1=CC2=CC[C@H]3[C@@H]4CC[C@H](O)[C@@]4(C)CC[C@@H]3[C@@]2(C)CC1	0	1.3182	1.73765	87.1322	56.0058	0	0	51	21	30	0	20	0	1	0	0	0	0	0	0	0	0.081296	-0.0252972	-0.0109897	-0.00141316	0.0019288	21.7745	24.3321	39.6642	45.3284	34.6642	1994.54	2491.84	3958.58	4176.99	3182.26	0	11.89	15.9949	-0.391961	0.0836005	5.70907	12.6464	24	54	52	52	22	2
C[C@]12CC[C@H]3[C@@H](CCC4=CC(=C)CC[C@]34C)[C@@H]1CC[C@@H]2O	0	1.1715	1.37241	85.9105	56.0058	0	0	51	21	30	0	20	0	1	0	0	0	0	0	0	0	0.0794185	-0.0250475	-0.0111085	-0.00315387	0.00247102	21.7745	24.3321	39.6642	45.3284	34.6642	1988.45	2484.09	3944.61	4163.67	3173.3	0	11.89	15.9949	-0.391961	0.0835907	5.70577	12.6042	24	54	52	52	22	2
C[C@]12CC[C@H]3[C@@H](CC=C4C[C@@H](O)CC[C@]34C=C)[C@@H]1CC[C@@]2(O)C#C	0	0.7448	0.554727	94.2603	60.3278	0	0	54	24	30	0	22	0	2	0	0	0	0	0	0	0	0.167539	-0.0551309	-0.0320654	0.00786729	0.00590174	25.5489	27.6642	45.6605	56.3246	46.3284	2273.5	2867.65	4626.96	5158.9	4116.27	0	11.89	15.9959	-0.392263	0.131202	5.28655	13.3091	27	57	54	54	24	2
C[C@]1(O)CC[C@H]2[C@@H]3CC=C4C[C@@H](O)CC[C@]4(C=C)[C@H]3CC[C@]12C	0	0.4194	0.175896	92.2286	59.9014	0	0	55	23	32	0	21	0	2	0	0	0	0	0	0	0	0.154097	-0.0405817	-0.0402583	0.00711478	0.00436811	24.5489	26.6642	44.6605	52.9926	42.3284	2207.12	2781.13	4493.09	4932.43	3847.27	0	11.9	15.9959	-0.392463	0.125151	5.28583	13.2975	26	58	56	56	24	2
CC1=CC2=CC[C@H]3[C@@H]4CC[C@@](O)(C#C)[C@@]4(C)CC[C@@H]3[C@]2(CC1)C=C	0	2.4577	6.04029	99.9868	61.2858	0	0	54	24	30	0	23	0	1	0	0	0	0	0	0	0	0.0911544	-0.033251	-0.00845645	-1.95294e-05	0.00492056	24.7745	27.3321	44.9963	55.6605	45.6642	2356.02	2962.62	4772.7	5322.2	4265.9	0	11.89	15.9949	-0.376585	0.131193	5.39789	13.4948	27	57	53	53	23	3
CC1=CC2=CC[C@H]3[C@@H]4CC[C@](C)(O)[C@@]4(C)CC[C@@H]3[C@]2(CC1)C=C	0	2.1323	4.5467	97.9551	60.8594	0	0	55	23	32	0	22	0	1	0	0	0	0	0	0	0	0.0777127	-0.0187019	-0.0166512	-0.000795443	0.00321244	23.7745	26.3321	43.9963	52.3284	41.6642	2289.55	2875.97	4638.55	5095.17	3995.84	0	11.89	15.9949	-0.389022	0.0853771	6.35027	13.4832	26	58	55	55	23	3
C[C@]12CC[C@H]3[C@@H](CC=C4C=C(Cl)CC[C@]34C=C)[C@@H]1CC[C@@H]2O	0	1.4992	2.2476	91.7979	56.1854	0	0	49	22	27	0	20	0	1	0	0	0	1	0	0	1	0.103973	-0.0297674	-0.01839	0.000911311	0.00347045	30.4874	27.2839	44.5677	52.2319	43.5677	2187.46	2735.6	4331.62	4718.27	3763.85	0	11.9985	34.9694	-0.391964	0.101813	5.72289	13.5312	25	52	49	49	22	3
CCC1=CC2=CC[C@H]3[C@@H]4CC[C@H](O)[C@@]4(C)CC[C@@H]3[C@]2(CC1)C=C	0	1.0486	1.09956	96.6257	60.8594	0	0	55	23	32	0	22	0	1	0	0	0	0	0	0	0	0.0826203	-0.0257517	-0.011694	-0.000836278	0.00390263	23.7745	26.3321	41.6642	50.3284	41.6642	2234.37	2787.69	4403.36	4849.31	3914.1	0	11.89	15.9949	-0.391967	0.0836485	5.72275	13.5225	26	58	55	55	23	3
CC1=CC2=CC[C@H]3[C@@H]4CC[C@H](O)[C@@]4(C)CC[C@@H]3[C@]2(CC1)C=C	0	1.3837	1.91463	91.7773	57.7658	0	0	52	22	30	0	21	0	1	0	0	0	0	0	0	0	0.08278	-0.0260401	-0.0114427	-0.000930235	0.00399148	22.7745	25.3321	40.6642	48.3284	39.6642	2142.67	2680.75	4255.06	4634.57	3688.29	0	11.89	15.9949	-0.391964	0.0836258	5.72153	13.4439	25	55	52	52	22	3
C[C@]1(O)CC[C@]2(C=C)[C@H]3CC[C@]4(C)[C@@H](O)CC[C@H]4[C@@H]3CC=C2C1	0	0.6782	0.459955	92.1178	59.9014	0	0	55	23	32	0	21	0	2	0	0	0	0	0	0	0	0.153683	-0.0410286	-0.0383983	0.0061271	0.00490334	24.5489	26.6642	44.6605	50.9926	42.3284	2187.35	2748.42	4418.57	4777.38	3841.61	0	11.89	15.9959	-0.392261	0.0837956	5.72108	13.4154	26	58	56	56	24	2
COC[C@@]1(CC[C@H]2[C@@H]3CCC4=CC(=O)CCC4=C3[C@H](C[C@]12C)c5ccc(\C=N\O)cc5)OC	0	1.7834	3.18052	133.677	76.9258	6	6	68	33	35	0	28	1	4	0	0	0	0	0	0	0	0.513082	-0.231845	-0.100094	0.154975	-0.130111	36.4579	39.3801	58.4908	71.0957	70.3175	3025.13	3793.98	5989.53	6877.8	6475.46	0	11.9	15.9979	-0.381521	0.20796	3.88643	13.3442	37	72	65	62	27	7
Cc1c(O)c(C)c2OC=C(C(=O)c2c1O)c3ccc(O)cc3	0	0.5056	0.255631	87.4849	43.2651	12	12	36	22	14	0	17	0	5	0	0	0	0	0	0	0	0.420352	-0.119611	0.0208465	-0.334988	0.351246	25.8723	25.9926	39.653	48.3097	43.5254	1488.74	1793.37	2641.06	2876.87	2339.83	0	11.85	15.9989	-0.36116	0.200672	4.82704	10.5047	24	38	30	24	10	8
Cc1c(nn(c2ccc(O)cc2)c1c3ccc(CCCN4CCCCC4)cc3)c5ccc(O)cc5	0	1.3838	1.9149	148.722	79.7082	23	26	68	35	33	0	30	3	2	0	0	0	0	0	0	0	0.274417	-0.090537	-0.0406418	-0.012078	-0.0209559	37.6289	41.0213	57.3226	58.6549	53.6584	2595.27	3065.33	4320.16	4437.27	4203.91	1	11.89	15.9959	-0.361398	0.0943443	4.83806	11.9163	39	72	61	46	13	11
Cc1c(nn(c2ccc(O)cc2)c1c3ccc(\C=C\C(=O)N4CCCCC4)cc3)c5ccc(O)cc5	0	1.3109	1.71846	151.019	77.843	23	26	65	36	29	0	30	3	3	0	0	0	0	0	0	0	0.377696	-0.171393	0.0285226	-0.0358407	-0.0378821	39.4033	42.3533	60.2081	62.6512	57.6546	2652.09	3144.06	4454.31	4605.92	4366.62	0	11.9942	15.9969	-0.361398	0.226577	4.83816	11.9294	40	69	56	41	12	13
Cc1c(nn(c2ccc(O)cc2)c1c3ccc(OCCN4CCCCC4)cc3)c5ccc(O)cc5	0	1.2157	1.47793	147.824	77.4166	23	26	66	35	31	0	29	3	3	0	0	0	0	0	0	0	0.423241	-0.164034	-0.108903	0.128485	-0.0965754	38.4033	41.6854	58.3188	59.7064	54.6546	2508.67	2967.27	4191.55	4298.71	4065.21	1	11.89	15.9969	-0.361398	0.0948328	4.83767	11.8672	39	70	59	44	13	11
O\N=C\c1ccc(cc1F)c2ccc(O)cc2	0	1.4162	2.00562	69.8134	32.8089	12	13	27	17	10	0	13	1	2	0	0	1	0	0	0	1	0.150796	-0.0353252	-0.0164677	-0.0415	0.0105087	20.411	19.6335	26.326	27.074	22.3369	940.871	1079.27	1439.3	1379.49	1015.69	0	11.85	18.9984	-0.360453	0.132633	3.85263	9.64823	18	28	21	14	4	7
CC(C)CNc1cc(\C=C\c2ccccc2)nc(NCC(C)C)n1	0	1.6779	2.81535	104.784	58.2702	12	12	52	24	28	0	20	4	0	0	0	0	0	0	0	0	0.241027	-0.213296	0.202279	-0.168123	0.0896234	25.4399	26.3295	34.437	31.3265	29.0494	1502.99	1655.91	2080.91	1991.17	1864.57	0	11.89	14.0061	-0.272632	0.202863	5.83245	9.84431	25	53	46	40	12	7
CC(C)CCc1cc(NCC(C)C)nc(OCC(C)C)n1	0	1.816	3.29786	86.7661	54.6926	6	6	52	21	31	0	17	3	1	0	0	0	0	0	0	0	0.335829	-0.296718	0.267001	-0.196788	0.0967726	22.8544	22.6613	29.9899	26.9902	26.5747	1191.23	1284.91	1589.47	1509.19	1487.7	0	11.89	15.9949	-0.313352	0.269189	5.66661	9.3604	21	52	49	46	15	3
CC(C)CNc1nc(CCc2ccccc2)cc(n1)N(C)CC(C)C	0	2.2499	5.06205	109.092	62.6974	12	12	57	25	32	0	21	4	0	0	0	0	0	0	0	0	0.270398	-0.23701	0.215185	-0.179411	0.124729	26.4399	27.4956	36.437	34.4927	33.0494	1607.91	1785.05	2289.83	2252.63	2157.08	0	11.89	14.0061	-0.262029	0.202565	5.83437	10.0585	26	58	52	46	14	6
CC(C)CNc1nc(CCc2cccc3ccccc23)cc(n1)N(C)CC(C)C	0	2.7943	7.80811	127.289	71.071	16	17	63	29	34	0	25	4	0	0	0	0	0	0	0	0	0.270395	-0.237015	0.215201	-0.179402	0.124731	30.4399	32.4956	44.437	44.4927	42.0494	2022.99	2307.46	3088.3	3140.15	2894.5	0	11.89	14.0061	-0.262038	0.202586	5.83694	10.3442	31	65	57	48	14	8
CC(C)CCc1cc(NCC(C)C)nc(n1)N(C)CC(C)C	0	1.3746	1.88953	93.6126	58.751	6	6	56	22	34	0	18	4	0	0	0	0	0	0	0	0	0.265217	-0.239142	0.239675	-0.194212	0.0943609	23.4399	23.4956	31.437	29.6589	30.0494	1374.4	1502.7	1910.04	1881.35	1885.06	0	11.89	14.0061	-0.272616	0.205045	5.84751	9.76828	22	56	53	50	16	3
CC(C)CNc1cc(NCc2ccccc2)nc(NCC(C)C)n1	0	1.2574	1.58105	101.191	58.277	12	12	53	24	29	0	19	5	0	0	0	0	0	0	0	0	0.293191	-0.261077	0.253586	-0.273919	0.241339	25.7999	26.6618	34.9632	31.9913	29.9632	1463.91	1610.74	2022.68	1931.78	1808.86	0	11.89	14.0071	-0.272765	0.203821	5.82184	9.50807	25	54	48	42	13	6
CC(C)CNc1cc(NCC(C)C)nc(NCC(C)C)n1	0	0.6225	0.387506	85.7226	54.3306	6	6	52	21	31	0	16	5	0	0	0	0	0	0	0	0	0.28935	-0.255354	0.247573	-0.270258	0.23247	22.7999	22.6618	29.9632	26.9913	26.6308	1234.79	1334.47	1653.4	1574.27	1549.63	0	11.89	14.0071	-0.27345	0.203806	5.81928	9.34878	21	52	49	46	15	3
CC(C)CCc1cc(NCc2cccc3ccccc23)nc(NCC(C)C)n1	0	2.4516	6.01034	121.581	67.9774	16	17	60	28	32	0	24	4	0	0	0	0	0	0	0	0	0.24457	-0.215697	0.199497	-0.154157	0.0821867	29.4399	31.3295	42.437	41.3265	38.548	1896.4	2151.73	2843.11	2838.58	2558.67	0	11.89	14.0061	-0.268528	0.202573	5.82707	10.246	30	62	54	45	13	8
CC(C)CCc1cc(NCc2ccccc2)nc(NCC(C)C)n1	0	1.9072	3.63741	103.384	59.6038	12	12	54	24	30	0	20	4	0	0	0	0	0	0	0	0	0.244571	-0.215698	0.199466	-0.154082	0.0821102	25.4399	26.3295	34.437	31.3265	29.3818	1483.87	1632.94	2051.33	1961.68	1836.56	0	11.89	14.0061	-0.268537	0.202552	5.8245	9.55553	25	55	49	43	13	6
CC(C)CCc1cc(NCC(C)C)nc(NCc2cccc3ccccc23)n1	0	2.4516	6.01034	121.581	67.9774	16	17	60	28	32	0	24	4	0	0	0	0	0	0	0	0	0.244874	-0.214948	0.199985	-0.163562	0.0864181	29.4399	31.3295	42.437	41.3265	38.548	1894.65	2149.31	2838.93	2832.21	2549.71	0	11.85	14.0061	-0.272645	0.202886	5.84801	10.3556	30	62	54	45	13	8
CC(C)CCc1cc(NCC(C)C)nc(NCc2ccccc2)n1	0	1.9072	3.63741	103.384	59.6038	12	12	54	24	30	0	20	4	0	0	0	0	0	0	0	0	0.244875	-0.214949	0.199953	-0.163492	0.0863263	25.4399	26.3295	34.437	31.3265	29.3818	1483.05	1631.8	2049.43	1958.89	1832.74	0	11.85	14.0061	-0.272632	0.202856	5.84545	9.55535	25	55	49	43	13	6
CCc1cc(NCC(C)C)nc(NCC(C)C)n1	0	0.4951	0.245124	75.095	46.3766	6	6	44	18	26	0	14	4	0	0	0	0	0	0	0	0	0.240739	-0.209942	0.193604	-0.149779	0.0740597	19.4399	19.3295	25.437	23.3265	21.8832	1034.86	1118.35	1386.51	1314.26	1220.18	0	11.89	14.0061	-0.272623	0.202522	5.63679	9.23245	18	44	41	38	12	3
CC(C)CNc1cc(CCc2cccc3ccccc23)nc(NCC(C)C)n1	0	2.0725	4.29526	121.979	67.9774	16	17	60	28	32	0	24	4	0	0	0	0	0	0	0	0	0.24278	-0.20885	0.193239	-0.154621	0.084053	29.4399	31.3295	42.437	41.3265	38.0494	1899.64	2156.27	2851.01	2850.44	2574	0	11.89	14.0061	-0.272655	0.202573	5.82704	10.3245	30	62	54	45	13	8
CC(C)CCc1cc(NCc2ccccc2)nc(NCc3ccccc3)n1	0	2.5421	6.46227	118.852	63.5502	18	18	55	27	28	0	23	4	0	0	0	0	0	0	0	0	0.248715	-0.220687	0.205821	-0.167886	0.094629	28.4399	30.3295	39.437	36.3265	32.7141	1712.58	1908.65	2419.77	2318.1	2094.66	0	11.85	14.0061	-0.26853	0.202871	5.88721	9.59561	29	57	48	39	11	9
CC(C)CCc1cc(NCC(C)C)nc(NCC(C)C)n1	0	1.2723	1.61875	87.9159	55.6574	6	6	53	21	32	0	17	4	0	0	0	0	0	0	0	0	0.240732	-0.20996	0.193598	-0.149684	0.0738487	22.4399	22.3295	29.437	26.3265	26.0494	1254.58	1356.44	1681.64	1603.51	1576.33	0	11.89	14.0061	-0.272633	0.202537	5.82194	9.51527	21	53	50	47	15	3
CCCCc1cc(NCCC)nc(NCCC)n1	0	-1.7001	2.89034	70.0032	46.3766	6	6	44	18	26	0	14	4	0	0	0	0	0	0	0	0	0.240856	-0.209744	0.192837	-0.148693	0.0724947	19.4399	19.3295	23.437	22.9942	23.0494	1007.44	1080.45	1303.59	1314.03	1245.68	0	11.89	14.0061	-0.272884	0.202513	5.18553	9.27949	18	44	41	38	12	3
CC(C)CNc1nc(CCc2ccccc2)cc(NCc3ccccc3)n1	0	2.3489	5.51733	119.265	63.5502	18	18	55	27	28	0	23	4	0	0	0	0	0	0	0	0	0.246622	-0.214583	0.19909	-0.159024	0.0923528	28.4399	30.3295	39.437	36.3265	32.3818	1714.94	1911.92	2425.22	2326.06	2104.85	0	11.89	14.0061	-0.268547	0.202567	5.82703	9.71565	29	57	48	39	11	9
CC(C)CNc1cc(CCc2ccccc2)nc(NCc3ccccc3)n1	0	2.163	4.67857	119.25	63.5502	18	18	55	27	28	0	23	4	0	0	0	0	0	0	0	0	0.246927	-0.213833	0.199578	-0.168434	0.0965691	28.4399	30.3295	39.437	36.3265	32.3818	1714.11	1910.78	2423.32	2323.27	2101.02	0	11.85	14.0061	-0.272642	0.202871	5.84795	9.71564	29	57	48	39	11	9
CC(C)CNc1nc(NCc2ccccc2)cc(\C=C\c3ccccc3)n1	0	2.3128	5.34904	120.252	62.2166	18	18	53	27	26	0	23	4	0	0	0	0	0	0	0	0	0.244866	-0.219031	0.208185	-0.172306	0.0982697	28.4399	30.3295	39.437	36.3265	32.3818	1732.68	1932.99	2451.64	2350.99	2127.37	0	11.85	14.0061	-0.268536	0.202886	5.83496	9.88439	29	55	45	36	10	10
CC(C)CNc1cc(\C=C\c2ccccc2)nc(NCc3ccccc3)n1	0	2.3128	5.34904	120.252	62.2166	18	18	53	27	26	0	23	4	0	0	0	0	0	0	0	0	0.24517	-0.218281	0.208671	-0.181716	0.102488	28.4399	30.3295	39.437	36.3265	32.3818	1731.86	1931.85	2449.74	2348.19	2123.54	0	11.89	14.0061	-0.272632	0.203175	5.84535	9.88439	29	55	45	36	10	10
CC(C)CNc1cc(CCc2ccccc2)nc(NCC(C)C)n1	0	1.5281	2.33509	103.782	59.6038	12	12	54	24	30	0	20	4	0	0	0	0	0	0	0	0	0.242783	-0.208845	0.193223	-0.154629	0.0840505	25.4399	26.3295	34.437	31.3265	29.0494	1485.4	1635.07	2054.88	1966.85	1842.93	0	11.89	14.0061	-0.272643	0.202551	5.82447	9.67557	25	55	49	43	13	6
NC(=N)N\N=C\C1=C(Cl)c2ccccc2CC1	0	1.2742	1.62359	70.8118	36.3683	6	6	30	17	13	0	12	4	0	0	0	0	1	0	0	1	0.149844	-0.0728876	-0.0239143	0.0281893	-0.0120659	26.1529	20.9765	29.482	33.0256	28.2947	1180.39	1352.83	1819.85	1779.74	1291.31	3	11.9985	34.9694	-0.27819	0.162381	4.99522	11.0323	18	31	25	22	9	6
CC#C[C@]1(O)CC[C@H]2[C@@H]3CCC4=CC(=O)CCC4=C3[C@H](C[C@]12C)c5ccc(cc5)N(C)C	0	2.7646	7.64301	135.974	77.0818	6	6	67	32	35	0	29	1	2	0	0	0	0	0	0	0	0.312627	-0.123357	-0.0453092	0.027701	-0.0312157	33.9089	37.1627	57.9928	67.657	62.8266	3009.21	3759.61	5923.18	6696.85	6207.7	0	11.9	15.9959	-0.376871	0.207949	4.80937	13.3083	36	71	64	61	26	6
CC(C)OC(=O)C1=CN(CC(C)(C)c2c1[nH]c3ccccc23)C(=O)c4ccc(F)c(F)c4	0	1.1967	1.43209	126.386	65.723	15	16	56	32	24	0	25	2	3	0	0	2	0	0	0	2	0.634147	-0.329793	0.0725746	-0.129664	0.246356	38.0475	38.3228	59.4788	68.8122	70.1392	2458.95	3002.99	4535.71	5221.27	5137.28	0	11.89	18.9994	-0.309103	0.29616	4.03538	12.4258	35	59	49	40	16	10
C(CN1CCC1)Oc2ccc(cc2)C3=C(CCOc4ccccc34)c5ccccc5	0	2.537	6.43637	132.802	68.2274	18	18	57	30	27	0	27	1	2	0	0	0	0	0	0	0	0.388149	-0.195759	-0.0905974	0.150461	-0.0593359	31.9089	35.8269	46.3249	51.546	50.1587	2285.3	2713.88	3716.69	4283.56	3992.73	1	11.9943	15.9959	-0.345308	0.0840681	5.99095	12.8875	34	61	51	42	15	10
Oc1ccc(cc1)C2=C(c3ccc(OCCN4CCC4)cc3)c5ccccc5OCC2	0	1.9739	3.89628	134.407	69.0294	18	18	58	31	27	0	27	1	3	0	0	0	0	0	0	0	0.443543	-0.213104	-0.100826	0.148633	-0.0569189	33.6834	37.159	48.9891	54.2102	51.4908	2330.53	2772.95	3821.17	4398.04	4076.7	1	11.9	15.9969	-0.360582	0.0876511	4.88366	12.9022	35	62	52	43	16	10
COc1ccc2C(=C(CCOc2c1)c3ccc(O)cc3)c4ccc(OCCN5CCC5)cc4	0	1.4753	2.17651	141.05	72.925	18	18	62	33	29	0	28	1	4	0	0	0	0	0	0	0	0.595846	-0.295072	-0.103426	0.105864	0.0692564	36.4579	39.8232	52.6533	58.8744	56.5974	2451.54	2920.74	4055.42	4703.29	4397.33	1	11.9	15.9979	-0.360638	0.0894087	4.883	12.9709	37	66	56	47	18	10
COc1ccc2C(=C(CCOc2c1)c3ccc(O)cc3)c4ccc(OCCN5CCCC5)cc4	0	1.1873	1.40968	143.962	76.0186	18	18	65	34	31	0	29	1	4	0	0	0	0	0	0	0	0.594981	-0.296364	-0.102033	0.105735	0.0706872	37.4579	40.8232	55.8195	59.8744	57.5974	2549.29	3024.72	4261.93	4795.12	4487.32	1	11.9	15.9979	-0.36064	0.0894689	4.88304	12.9737	38	69	59	50	19	10
Oc1ccc(cc1)C2=C(c3ccc(OCCN4CCCC4)cc3)c5ccc(O)cc5OCC2	0	1.1228	1.26068	138.924	72.925	18	18	62	33	29	0	28	1	4	0	0	0	0	0	0	0	0.499889	-0.226932	-0.107532	0.0954753	0.0149077	36.4579	39.4911	54.8195	57.8744	55.5974	2477.8	2942.76	4146.35	4628.93	4308.89	1	11.9	15.9979	-0.361355	0.0891392	4.88415	12.9344	37	66	56	47	18	10
Fc1ccc2C(=C(CCOc2c1)c3ccccc3)c4ccc(OCCN5CCCC5)cc4	0	2.1588	4.66042	135.841	71.2112	18	18	60	32	28	0	28	1	2	0	0	1	0	0	0	1	0.453482	-0.211505	-0.0994972	0.0935726	0.0179289	35.411	38.4087	52.6547	55.7096	54.8476	2396.83	2842.78	3982.32	4446.78	4157.11	1	11.85	18.9984	-0.34525	0.227071	4.28476	12.8846	36	64	54	45	17	10
Oc1ccc(cc1)C2=C(c3ccc(OCCN4CCCC4)cc3)c5ccc(F)cc5OCC2	0	1.5957	2.54626	137.446	72.0132	18	18	61	33	28	0	28	1	3	0	0	1	0	0	0	1	0.508468	-0.229126	-0.109062	0.0916677	0.0200142	37.1854	39.7408	55.3189	58.3738	56.1797	2442.06	2901.86	4086.82	4561.29	4241.13	1	11.85	18.9984	-0.360587	0.227084	4.28522	12.8993	37	65	55	46	18	10
Oc1cccc(c1)C2=C(c3ccc(OCCN4CCCC4)cc3)c5ccc(F)cc5OCC2	0	1.5957	2.54626	137.446	72.0132	18	18	61	33	28	0	28	1	3	0	0	1	0	0	0	1	0.508433	-0.229277	-0.109587	0.0928539	0.0331594	37.1854	39.7408	55.3189	58.3738	57.5118	2448.12	2911.05	4100.56	4581.75	4304.37	1	11.85	18.9984	-0.360567	0.227084	4.28568	12.914	37	65	55	46	18	10
Fc1ccc(cc1)C2=C(c3ccc(OCCN4CCCC4)cc3)c5ccc(F)cc5OCC2	0	2.0686	4.27911	135.969	71.1014	18	18	60	33	27	0	28	1	2	0	0	2	0	0	0	2	0.516867	-0.231705	-0.110595	0.0914565	0.0202157	37.913	39.9905	55.8182	58.8732	56.4294	2409.82	2866.1	4037.32	4511.53	4196.05	1	11.9	18.9994	-0.34525	0.126578	4.12861	12.8818	37	64	54	45	18	10
Oc1ccc(cc1)C2=C(c3ccc(OCCN4CCCCC4)cc3)c5ccc(F)cc5OCC2	0	1.3077	1.71008	140.358	75.1068	18	18	64	34	30	0	29	1	3	0	0	1	0	0	0	1	0.508359	-0.229563	-0.110303	0.0930713	0.0198849	38.1854	40.7408	56.3189	61.5399	57.1797	2521.56	2984.54	4177.01	4752.01	4319.24	1	11.85	18.9984	-0.360589	0.227093	4.28526	12.9008	38	68	58	49	19	10
Oc1ccc(cc1)C2=C(CCOc3cc(F)ccc23)c4ccc(OCCN5CCCC5)cc4	0	1.5957	2.54626	137.446	72.0132	18	18	61	33	28	0	28	1	3	0	0	1	0	0	0	1	0.508469	-0.229123	-0.109007	0.0919926	0.0207025	37.1854	39.7408	55.3189	58.3738	56.1797	2440.49	2899.59	4082.41	4553.77	4227.1	1	11.85	18.9984	-0.360587	0.227084	4.28395	12.8586	37	65	55	46	18	10
C\C(=C(\Cl)/c1ccccc1)\C=N\NC(=N)N	0	1.987	3.94817	67.8032	34.6083	6	6	29	16	13	0	11	4	0	0	0	0	1	0	0	1	0.148604	-0.0727939	-0.022355	0.0204244	-0.00123309	25.1529	18.9765	25.482	28.0256	23.1768	988.543	1074.44	1321.1	1242	994.088	3	11.89	34.9689	-0.278189	0.162347	4.9801	10.8598	16	29	23	20	7	6
NC(=N)N\N=C\C1=C(Cl)c2ccccc2CCC1	0	0.9862	0.97259	73.7234	39.4619	6	6	33	18	15	0	13	4	0	0	0	0	1	0	0	1	0.149393	-0.0734811	-0.0237997	0.027508	-0.00603902	27.1529	21.9765	30.482	37.0256	34.2465	1303.9	1487.39	1975.19	2228.27	1624.01	3	11.9985	34.9694	-0.278191	0.162387	5.00655	11.3949	19	34	28	25	10	6
COc1cc2oc(cc2cc1O)c3ccc(O)cc3O	0	-0.3522	0.124045	81.5245	38.4115	15	17	32	20	12	0	15	0	5	0	0	0	0	0	0	0	0.447527	-0.168402	-0.0660587	-0.0593848	0.128622	23.8723	24.3246	35.9851	37.0917	32.6443	1183.75	1411.2	2034.57	1930.15	1563.24	0	11.85	15.9989	-0.361047	0.196744	4.84573	9.62207	22	34	27	17	5	7
COc1cc(O)c2c(C=O)c(oc2c1)c3ccc(O)cc3O	0	-0.7402	0.547896	86.5983	40.9735	15	17	34	22	12	0	16	0	6	0	0	0	0	0	0	0	0.584555	-0.20629	0.000387872	-0.268912	0.334579	26.6468	26.6567	39.3172	43.6456	45.964	1354.89	1639.65	2416.69	2464.54	2188.37	0	11.9962	16.0008	-0.385715	0.15336	4.39846	10.1361	24	36	28	18	6	8
CC(=CCc1c(O)c(CC(O)C(=C)C)c(O)c2C(=O)C(=COc12)c3ccc(O)c(O)c3)C	0	1.2415	1.54132	128.201	66.9506	12	12	58	32	26	0	25	0	7	0	0	0	0	0	0	0	0.576874	-0.155017	-0.0234632	-0.278053	0.283753	37.4213	36.6567	54.9814	66.7447	66.1821	2297.78	2734.84	3971.24	4495.99	4276.11	0	11.85	16.001	-0.388012	0.200748	4.95005	11.2107	34	60	50	44	18	10
CC(=CCc1c(O)c2C(=O)C(=COc2c3CC(Oc13)C(C)(C)O)c4ccc(O)c(O)c4)C	0	0.6439	0.414607	126.881	66.9506	12	12	58	32	26	0	25	0	7	0	0	0	0	0	0	0	0.660502	-0.176449	-0.122308	-0.250333	0.4369	37.4213	37.9888	59.9777	68.1871	67.85	2359.1	2869.93	4331.88	4705.37	4563.24	0	11.85	16.001	-0.38732	0.200759	4.94947	11.1364	35	61	52	46	20	9
CC(=CCc1c(O)c(CC(O)C(=C)C)c2OC=C(C(=O)c2c1O)c3ccc(O)c(O)c3)C	0	1.2415	1.54132	128.201	66.9506	12	12	58	32	26	0	25	0	7	0	0	0	0	0	0	0	0.576895	-0.155	-0.0242534	-0.285513	0.268496	37.4213	36.6567	54.9814	66.7447	66.1821	2298.44	2735.92	3973.5	4499.52	4281.71	0	11.85	16.001	-0.388012	0.200748	4.95005	11.2107	34	60	50	44	18	10
CC[C@@]12C[C@H](O)[C@@](O)(C[C@H]1CCc3cc(O)ccc23)c4ccccc4	0	0.4748	0.225435	105.509	58.4626	12	12	51	25	26	0	22	0	3	0	0	0	0	0	0	0	0.220922	-0.0493151	-0.0913155	0.0316425	0.00216451	27.3234	28.9963	45.3246	54.7633	50.653	2098.45	2591.64	4015.34	4535.17	3862.02	0	11.89	15.9969	-0.389363	0.116552	5.09038	12.9946	28	54	48	42	16	6
CC[C@@]12CC[C@@](O)(C[C@H]1CCc3cc(OCc4ccncc4)ccc23)C#CC	0	0.7625	0.581406	118.547	66.041	12	12	57	28	29	0	25	1	2	0	0	0	0	0	0	0	0.329359	-0.161033	-0.0214344	0.0676806	-0.123957	29.9089	32.3286	47.3249	52.4908	47.4908	2146.09	2583.87	3844.02	4175.95	3511.92	0	11.89	15.9959	-0.377174	0.126262	5.24118	12.8132	31	60	53	47	18	6
CC[C@@]12CC[C@@](O)(C[C@H]1CCc3cc(O)ccc23)C#CC	0	1.2657	1.602	88.3278	51.047	6	6	45	21	24	0	19	0	2	0	0	0	0	0	0	0	0.15814	-0.0542395	-0.0401007	0.0322745	-0.0155546	22.5489	23.6642	36.6605	41.6605	37.6605	1672.14	2039.1	3121.76	3405.28	2736.77	0	11.89	15.9959	-0.377182	0.126169	5.08196	12.7252	23	47	43	40	16	3
CC#C[C@@]1(O)CC[C@]2(CC=C)[C@H](CCc3cc(O)ccc23)C1	0	1.9875	3.95016	92.8791	52.807	6	6	46	22	24	0	20	0	2	0	0	0	0	0	0	0	0.159891	-0.0542737	-0.0406995	0.0350901	-0.0111918	23.5489	24.6642	37.6605	42.6605	40.6605	1778.62	2164.9	3302.36	3639.71	3073.96	0	11.79	15.9959	-0.377184	0.126347	5.09442	13.124	24	48	43	40	16	4
Oc1ccc2C(=C(Cc3ccccc3)C(=O)Oc2c1)C(F)(F)F	0	2.9455	8.67597	85.6103	41.3317	12	12	34	23	11	0	17	0	3	0	0	3	0	0	0	3	0.568025	-0.345963	0.186403	0.034679	-0.341676	29.8295	28.0737	46.0185	44.4795	49.4126	1371.38	1639.75	2357.43	2460.61	2202.55	0	11.9974	19.0013	-0.360384	0.437872	4.20271	10.4225	25	36	28	22	11	8
Cc1cccc(SCC2=CC(=O)Oc3cc(O)ccc23)n1	0	1.617	2.61469	89.1201	43.2343	12	12	34	21	13	0	16	1	3	1	0	0	0	0	0	0	0.398956	-0.226929	0.0725069	-0.0375647	0.00072356	29.8111	28.0003	40.7186	40.3361	37.2821	1521.64	1764.84	2401.25	2363.35	1913.62	0	11.89	31.9721	-0.360378	0.291367	4.66935	11.3278	23	36	28	22	9	8
Cn1cc(nn1)[C@]2(O)CC[C@H]3[C@@H]4CCc5cc(O)ccc5[C@H]4CC[C@]23C	0	0.2604	0.0678082	102.397	59.8674	11	11	53	26	27	0	21	3	2	0	0	0	0	0	0	0	0.217628	-0.0339142	-0.0807805	-0.0238954	0.0630464	28.6289	31.8827	51.0175	56.709	50.7647	2237.31	2818.25	4496.61	4777.94	4064.93	0	11.9933	15.9959	-0.382435	0.11596	5.04313	12.6266	30	57	52	46	19	5
COc1cc2[C@H]3CC[C@@]4(C)[C@@H](CCC4=O)[C@@H]3CCc2cc1O	0	0.5106	0.260712	87.8172	51.849	6	6	46	22	24	0	19	0	3	0	0	0	0	0	0	0	0.33395	-0.128583	-0.0888076	0.0909236	-0.0213289	24.3234	26.3284	40.9926	47.4312	37.3246	1775.78	2208.4	3431.87	3600.79	2804.69	0	11.89	15.9969	-0.358119	0.13903	4.99472	11.4718	25	49	45	42	18	4
C[C@]12CC[C@H]3[C@@H](CCc4cc(O)c(Cl)cc34)[C@@H]1CCCC2=O	0	1.0899	1.18788	88.8015	52.5602	6	6	45	22	23	0	19	0	2	0	0	0	1	0	0	1	0.208335	-0.0465764	-0.0753892	0.0234123	0.0106497	31.2619	27.616	44.2319	53.8281	41.564	1914.26	2366.86	3640.11	3957.94	3103.88	0	11.9985	34.9694	-0.358668	0.147187	5.40131	11.7067	25	48	44	41	18	4
COc1cc2[C@H]3CC[C@@]4(C)[C@@H](CCCC4=O)[C@@H]3CCc2cc1O	0	0.2226	0.0495508	90.7288	54.9426	6	6	49	23	26	0	20	0	3	0	0	0	0	0	0	0	0.333934	-0.128692	-0.0897556	0.091602	-0.0227745	25.3234	27.3284	41.9926	50.4312	41.6567	1886.66	2333.66	3592.01	3951.22	3146.43	0	11.89	15.9969	-0.358121	0.139027	4.99756	11.6534	26	52	48	45	19	4
Oc1ccc2C3=C(CCOc2c1)c4ccc(O)cc4O[C@@H]3c5ccc(OCCN6CCCCC6)cc5	0	0.1835	0.0336722	146.18	78.5806	18	18	67	36	31	0	30	1	5	0	0	0	0	0	0	0	0.644285	-0.300034	-0.107975	0.095975	0.0318558	40.2323	44.1553	63.1478	71.0331	67.3644	2775.46	3351.12	4870.98	5608.89	5129.63	1	11.85	15.999	-0.361308	0.191756	5.03126	12.6493	41	72	62	53	22	10
Oc1ccc2C3=C(CCOc2c1)c4ccc(O)cc4O[C@@H]3c5ccc(OCCN6CCCC6)cc5	0	0.4715	0.222312	143.269	75.487	18	18	64	35	29	0	29	1	5	0	0	0	0	0	0	0	0.644394	-0.299597	-0.106734	0.0945714	0.0319851	39.2323	43.1553	62.1478	67.8669	66.3644	2696.02	3268.51	4780.89	5418.43	5051.9	1	11.85	15.999	-0.361308	0.191744	5.03124	12.6485	40	69	59	50	21	10
Oc1ccc2C3=C(CCOc2c1)c4ccc(O)cc4O[C@@H]3c5ccc(OCCN6CCSCC6)cc5	0	1.6613	2.75992	154.663	78.387	18	18	65	36	29	0	29	1	5	1	0	0	0	0	0	0	0.676685	-0.316719	-0.152396	0.159364	0.0284431	46.3601	47.4949	66.4874	72.9804	69.0342	2894.84	3475.01	5014.02	5724.06	5197.21	1	11.85	31.9721	-0.361308	0.19176	5.03129	12.6501	41	70	60	51	22	10
Oc1ccc2C3=C(CCOc2c1)c4ccc(O)cc4O[C@@H]3c5ccc(OCCN6CCOCC6)cc5	0	0.9166	0.840156	148.489	76.289	18	18	65	36	29	0	29	1	6	0	0	0	0	0	0	0	0.826999	-0.397556	-0.218809	0.260458	0.0203986	41.0068	44.8195	63.812	71.4204	67.6965	2721.47	3294	4803.85	5555.37	5095.3	1	11.85	16	-0.378255	0.191772	5.03125	12.6489	41	70	60	51	22	10
Oc1ccc2C3=C(CCOc2c1)c4ccc(O)cc4O[C@@H]3c5ccc(OCCN6CCCCCC6)cc5	0	-0.1045	0.0109203	149.092	81.6742	18	18	70	37	33	0	31	1	5	0	0	0	0	0	0	0	0.644277	-0.300088	-0.108408	0.0964554	0.0318503	41.2323	45.1553	64.1478	75.1993	68.3644	2866.47	3445.44	4973.16	5884.3	5216.02	1	11.85	15.999	-0.361308	0.191768	5.03129	12.65	42	75	65	56	23	10
Oc1ccc2C3=C(CCOc2c1)c4ccc(O)cc4O[C@H]3c5ccc(OCCN6CCCCCC6)cc5	0	-0.1045	0.0109203	149.092	81.6742	18	18	70	37	33	0	31	1	5	0	0	0	0	0	0	0	0.644277	-0.300088	-0.108408	0.0964554	0.0318503	41.2323	45.1553	64.1478	75.1993	68.3644	2866.47	3445.44	4973.16	5884.3	5216.02	1	11.85	15.999	-0.361308	0.191768	5.03129	12.65	42	75	65	56	23	10
Oc1ccc2C3=C(CCOc2c1)c4ccc(O)cc4O[C@H]3c5ccc(OCCN6CCCC6)cc5	0	0.4715	0.222312	143.269	75.487	18	18	64	35	29	0	29	1	5	0	0	0	0	0	0	0	0.644394	-0.299597	-0.106734	0.0945714	0.0319851	39.2323	43.1553	62.1478	67.8669	66.3644	2696.02	3268.51	4780.89	5418.43	5051.9	1	11.85	15.999	-0.361308	0.191744	5.03124	12.6485	40	69	59	50	21	10
Oc1ccc2C3=C(CCOc2c1)c4ccc(O)cc4O[C@@H]3c5ccc(OCCCN6C(=O)CCC6=O)cc5	0	0.0344	0.00118336	149.516	77.5174	18	18	65	38	27	0	30	1	7	0	0	0	0	0	0	0	0.854234	-0.399839	0.0867723	-0.268544	0.28554	43.7813	46.8195	68.9189	76.8043	71.5262	2816.35	3416.49	5007.52	5696.32	5211.21	0	11.9	16.001	-0.361308	0.21112	4.59237	12.6481	43	70	58	49	22	12
CN(C)CCOc1ccc(cc1)[C@H]2Oc3cc(O)ccc3C4=C2c5ccc(O)cc5OCC4	0	1.2289	1.5102	139.415	70.6334	18	18	60	33	27	0	27	1	5	0	0	0	0	0	0	0	0.648062	-0.311547	-0.0922244	0.0956276	0.0142932	37.2323	40.1553	57.8155	65.8669	64.3644	2528.72	3060.03	4493.71	5259.01	4894.71	1	11.85	15.999	-0.361308	0.191718	5.03118	12.6465	37	64	54	45	18	10
Oc1ccc2C3=C(CCOc2c1)c4ccc(F)cc4O[C@@H]3c5ccc(OCCN6CCCCCC6)cc5	0	0.3684	0.135719	147.614	80.7624	18	18	69	37	32	0	31	1	4	0	0	1	0	0	0	1	0.652856	-0.302283	-0.109944	0.0926426	0.0372326	41.9599	45.405	64.6472	75.6987	68.9467	2830.24	3403.65	4911.21	5814.36	5144.01	1	11.85	18.9984	-0.360524	0.227153	4.29956	12.6324	42	74	64	55	23	10
Oc1ccc2C3=C(CCOc2c1)c4ccc(O)cc4O[C@H]3c5ccc(OCCN6CCCCC6)cc5	0	0.1835	0.0336722	146.18	78.5806	18	18	67	36	31	0	30	1	5	0	0	0	0	0	0	0	0.644285	-0.300034	-0.107975	0.095975	0.0318558	40.2323	44.1553	63.1478	71.0331	67.3644	2775.46	3351.12	4870.98	5608.89	5129.63	1	11.85	15.999	-0.361308	0.191756	5.03126	12.6493	41	72	62	53	22	10
Oc1ccc2C3=C(CCOc2c1)c4ccccc4O[C@H]3c5ccc(OCCN6CCCCC6)cc5	0	0.7466	0.557412	144.575	77.7786	18	18	66	35	31	0	30	1	4	0	0	0	0	0	0	0	0.587073	-0.287497	-0.0998099	0.149042	-0.0416663	38.4579	42.8232	60.4836	68.3689	64.2578	2725.41	3284.31	4750.49	5468.49	4979.54	1	11.85	15.9979	-0.360519	0.191734	5.03085	12.6346	40	71	61	52	21	10
COc1ccc2C3=C(CCOc2c1)c4ccc(O)cc4O[C@H]3c5ccc(OCCN6CCCCC6)cc5	0	0.248	0.061504	151.218	81.6742	18	18	70	37	33	0	31	1	5	0	0	0	0	0	0	0	0.739377	-0.369463	-0.10245	0.106244	0.0863567	41.2323	45.4874	64.1478	73.0331	69.3644	2846.84	3433.04	4986.75	5775.26	5308.67	1	11.85	15.999	-0.360572	0.191793	4.87914	12.6886	42	75	65	56	23	10
Oc1ccc2C3=C(CCOc2c1)c4ccccc4O[C@H]3c5ccc(OCCN6CCCCCC6)cc5	0	0.4586	0.210314	147.487	80.8722	18	18	69	36	33	0	31	1	4	0	0	0	0	0	0	0	0.587065	-0.287552	-0.100243	0.149522	-0.0416718	39.4579	43.8232	61.4836	72.5351	65.2578	2816.41	3378.63	4852.66	5743.88	5065.91	1	11.85	15.9979	-0.360521	0.191745	5.03087	12.6353	41	74	64	55	22	10
Oc1ccc2C3=C(CCOc2c1)c4ccc(O)cc4O[C@@H]3c5ccc(OCCN6C(=O)CCC6=O)cc5	0	0.3224	0.103942	146.605	74.4238	18	18	62	37	25	0	29	1	7	0	0	0	0	0	0	0	0.861449	-0.401141	0.0454494	-0.110802	-0.0457077	42.7813	45.8195	67.9189	75.8595	70.8031	2757.94	3358.05	4949.15	5639.19	5158.02	0	11.9	16.001	-0.361308	0.211185	4.58199	12.6492	42	67	55	46	21	12
COC(=O)COc1ccc(cc1)C2Oc3cc(O)ccc3C4=C2c5ccc(O)cc5OCC4	0	0.7973	0.635687	132.249	66.0434	18	18	55	33	22	0	26	0	7	0	0	0	0	0	0	0	0.857657	-0.425521	-0.131735	0.175583	-0.00350686	38.4213	40.653	59.0879	68.1945	64.5303	2445.65	2980.78	4411.95	5206.75	4820.42	0	11.9	16.001	-0.361308	0.287936	3.95309	12.6428	37	59	48	39	17	11
CCN(CC)CCOc1ccc(cc1)[C@H]2Oc3ccccc3C4=C2c5ccc(O)cc5OCC4	0	2.2928	5.25693	146.397	76.0186	18	18	65	34	31	0	29	1	4	0	0	0	0	0	0	0	0.587183	-0.28742	-0.1013	0.15037	-0.0411775	37.4579	40.8232	57.4836	67.2027	64.2578	2619.12	3143.26	4547.35	5341.83	4918.23	1	11.85	15.9979	-0.360518	0.191721	5.03083	12.6342	38	69	59	50	19	10
CCN(CC)CCOc1ccc(cc1)[C@H]2Oc3cc(F)ccc3C4=C2c5ccc(O)cc5OCC4	0	2.2026	4.85145	146.524	75.9088	18	18	65	35	30	0	29	1	4	0	0	1	0	0	0	1	0.652974	-0.302151	-0.111001	0.0934902	0.0377268	39.9599	42.405	60.6472	70.3663	67.9467	2632.95	3168.28	4605.9	5412.31	4996.33	1	11.85	18.9984	-0.36052	0.227133	4.2995	12.6314	39	69	59	50	20	10
Oc1ccc2C3=C(CCOc2c1)c4ccc(F)cc4O[C@H]3c5ccc(OCCN6CCCCCC6)cc5	0	0.3684	0.135719	147.614	80.7624	18	18	69	37	32	0	31	1	4	0	0	1	0	0	0	1	0.652856	-0.302283	-0.109944	0.0926426	0.0372326	41.9599	45.405	64.6472	75.6987	68.9467	2830.24	3403.65	4911.21	5814.36	5144.01	1	11.85	18.9984	-0.360524	0.227153	4.29956	12.6324	42	74	64	55	23	10
CC(C)N(CCOc1ccc(cc1)[C@H]2Oc3cc(O)ccc3C4=C2c5ccc(O)cc5OCC4)C(C)C	0	1.1287	1.27396	158.412	83.0078	18	18	72	37	35	0	31	1	5	0	0	0	0	0	0	0	0.642532	-0.291319	-0.123114	0.0979585	0.0479241	41.2323	44.1553	64.4802	73.8669	72.3644	2860.76	3432.01	4989.06	5810.63	5372.27	1	11.85	15.999	-0.361308	0.191768	5.03133	12.6514	41	76	66	57	22	10
CC(C)N(CCOc1ccc(cc1)[C@@H]2Oc3cc(O)ccc3C4=C2c5ccc(O)cc5OCC4)C(C)C	0	1.1287	1.27396	158.412	83.0078	18	18	72	37	35	0	31	1	5	0	0	0	0	0	0	0	0.642532	-0.291319	-0.123114	0.0979585	0.0479241	41.2323	44.1553	64.4802	73.8669	72.3644	2860.76	3432.01	4989.06	5810.63	5372.27	1	11.85	15.999	-0.361308	0.191768	5.03133	12.6514	41	76	66	57	22	10
Oc1ccc2C3=C(CCOc2c1)c4ccccc4O[C@@H]3c5ccc(OCCN6CCCCC6)cc5	0	0.7466	0.557412	144.575	77.7786	18	18	66	35	31	0	30	1	4	0	0	0	0	0	0	0	0.587073	-0.287497	-0.0998099	0.149042	-0.0416663	38.4579	42.8232	60.4836	68.3689	64.2578	2725.41	3284.31	4750.49	5468.49	4979.54	1	11.85	15.9979	-0.360519	0.191734	5.03085	12.6346	40	71	61	52	21	10
COc1ccc2C3=C(CCOc2c1)c4ccc(O)cc4O[C@@H]3c5ccc(OCCN6CCCCC6)cc5	0	0.248	0.061504	151.218	81.6742	18	18	70	37	33	0	31	1	5	0	0	0	0	0	0	0	0.739377	-0.369463	-0.10245	0.106244	0.0863567	41.2323	45.4874	64.1478	73.0331	69.3644	2846.84	3433.04	4986.75	5775.26	5308.67	1	11.85	15.999	-0.360572	0.191793	4.87914	12.6886	42	75	65	56	23	10
Oc1ccc2C3=C(CCOc2c1)c4ccc(O)cc4O[C@H]3c5ccc(OCCN6C(=O)CCC6=O)cc5	0	0.3224	0.103942	146.605	74.4238	18	18	62	37	25	0	29	1	7	0	0	0	0	0	0	0	0.861449	-0.401141	0.0454494	-0.110802	-0.0457077	42.7813	45.8195	67.9189	75.8595	70.8031	2757.94	3358.05	4949.15	5639.19	5158.02	0	11.9	16.001	-0.361308	0.211185	4.58199	12.6492	42	67	55	46	21	12
Oc1ccc2C3=C([C@@H](Oc2c1)c4ccc(OCCN5CCCCC5)cc4)c6ccccc6OCC3	0	0.7466	0.557412	144.575	77.7786	18	18	66	35	31	0	30	1	4	0	0	0	0	0	0	0	0.587077	-0.287478	-0.0998104	0.147902	-0.0479318	38.4579	42.8232	60.4836	68.3689	64.2578	2726.07	3285.41	4752.46	5470.08	4987.24	1	11.85	15.9979	-0.360519	0.19175	5.05406	12.6198	40	71	61	52	21	10
COc1ccc2C3=C([C@@H](Oc2c1)c4ccc(OCCN5CCCCC5)cc4)c6ccc(O)cc6OCC3	0	0.248	0.061504	151.218	81.6742	18	18	70	37	33	0	31	1	5	0	0	0	0	0	0	0	0.739377	-0.369466	-0.102474	0.106194	0.0870832	41.2323	45.4874	64.1478	73.0331	69.3644	2847.58	3434.22	4989.41	5777.18	5312.33	1	11.85	15.999	-0.360572	0.191776	4.89075	12.6689	42	75	65	56	23	10
CCN(CC)CCOc1ccc(cc1)[C@@H]2Oc3cc(F)ccc3C4=C2c5ccc(O)cc5OCC4	0	2.2026	4.85145	146.524	75.9088	18	18	65	35	30	0	29	1	4	0	0	1	0	0	0	1	0.652974	-0.302151	-0.111001	0.0934902	0.0377268	39.9599	42.405	60.6472	70.3663	67.9467	2632.95	3168.28	4605.9	5412.31	4996.33	1	11.85	18.9984	-0.36052	0.227133	4.2995	12.6314	39	69	59	50	20	10
CN1CCN(CCOc2ccc(cc2)[C@H]3Oc4cc(O)ccc4C5=C3c6ccc(O)cc6OCC5)CC1	0	1.1862	1.40707	155.465	80.3474	18	18	69	37	32	0	30	2	5	0	0	0	0	0	0	0	0.744561	-0.367832	-0.164437	0.218806	-0.00832938	41.5923	45.6538	65.4802	73.2269	68.6968	2847.07	3435.32	5003.52	5734.39	5202.6	2	11.85	15.999	-0.361308	0.191773	5.03127	12.6495	42	74	64	55	23	10
CCN(CC)CCOc1ccc(cc1)[C@@H]2Oc3ccccc3C4=C2c5ccc(O)cc5OCC4	0	2.2928	5.25693	146.397	76.0186	18	18	65	34	31	0	29	1	4	0	0	0	0	0	0	0	0.587183	-0.28742	-0.1013	0.15037	-0.0411775	37.4579	40.8232	57.4836	67.2027	64.2578	2619.12	3143.26	4547.35	5341.83	4918.23	1	11.85	15.9979	-0.360518	0.191721	5.03083	12.6342	38	69	59	50	19	10
COc1ccc2C3=C([C@H](Oc2c1)c4ccc(OCCN5CCCCC5)cc4)c6ccc(O)cc6OCC3	0	0.248	0.061504	151.218	81.6742	18	18	70	37	33	0	31	1	5	0	0	0	0	0	0	0	0.739377	-0.369466	-0.102474	0.106194	0.0870832	41.2323	45.4874	64.1478	73.0331	69.3644	2847.58	3434.22	4989.41	5777.18	5312.33	1	11.85	15.999	-0.360572	0.191776	4.89075	12.6689	42	75	65	56	23	10
Oc1ccc2C3=C(CCOc2c1)c4ccc(O)cc4O[C@H]3c5ccc(OCCN6CCOCC6)cc5	0	0.9166	0.840156	148.489	76.289	18	18	65	36	29	0	29	1	6	0	0	0	0	0	0	0	0.826999	-0.397556	-0.218809	0.260458	0.0203986	41.0068	44.8195	63.812	71.4204	67.6965	2721.47	3294	4803.85	5555.37	5095.3	1	11.85	16	-0.378255	0.191772	5.03125	12.6489	41	70	60	51	22	10
CN(C)CCOc1ccc(cc1)[C@@H]2Oc3cc(O)ccc3C4=C2c5ccc(O)cc5OCC4	0	1.2289	1.5102	139.415	70.6334	18	18	60	33	27	0	27	1	5	0	0	0	0	0	0	0	0.648062	-0.311547	-0.0922244	0.0956276	0.0142932	37.2323	40.1553	57.8155	65.8669	64.3644	2528.72	3060.03	4493.71	5259.01	4894.71	1	11.85	15.999	-0.361308	0.191718	5.03118	12.6465	37	64	54	45	18	10
Oc1ccc2C3=C(CCOc2c1)c4ccccc4O[C@@H]3c5ccc(OCCN6CCCCCC6)cc5	0	0.4586	0.210314	147.487	80.8722	18	18	69	36	33	0	31	1	4	0	0	0	0	0	0	0	0.587065	-0.287552	-0.100243	0.149522	-0.0416718	39.4579	43.8232	61.4836	72.5351	65.2578	2816.41	3378.63	4852.66	5743.88	5065.91	1	11.85	15.9979	-0.360521	0.191745	5.03087	12.6353	41	74	64	55	22	10
CN(C)CCOc1ccc(cc1)[C@@H]2Oc3cc(O)ccc3C4=C2c5ccccc5OCC4	0	1.792	3.21126	137.809	69.8314	18	18	59	32	27	0	27	1	4	0	0	0	0	0	0	0	0.590855	-0.298992	-0.0840594	0.147555	-0.0654944	35.4579	38.8232	55.1513	63.2027	61.2578	2479.33	2994.33	4375.21	5120.23	4752.36	1	11.85	15.9979	-0.360515	0.191713	5.05388	12.6171	36	63	53	44	17	10
CN(C)CCOc1ccc(cc1)[C@@H]2Oc3ccccc3C4=C2c5ccc(O)cc5OCC4	0	1.792	3.21126	137.809	69.8314	18	18	59	32	27	0	27	1	4	0	0	0	0	0	0	0	0.590851	-0.29901	-0.0840589	0.148694	-0.0592289	35.4579	38.8232	55.1513	63.2027	61.2578	2478.68	2993.23	4373.24	5118.66	4744.7	1	11.85	15.9979	-0.360515	0.191697	5.03076	12.6318	36	63	53	44	17	10
CN(C)CCOc1ccc(cc1)[C@H]2Oc3ccccc3C4=C2c5ccc(O)cc5OCC4	0	1.792	3.21126	137.809	69.8314	18	18	59	32	27	0	27	1	4	0	0	0	0	0	0	0	0.590851	-0.29901	-0.0840589	0.148694	-0.0592289	35.4579	38.8232	55.1513	63.2027	61.2578	2478.68	2993.23	4373.24	5118.66	4744.7	1	11.85	15.9979	-0.360515	0.191697	5.03076	12.6318	36	63	53	44	17	10
Oc1ccc2C3=C(CCOc2c1)c4ccc(O)cc4O[C@@H]3c5ccc(OCCCN6CCCCC6)cc5	0	-0.1045	0.0109203	149.092	81.6742	18	18	70	37	33	0	31	1	5	0	0	0	0	0	0	0	0.638366	-0.293399	-0.0537415	-0.0823	0.216481	41.2323	45.1553	64.1478	71.9779	68.0875	2833.77	3409.29	4928.6	5665.25	5181.41	1	11.85	15.999	-0.361308	0.191766	5.03123	12.6482	42	75	65	56	23	10
Oc1ccc2C3=C(CCOc2c1)c4ccc(O)cc4O[C@H]3c5ccc(OCCCN6C(=O)CCC6=O)cc5	0	0.0344	0.00118336	149.516	77.5174	18	18	65	38	27	0	30	1	7	0	0	0	0	0	0	0	0.854234	-0.399839	0.0867723	-0.268544	0.28554	43.7813	46.8195	68.9189	76.8043	71.5262	2816.35	3416.49	5007.52	5696.32	5211.21	0	11.9	16.001	-0.361308	0.21112	4.59237	12.6481	43	70	58	49	22	12
Oc1ccc2C3=C(CCOc2c1)c4ccc(O)cc4O[C@H]3c5ccc(OCCCN6CCCCC6)cc5	0	-0.1045	0.0109203	149.092	81.6742	18	18	70	37	33	0	31	1	5	0	0	0	0	0	0	0	0.638366	-0.293399	-0.0537415	-0.0823	0.216481	41.2323	45.1553	64.1478	71.9779	68.0875	2833.77	3409.29	4928.6	5665.25	5181.41	1	11.85	15.999	-0.361308	0.191766	5.03123	12.6482	42	75	65	56	23	10
COc1ccc2C3=C(CCOc2c1)c4ccc(OC)cc4O[C@@H]3c5ccc(OCCN6CCCCC6)cc5	0	0.3125	0.0976562	156.256	84.7678	18	18	73	38	35	0	32	1	5	0	0	0	0	0	0	0	0.833449	-0.439362	-0.0955255	0.116048	0.141341	42.2323	46.8195	65.1478	75.0331	71.3644	2918.99	3516.19	5105.3	5943.78	5491.78	1	11.9961	16	-0.377466	0.116299	4.87089	12.7082	43	78	68	59	24	10
Oc1ccc2C3=C([C@H](Oc2c1)c4ccc(OCCN5CCCCCC5)cc4)c6ccccc6OCC3	0	0.4586	0.210314	147.487	80.8722	18	18	69	36	33	0	31	1	4	0	0	0	0	0	0	0	0.58707	-0.287533	-0.100243	0.148382	-0.0479373	39.4579	43.8232	61.4836	72.5351	65.2578	2817.07	3379.73	4854.64	5745.48	5073.61	1	11.85	15.9979	-0.360521	0.191762	5.0541	12.6206	41	74	64	55	22	10
Oc1ccc2C3=C([C@H](Oc2c1)c4ccc(OCCN5CCCCC5)cc4)c6ccccc6OCC3	0	0.7466	0.557412	144.575	77.7786	18	18	66	35	31	0	30	1	4	0	0	0	0	0	0	0	0.587077	-0.287478	-0.0998104	0.147902	-0.0479318	38.4579	42.8232	60.4836	68.3689	64.2578	2726.07	3285.41	4752.46	5470.08	4987.24	1	11.85	15.9979	-0.360519	0.19175	5.05406	12.6198	40	71	61	52	21	10
Oc1ccc2C3=C(CCOc2c1)c4ccc(O)cc4O[C@H]3c5ccc(OCCN6CCSCC6)cc5	0	1.6613	2.75992	154.663	78.387	18	18	65	36	29	0	29	1	5	1	0	0	0	0	0	0	0.676685	-0.316719	-0.152396	0.159364	0.0284431	46.3601	47.4949	66.4874	72.9804	69.0342	2894.84	3475.01	5014.02	5724.06	5197.21	1	11.85	31.9721	-0.361308	0.19176	5.03129	12.6501	41	70	60	51	22	10
OC(=O)CCOc1ccc(cc1)[C@H]2Oc3cc(O)ccc3C4=C2c5ccc(O)cc5OCC4	1	0.7945	0.63123	132.179	66.0434	18	18	55	33	22	0	26	0	7	0	0	0	0	0	0	0	0.7493	-0.314326	-0.0520536	-0.186292	0.264408	38.4213	40.3209	59.0879	66.3097	65.083	2454.3	2988.83	4414.77	5196.93	4827.72	0	11.9	16.001	-0.361308	0.261278	3.68023	12.6438	37	59	48	39	17	11
Oc1ccc2C3=C(CCOc2c1)c4ccc(O)cc4O[C@@H]3c5cccc(OCCN6CCCCC6)c5	0	0.1835	0.0336722	146.18	78.5806	18	18	67	36	31	0	30	1	5	0	0	0	0	0	0	0	0.644266	-0.299538	-0.104279	0.0925691	-0.0409065	40.2323	44.1553	63.1478	71.0331	68.6965	2796.24	3380.74	4918.13	5678.87	5274.94	1	11.85	15.999	-0.361308	0.191756	5.03302	12.7054	41	72	62	53	22	10
CN(C)CCOc1ccc(cc1)[C@H]2Oc3cc(O)ccc3C4=C2c5ccccc5OCC4	0	1.792	3.21126	137.809	69.8314	18	18	59	32	27	0	27	1	4	0	0	0	0	0	0	0	0.590855	-0.298992	-0.0840594	0.147555	-0.0654944	35.4579	38.8232	55.1513	63.2027	61.2578	2479.33	2994.33	4375.21	5120.23	4752.36	1	11.85	15.9979	-0.360515	0.191713	5.05388	12.6171	36	63	53	44	17	10
Oc1ccc2C3=C(CCOc2c1)c4ccc(O)cc4O[C@H]3c5cccc(OCCN6CCCCC6)c5	0	0.1835	0.0336722	146.18	78.5806	18	18	67	36	31	0	30	1	5	0	0	0	0	0	0	0	0.644266	-0.299538	-0.104279	0.0925691	-0.0409065	40.2323	44.1553	63.1478	71.0331	68.6965	2796.24	3380.74	4918.13	5678.87	5274.94	1	11.85	15.999	-0.361308	0.191756	5.03302	12.7054	41	72	62	53	22	10
OCCOc1ccc(cc1)C2Oc3cc(O)ccc3C4=C2c5ccc(O)cc5OCC4	0	0.5508	0.303381	127.688	63.4814	18	18	53	31	22	0	25	0	6	0	0	0	0	0	0	0	0.648419	-0.265679	-0.148929	0.0603118	0.0833528	35.6468	37.9888	54.9814	64.0879	61.8661	2375.19	2901.75	4303.25	5094.05	4713.53	0	11.85	16	-0.39351	0.191698	3.86997	12.6391	35	57	47	38	16	10
CN1CCN(CCOc2ccc(cc2)[C@@H]3Oc4cc(O)ccc4C5=C3c6ccc(O)cc6OCC5)CC1	0	1.1862	1.40707	155.465	80.3474	18	18	69	37	32	0	30	2	5	0	0	0	0	0	0	0	0.744561	-0.367832	-0.164437	0.218806	-0.00832938	41.5923	45.6538	65.4802	73.2269	68.6968	2847.07	3435.32	5003.52	5734.39	5202.6	2	11.85	15.999	-0.361308	0.191773	5.03127	12.6495	42	74	64	55	23	10
OCCCOc1ccc(cc1)C2Oc3cc(O)ccc3C4=C2c5ccc(O)cc5OCC4	0	0.2628	0.0690638	130.599	66.575	18	18	56	32	24	0	26	0	6	0	0	0	0	0	0	0	0.633135	-0.265932	-0.0514995	-0.121117	0.187058	36.6468	38.9888	55.9814	64.9777	63.3085	2434.65	2962.67	4368.92	5164.93	4793.86	0	11.85	16	-0.395773	0.191705	3.91148	12.6431	36	60	50	41	17	10
OC(=O)CCOc1ccc(cc1)[C@@H]2Oc3cc(O)ccc3C4=C2c5ccc(O)cc5OCC4	1	0.7945	0.63123	132.179	66.0434	18	18	55	33	22	0	26	0	7	0	0	0	0	0	0	0	0.7493	-0.314326	-0.0520536	-0.186292	0.264408	38.4213	40.3209	59.0879	66.3097	65.083	2454.3	2988.83	4414.77	5196.93	4827.72	0	11.9	16.001	-0.361308	0.261278	3.68023	12.6438	37	59	48	39	17	11
Oc1ccc2C3=C([C@@H](Oc2c1)c4ccc(OCCN5CCCCCC5)cc4)c6ccccc6OCC3	0	0.4586	0.210314	147.487	80.8722	18	18	69	36	33	0	31	1	4	0	0	0	0	0	0	0	0.58707	-0.287533	-0.100243	0.148382	-0.0479373	39.4579	43.8232	61.4836	72.5351	65.2578	2817.07	3379.73	4854.64	5745.48	5073.61	1	11.85	15.9979	-0.360521	0.191762	5.0541	12.6206	41	74	64	55	22	10
Oc1ccc2C3=C(CCOc2c1)c4ccc(O)cc4OC3c5ccc(OCCN6CCCCC6)cc5	0	0.1835	0.0336722	146.18	78.5806	18	18	67	36	31	0	30	1	5	0	0	0	0	0	0	0	0.644285	-0.300034	-0.107975	0.095975	0.0318558	40.2323	44.1553	63.1478	71.0331	67.3644	2775.46	3351.12	4870.98	5608.89	5129.63	1	11.85	15.999	-0.361308	0.191756	5.03126	12.6493	41	72	62	53	22	10
Oc1ccc2C3=C(CCCOc2c1)c4ccc(O)cc4OC3c5ccc(OCCN6CCCCC6)cc5	0	-0.2977	0.0886253	149.506	81.6742	18	18	70	37	33	0	31	1	5	0	0	0	0	0	0	0	0.642058	-0.300635	-0.0964232	0.0632401	0.0265035	41.2323	45.1553	64.1478	72.0331	71.3644	2878.32	3465.68	5012.76	5762.54	5585.24	1	11.85	15.999	-0.361308	0.191767	5.05387	12.8306	42	75	65	56	23	10
C[C@]12CC[C@H]3[C@@H](CCc4cc(O)ccc34)[C@@H]1CC[C@@]2(O)c5ccc6COCc6c5	0	1.4343	2.05722	118.937	68.1698	12	12	59	29	30	0	26	0	3	0	0	0	0	0	0	0	0.305267	-0.155029	-0.00169442	0.00864884	0.0320517	31.3234	35.3284	56.3246	63.3209	54.6567	2597.67	3278.63	5216.77	5602.14	4790.61	0	11.9	15.9969	-0.384172	0.138129	5.0442	12.9001	34	64	58	52	22	6
Cc1ccc(cc1)S(=O)(=O)N2Cc3ccc(cc3C2)[C@]4(O)CC[C@H]5[C@@H]6CCc7cc(O)ccc7[C@H]6CC[C@]45C	0	2.0549	4.22261	163.025	89.9593	18	18	76	39	37	0	33	1	4	1	0	0	0	0	0	0	0.341413	-0.197542	0.101423	-0.0874123	0.0351831	48.5856	54.8926	83.3837	93.6573	82.3234	3782.23	4722.75	7448.73	7987.15	7080.52	0	11.89	31.9721	-0.384138	0.244066	5.0446	13.0064	45	82	71	62	25	11
CCOC(=O)C1(Cc2ccc(cc2C1)[C@]3(O)CC[C@H]4[C@@H]5CCc6cc(O)ccc6[C@H]5CC[C@]34C)C#N	0	2.4041	5.7797	142.197	82.2058	12	12	71	36	35	0	31	1	4	0	0	0	0	0	0	0	0.519274	-0.187662	0.0131569	-0.259726	0.233363	39.4579	42.8266	68.5974	81.4799	74.0923	3134.86	3945.95	6287.71	6849.61	6054.15	0	11.89	15.9979	-0.384441	0.283241	4.89889	12.983	41	76	68	62	27	7
CCOC(=O)C1(Cc2ccc(cc2C1)[C@]3(O)CC[C@H]4[C@@H]5CCc6cc(O)ccc6[C@H]5CC[C@]34C)C(=O)C	0	2.1155	4.47534	146.768	85.6681	12	12	75	37	38	0	32	0	5	0	0	0	0	0	0	0	0.535639	-0.202846	0.0275658	-0.251948	0.209949	40.8723	43.9926	71.0954	84.9777	79.5303	3259.57	4101.92	6549.37	7191.92	6405.55	0	11.89	15.999	-0.384446	0.275606	5.03842	12.9925	42	80	72	66	28	8
CC(=O)C1(Cc2ccc(cc2C1)[C@]3(O)CC[C@H]4[C@@H]5CCc6cc(O)ccc6[C@H]5CC[C@]34C)C(=O)C	0	1.6	2.56	141.257	81.7725	12	12	71	35	36	0	31	0	4	0	0	0	0	0	0	0	0.384093	-0.068108	-0.077044	-0.121916	0.0843081	38.0979	41.3284	67.9888	80.6493	72.7596	3176.54	4008.44	6430.16	7006.15	6107.09	0	11.89	15.9979	-0.384436	0.145243	5.04453	12.9913	40	76	68	62	26	8
CCOC(=O)C1(Cc2ccc(cc2C1)[C@]3(O)CC[C@H]4[C@@H]5CCc6cc(O)ccc6[C@H]5CC[C@]34C)C(=O)OCC	0	2.631	6.92216	152.28	89.5637	12	12	79	39	40	0	33	0	6	0	0	0	0	0	0	0	0.688992	-0.332836	0.131157	-0.459228	0.492287	43.6468	46.6567	74.2019	89.306	86.4113	3343.04	4196.07	6669.74	7380.11	6709.32	0	11.89	16	-0.384156	0.279569	5.04248	12.9938	44	84	76	70	30	8
Oc1cccc2c(OC(=O)c3ccc(Cl)cc3Cl)cccc12	0	2.792	7.79526	95.5458	43.3539	16	17	32	22	10	0	17	0	3	0	0	0	2	0	0	2	0.358191	-0.182456	0.0680608	-0.0961424	0.0305766	39.7493	29.2319	44.5741	49.4119	52.4657	1505.44	1762.6	2441.32	2450.81	1956.43	0	11.9985	34.9702	-0.359838	0.300317	5.30824	10.08	24	34	25	16	6	9
COc1ccc(cc1)C(=O)Oc2cccc3c(O)cccc23	0	1.556	2.42114	92.7569	44.2231	16	17	36	22	14	0	18	0	4	0	0	0	0	0	0	0	0.453022	-0.264221	0.0629066	0.0135618	-0.0661389	25.0979	25.9926	36.4312	39.3172	33.3172	1327.35	1548.01	2126.58	2140.57	1693.77	0	11.85	15.9979	-0.359912	0.298341	4.74227	9.97638	24	38	29	20	6	9
COC(=O)C(C)N1C(=O)S\C(=C\c2ccc(O)c(Cl)c2)\C1=O	0	1.2905	1.66539	87.0912	42.8315	6	6	34	22	12	0	14	1	5	1	0	0	1	0	0	1	0.702407	-0.416239	0.189329	0.000129991	-0.381046	40.073	30.7824	48.9534	52.6577	45.3425	1569.16	1843.1	2582.35	2487.13	2085.66	0	11.89	34.9689	-0.358459	0.279631	4.69535	11.8314	23	35	28	25	13	7
Cc1ccc(cc1)C(=O)C2=C(O)C(=O)N(C2c3ccc(Br)cc3)c4ccc(O)cc4	0	2.4683	6.0925	130.066	61.6003	18	18	48	30	18	0	24	1	4	0	0	0	0	1	0	1	0.463424	-0.17568	0.000496648	-0.0847909	-0.0316745	76.7159	40.4796	63.0144	69.1172	62.6304	2392.43	2881.17	4206.8	4478.51	4364.11	0	11.9988	78.9185	-0.360658	0.262231	4.86282	12.8699	33	51	39	30	12	12
Oc1ccc(cc1)N2C(=O)c3ccc(Br)cc3C2=O	0	1.1001	1.21022	80.3218	36.5303	12	12	27	19	8	0	14	1	3	0	0	0	0	1	0	1	0.371223	-0.199796	0.14641	-0.164601	0.0130527	64.9415	28.1475	45.4054	47.291	42.5672	1356.12	1625.24	2361.01	2291.32	1832.32	0	11.9988	78.9185	-0.360461	0.246897	4.81675	10.3788	21	29	21	15	7	8
Oc1ccc(\C=C\C(=O)c2ccc(Br)cc2)cc1	0	2.4025	5.77201	84.2006	38.3887	12	12	29	18	11	0	15	0	2	0	0	0	0	1	0	1	0.194293	-0.0621025	-0.0294835	0.00417973	0.00635319	62.807	25.3169	37.6337	35.9658	22.981	1158.45	1287.49	1629.13	1459.28	1037.09	0	11.9988	78.9185	-0.360737	0.185626	4.77096	9.71676	19	30	22	16	5	8
Cc1ccc(cc1)C(=O)Oc2cccc3c(O)cccc23	0	2.501	6.255	90.3954	43.4211	16	17	35	21	14	0	18	0	3	0	0	0	0	0	0	0	0.303974	-0.179892	0.0544551	-0.012455	-0.0504787	23.3234	24.3284	34.767	36.653	30.9851	1310.72	1526.92	2098.18	2075.96	1624.31	0	11.89	15.9969	-0.359836	0.298329	5.04193	9.97761	23	37	28	19	5	9
COc1ccc(CCCc2ccc(O)cc2)c(O)c1	0	0.6276	0.393882	81.9683	42.5683	12	12	37	19	18	0	16	0	3	0	0	0	0	0	0	0	0.262967	-0.118864	-0.0114003	-0.0466921	0.093313	21.3234	21.3284	27.9926	27.3246	20.1028	1069.82	1191.46	1519.22	1415.15	1021.24	0	11.9962	15.9987	-0.386175	0.103999	4.75776	9.21487	20	38	32	26	8	6
CC(=CCc1c(O)c(O)cc([C@H]2CCc3ccc(O)cc3O2)c1CC=C(C)C)C	0	3.213	10.3234	123.684	67.2118	12	12	59	29	30	0	25	0	4	0	0	0	0	0	0	0	0.331544	-0.115218	-0.0723312	0.015882	-0.00462118	32.0979	32.6605	47.3209	51.7596	49.4275	2118.67	2477.88	3493.59	3809.41	3607.6	0	11.85	15.9979	-0.360815	0.191511	4.96322	11.9069	31	61	53	47	17	8
CC(=CCc1c(O)c(O)ccc1[C@H]2CCc3ccc(O)cc3O2)C	0	1.5312	2.34457	100.047	53.0774	12	12	46	24	22	0	20	0	4	0	0	0	0	0	0	0	0.324215	-0.110627	-0.0649899	0.000912491	-0.0112608	27.0979	27.6605	40.3209	43.7596	38.0954	1631.44	1911.24	2684.22	2813.77	2433.45	0	11.85	15.9979	-0.360812	0.191457	4.95305	10.8881	26	48	41	35	13	7
Oc1ccc(cc1)[C@H]2CCc3ccc(O)cc3O2	0	0.4125	0.170156	74.8041	38.1411	12	12	32	18	14	0	15	0	3	0	0	0	0	0	0	0	0.252329	-0.0975229	-0.0218387	-0.0464137	0.0822079	20.3234	21.3284	30.6567	29.9888	22.4349	1112.04	1301.03	1800.27	1728.72	1272.11	0	11.9	15.9969	-0.361355	0.149875	4.79212	9.62492	20	34	28	22	8	6
CC(=O)S[C@@H]1CC2=CC(=O)CC[C@]2(C)[C@H]3CC[C@@]4(C)[C@@H](CC[C@@]45CCC(=O)O5)[C@H]13	0	1.4012	1.96336	112.217	69.6854	0	0	61	29	32	0	24	0	4	1	0	0	0	0	0	0	0.523636	-0.238181	0.0171496	0.00068147	-0.022752	38.2256	38	64.997	68.9982	69.0057	2946.4	3745.14	6092.13	6797.49	6174.61	0	11.89	31.9721	-0.308727	0.261886	4.40841	14.1279	33	65	61	61	29	4
OC(=O)\C=C\c1ccc2c(C(=O)c3ccc(OCCN4CCCCC4)cc3)c(sc2c1)c5ccc(O)cc5	1	1.2861	1.65405	159.377	81.907	21	23	67	38	29	0	31	1	5	1	0	0	0	0	0	0	0.627889	-0.294044	-0.0783184	0.124065	-0.0461294	48.3601	47.8307	68.941	71.3895	70.7245	3009.35	3592.11	5118.94	5255.29	4988.61	1	11.85	31.9721	-0.360584	0.283487	3.97661	13.5844	42	71	58	45	16	13
Oc1ccc2nc(c3ccccc3)n(Cc4ccc(OCCN5CCCCC5)cc4)c2c1	0	0.492	0.242064	135.527	71.761	21	23	61	32	29	0	27	3	2	0	0	0	0	0	0	0	0.436945	-0.242348	-0.0320123	0.0932936	-0.0345887	34.6289	38.3257	52.6823	51.876	46.5436	2245.02	2638.92	3668.45	3622.29	3278.63	1	11.85	15.9959	-0.360489	0.121869	5.11851	11.4206	36	65	55	42	13	10
Oc1ccc(cc1)c2nc3ccccc3n2Cc4ccc(OCCN5CCCCC5)cc4	0	0.492	0.242064	135.527	71.761	21	23	61	32	29	0	27	3	2	0	0	0	0	0	0	0	0.435545	-0.24602	-0.0362289	0.136047	-0.0682707	34.6289	38.3257	52.6823	51.876	44.9902	2238.42	2628.57	3648.74	3593.22	3207.51	1	11.85	15.9959	-0.360546	0.121868	4.83802	11.3765	36	65	55	42	13	10
OCC1=Nc2cc3CCC(N(CC#C)c4ccc(cc4)C(=O)N[C@@H](CCC(=O)N[C@H](CCC(=O)O)C(=O)O)C(=O)O)c3cc2C(=O)N1	3	-2.4273	5.89179	161.111	91.8442	12	12	80	47	33	0	32	5	10	0	0	0	0	0	0	0	1.39655	-0.677735	0.00795506	0.328292	-0.486348	56.5446	55.1489	80.3236	86.629	86.8537	3078.8	3636.55	5126.99	5467.43	5292.78	2	11.9961	16.0045	-0.388886	0.295906	3.82315	11.6024	50	83	69	63	30	13
COc1ccc(cc1)c2oc(SC\C(=C(\C#N)/C(=N)C)\O)nn2	0	1.5797	2.49545	91.5635	45.4411	11	12	37	23	14	0	15	4	3	1	0	0	0	0	0	0	0.556422	-0.264039	0.0575256	-0.0991857	-0.0350807	32.8911	30.0247	42.1041	43.6635	38.9644	1424.74	1607.59	2104.87	1987.71	1738.72	0	11.85	31.9721	-0.362573	0.231292	4.70361	10.2765	24	38	30	23	9	7
Cc1ccc(cc1)c2nnc(S)n2\N=C\C=C/c3ccccc3[N+](=O)[O-]	0	3.9897	15.9177	108.355	51.6859	17	18	41	26	15	0	18	5	2	1	0	0	0	0	0	0	0.217242	-0.063065	-0.0919058	0.0770332	-0.00880584	35.4766	32.4938	46.0473	47.773	41.6587	1714.84	1971.84	2654.56	2547.97	2189.08	0	11.89	31.9721	-0.193705	0.18857	3.94033	10.846	28	43	32	22	7	11
Oc1c(\C=N\c2cccc3cccnc23)sc4ccccc14	0	1.4164	2.00619	101.845	45.5835	19	21	34	22	12	0	18	2	1	1	0	0	0	0	0	0	0.229475	-0.092993	-0.0741362	0.0661563	-0.000189914	29.6222	29.3364	43.3404	45.3628	32.7205	1731.84	2062.95	2908.12	2716.29	2051.59	0	11.85	31.9721	-0.358613	0.206531	6.24855	11.7037	25	37	27	15	3	10
Cc1nn(c2ccccc2)c3sc(cc13)C(=O)OCN4C(=O)c5ccccc5C4=O	0	1.9355	3.74616	121.212	58.1299	20	22	45	30	15	0	22	3	4	1	0	0	0	0	0	0	0.678892	-0.413135	0.323903	-0.425148	0.264081	40.3056	40.3571	62.5479	67.711	58.2064	2271.78	2768.64	4085.27	3827.05	3218.54	0	11.89	31.9721	-0.294784	0.30142	5.21275	12.2965	34	49	37	24	9	12
CCCCn1c(NC(=O)CC)c(C#N)c2nc3ccccc3nc12	0	-0.1911	0.0365192	91.9397	50.6511	13	15	43	24	19	0	18	5	1	0	0	0	0	0	0	0	0.486906	-0.223774	-0.0105025	-0.172159	0.296957	26.5744	27.9939	39.7659	44.7078	43.5135	1635.49	1953.47	2839.81	3024.72	2784.33	0	11.89	15.9949	-0.280327	0.205003	4.79703	10.9888	26	45	37	28	9	7
Cn1c(SCC2=CC(=O)N3C=C(Br)C=CC3=N2)nnc1C4COc5ccccc5O4	0	0.9119	0.831562	124.534	59.7247	11	11	46	30	16	0	20	5	3	1	0	0	0	1	0	1	0.736155	-0.393669	-0.0747071	0.0796249	-0.0494804	83.5092	46.6745	72.154	78.1795	64.3488	2403.67	2844.05	4020.83	3979.66	3352.1	2	11.9	78.9183	-0.339841	0.238023	5.56943	11.174	34	50	40	34	18	10
CC1Cc2ccccc2N1C(=O)CSc3nnc(NC(=O)Cc4cccs4)s3	0	2.2335	4.98852	122.206	60.1463	16	16	46	28	18	0	19	4	2	3	0	0	0	0	0	0	0.473604	-0.243121	0.0530025	-0.0451975	-0.0352248	49.3721	43.2061	67.7213	54.1479	57.7281	2378.52	2771.19	3770.3	3238.04	3063.42	0	11.9979	31.9746	-0.280444	0.217961	5.4581	12.4643	31	49	40	31	13	9
COC(=O)c1oc2ccc(Br)cc2c1NC(=O)CCCN3C(=O)c4ccccc4C3=O	0	0.0225	0.00050625	119.692	60.1175	15	16	48	31	17	0	22	2	6	0	0	0	0	1	0	1	0.910019	-0.514058	0.141506	-0.0273724	-0.0439457	79.6249	43.1403	66.7261	71.5524	66.4973	2084.4	2477.35	3546.6	3501	3016.18	0	11.9988	78.9185	-0.313748	0.318523	4.65223	10.6498	34	51	40	31	14	11
O=Cc1cn(nc1C2=Cc3c(OC2=O)ccc4ccccc34)c5ccccc5	0	1.9095	3.64619	117.069	54.4211	21	23	42	28	14	0	23	2	3	0	0	0	0	0	0	0	0.468235	-0.195851	0.0419366	-0.202835	0.207517	31.0434	34.1869	49.7644	53.4845	51.5356	2056.82	2501.25	3663.18	3779.69	3407.68	0	11.85	15.9969	-0.297394	0.300369	4.31597	10.941	32	46	33	20	6	13
FC(F)(F)c1cc(nc2c(Br)c(nn12)C(=O)NCc3occc3)c4cccs4	0	1.4931	2.22935	107.983	50.2129	19	21	38	28	10	0	17	4	2	1	0	3	0	1	0	4	0.789401	-0.355799	-0.1715	0.243334	-0.153511	84.8808	44.2571	72.9684	80.9766	83.8613	2030.29	2445.92	3558.65	3368.23	3326.63	0	11.9988	78.9185	-0.32062	0.42892	4.03827	11.8476	31	41	32	19	9	9
O=C(CSc1nnc(SCC(=O)c2occc2)s1)c3occc3	0	1.5742	2.47811	97.2473	45.4159	15	15	33	23	10	0	14	2	4	3	0	0	0	0	0	0	0.64324	-0.227862	-0.191347	0.187058	-0.109334	45.2011	37.7036	60.7022	48.5681	45.577	1776.99	2021.6	2608.86	2088.64	1983.02	0	11.85	31.9741	-0.314884	0.218152	5.43834	12.7381	25	35	27	18	8	8
CC(=O)Nc1ccc2nc(C)cc(O)c2c1	0	-0.6084	0.370151	65.1335	32.9255	10	11	28	16	12	0	12	2	2	0	0	0	0	0	0	0	0.295408	-0.117158	-0.0102312	-0.0481374	-0.0012559	18.2689	18.3289	26.713	25.1593	22.7125	938.987	1086.14	1502.89	1436.81	1098.37	0	11.89	15.9959	-0.359973	0.251144	4.28079	9.61986	17	29	23	17	5	6
O=C(CN1C(=O)N(Cc2occc2)C(=O)c3c4CCCCCc4sc13)Nc5ccccc5	0	-0.6544	0.428239	124.12	66.9842	16	16	55	32	23	0	24	3	4	1	0	0	0	0	0	0	0.685445	-0.43515	0.249202	-0.127735	-0.291042	42.3056	42.3295	63.5204	69.4665	73.5428	2624.41	3186.43	4672.17	5068.36	4688.79	0	11.85	31.9721	-0.32062	0.290101	5.37196	13.1018	36	59	49	40	17	10
O=C(N1CCc2ccccc2C1)c3cc(on3)c4occc4	0	0.1245	0.0155002	88.4524	43.8611	16	17	36	22	14	0	17	2	3	0	0	0	0	0	0	0	0.440753	-0.178461	-0.093443	0.0827877	0.00447799	25.0434	27.5466	38.8752	36.3452	33.871	1357.1	1606.49	2246.36	2036.04	1748.54	0	11.9943	15.9969	-0.314852	0.254848	5.39139	9.72739	25	39	31	21	7	8
Cc1ccc(cc1C)n2nnnc2SCC(=O)Nc3ccc4C(=O)OCc4c3	2	2.3265	5.4126	115.42	55.5815	17	18	45	28	17	0	19	5	3	1	0	0	0	0	0	0	0.53017	-0.320408	0.129688	0.00754293	-0.179583	38.2511	37.5788	54.9624	56.2209	45.8267	1938.49	2268.26	3137.9	2932.37	2526.05	0	11.89	31.9721	-0.307115	0.293994	4.34444	11.1156	31	48	38	28	11	10
CN1C(=O)\C(=C\2/SC(=NC2=O)Nc3cccc(C)c3C)\c4ccccc14	0	1.766	3.11876	110.71	54.3395	12	12	43	26	17	0	20	3	2	1	0	0	0	0	0	0	0.443558	-0.300001	0.21406	-0.127591	-0.117806	34.7566	34.167	53.6947	56.2201	55.0586	2191.43	2658.82	3920.88	3835.16	3369.04	2	11.9933	31.9721	-0.274431	0.286555	5.73216	12.642	29	46	36	30	13	10
O=C(COC(=O)CCC(=O)c1cccs1)NCc2occc2	0	-0.7382	0.544939	85.2776	44.4119	10	10	37	22	15	0	15	1	5	1	0	0	0	0	0	0	0.739974	-0.334337	-0.0762827	0.2432	-0.460012	32.3601	28.9966	38.6585	31.2663	27.4893	1190.25	1309.08	1604.61	1211.04	1122.1	0	11.998	31.9732	-0.32101	0.262143	4.47164	10.507	23	38	31	25	10	7
Cc1oc(\C=C\2/Sc3nc(nn3C2=O)c4occc4)cc1	0	0.0595	0.00354025	84.5495	39.2471	15	16	30	21	9	0	14	3	3	1	0	0	0	0	0	0	0.545789	-0.274189	-0.0614782	0.120654	-0.116942	30.5311	30.1909	47.4937	39.8294	34.6607	1457.5	1762.23	2571.56	2059.93	1776.42	0	11.85	31.9721	-0.315127	0.266674	5.6582	11.3742	24	33	25	15	6	8
OC(=O)c1cc(nc2ccccc12)c3occc3	1	0.3948	0.155867	72.7349	34.1471	15	17	27	18	9	0	14	1	3	0	0	0	0	0	0	0	0.398007	-0.195949	-0.0188591	0.123894	-0.178147	20.6834	21.6607	31.0997	29.8786	29.3215	1094.72	1303.15	1842.19	1776.85	1526.91	0	11.85	15.9969	-0.327801	0.291423	4.5117	9.85072	20	29	21	11	2	8
Cc1occc1C(=O)NCc2cccc(CNC(=O)c3ccoc3C)c2	0	-0.119	0.014161	103.499	53.9439	16	16	46	26	20	0	20	2	4	0	0	0	0	0	0	0	0.606622	-0.307152	0.0902034	-0.194463	0.151086	29.8178	30.6573	42.4284	38.9862	36.9779	1511.11	1721.45	2275.85	2035.61	1772.28	0	11.89	15.9979	-0.322327	0.2348	5.07304	9.42562	28	48	39	30	10	9
O=C(Nc1cccc(c1)C(=O)Nc2cccc(c2)c3cnc4ccccc4n3)c5occc5	0	-0.478	0.228484	136.448	64.5683	27	29	51	33	18	0	26	4	3	0	0	0	0	0	0	0	0.624832	-0.313184	-0.128649	0.218471	-0.133614	36.7633	39.6578	55.9277	55.6749	51.3154	2155.6	2523.2	3454.03	3391.71	3042.27	0	11.85	15.9969	-0.312612	0.259048	4.95146	10.1435	37	55	40	24	6	15
Cc1oc(cc1)C2CC(=O)N3CN(CSC3=C2C#N)c4cccc(C)c4	0	2.0271	4.10913	109.27	55.6731	11	11	45	26	19	0	20	3	2	1	0	0	0	0	0	0	0.501574	-0.259668	0.173374	-0.24293	0.0187846	34.7566	34.4991	51.3015	55.6712	58.4185	2160.36	2608.35	3805	3972.93	3596.53	0	11.9985	31.9726	-0.31825	0.209767	5.20433	12.7405	29	48	40	34	15	7
CCOC(=O)c1c(C)oc2c3ccccc3c(O)c(\C=N\C4CCS(=O)(=O)C4)c12	0	0.0324	0.00104976	111.539	59.7747	13	15	50	29	21	0	21	1	6	1	0	0	0	0	0	0	0.719756	-0.286071	0.0272983	-0.278263	0.243443	40.1345	42.7773	57.7042	58.2576	61.359	2220.57	2688.71	4055.19	4076.64	3899.84	0	11.89	31.9721	-0.359204	0.296285	4.99608	11.6491	32	53	43	34	13	10
C=CCN1C(=O)C(=CC2=C1N=C3C=CC=CN3C2=O)C#N	0	0.3805	0.14478	78.1812	39.0719	0	0	31	21	10	0	15	4	2	0	0	0	0	0	0	0	0.546634	-0.300013	0.244395	-0.421427	0.400761	23.9889	25.1598	36.9867	44.3156	41.5914	1565.39	1891.56	2772.12	3055.75	2579.88	2	11.79	15.9959	-0.299447	0.251057	4.66168	11.0902	23	33	24	24	14	8
Cc1ccc(cc1)S(=O)(=O)Cc2oc(cc2)C(=O)NCc3ccc4OCOc4c3	0	0.2656	0.0705434	116.848	58.4411	17	17	48	29	19	0	21	1	6	1	0	0	0	0	0	0	0.790457	-0.409224	-0.0575575	0.0832219	0.0669442	40.1345	43.1094	57.7613	55.3773	48.8723	1990.45	2313.82	3240.58	2929.68	2550.43	0	11.89	31.9721	-0.316523	0.254955	5.04712	11.5395	32	51	40	31	12	11
COc1ccc(Cl)cc1NC(=O)c2ocnc2C	0	0.2038	0.0415344	72.6924	35.2407	11	11	29	18	11	0	12	2	3	0	0	0	1	0	0	1	0.568364	-0.319571	-0.03048	0.146056	-0.154249	28.7563	23.277	33.5018	33.1101	30.2969	1017.51	1162.06	1558.54	1440.65	1188.92	0	11.89	34.9689	-0.347108	0.260865	5.03503	9.78863	19	30	24	18	7	6
COc1ccc(cc1OC)C2CC(=NN2S(=O)(=O)C)c3c(O)nc4ccc(Cl)cc4c3c5ccccc5	0	1.7968	3.22849	153.324	75.913	22	24	61	37	24	0	27	3	5	1	0	0	1	0	0	1	0.707213	-0.339975	-0.058769	0.153633	-0.11919	55.793	54.533	75.1081	82.6111	88.6357	3201.19	3899.5	5878.89	6408.26	6664.58	0	11.9984	34.9689	-0.34699	0.283663	4.94022	12.9496	41	65	51	38	14	14
COc1ccc(NC(=O)c2occc2)cc1N	0	-1.5598	2.43298	68.744	33.7275	11	11	29	17	12	0	12	2	3	0	0	0	0	0	0	0	0.471594	-0.233987	-0.0991001	0.178602	-0.0808734	20.0434	20.159	27.3769	26.0407	22.1834	892.165	1010.22	1329.32	1176.74	947.949	0	11.85	15.9969	-0.347146	0.258918	4.87334	9.10217	18	30	24	18	6	6
CCCN(CCC)S(=O)(=O)c1ccc(NC(=O)Cc2cccs2)cc1	0	-0.9185	0.843642	106.789	58.089	11	11	49	25	24	0	18	2	3	2	0	0	0	0	0	0	0.380582	-0.223033	0.106061	-0.0755372	0.0283071	40.2989	39.2324	51.1167	47.8331	49.9969	2003.33	2269.92	3036.61	2926.99	2708.19	0	11.9979	31.9738	-0.279918	0.243438	5.26563	12.0884	26	50	42	36	12	8
CCn1c(SCC(=O)c2oc(CNC(=O)C)cc2)nnc1c3cccs3	0	0.3872	0.149924	108.08	54.5283	15	16	44	26	18	0	17	4	3	2	0	0	0	0	0	0	0.601244	-0.276093	-0.0749922	0.147498	-0.187308	42.0188	37.5308	53.6674	51.5598	51.6734	1915.78	2217.73	3014	2649.26	2606.73	0	11.89	31.9731	-0.309616	0.247958	4.09274	11.5305	28	46	38	28	10	8
Cc1ccc2nc(O)c(cc2c1)c3nc4ccccn4c3NCc5occc5	0	0.6645	0.44156	115.948	56.7263	24	27	46	28	18	0	22	4	2	0	0	0	0	0	0	0	0.440792	-0.262096	0.0372791	-0.000583701	-0.0650744	30.9889	34.4919	50.4298	49.4024	46.5684	2005.25	2420.96	3534.84	3524.58	3242.95	0	11.89	15.9959	-0.344309	0.174897	5.72628	11.0999	32	50	39	23	5	11
O\C(=C(/C#N)\c1nc2ccccc2[nH]1)\Nc3ccc(Cl)cc3	0	1.138	1.29504	92.2252	42.8767	15	16	33	22	11	0	16	4	1	0	0	0	1	0	0	1	0.345707	-0.123434	0.00462173	-0.3004	0.368689	31.9273	27.4471	39.8109	39.2264	34.5748	1440.19	1672.86	2283.28	2121.8	1794.4	0	11.9883	34.9689	-0.349235	0.186335	4.7936	10.1404	24	35	26	17	6	8
CCCNC(=O)c1ccc(s1)c2nc3ccccc3s2	0	0.9078	0.824101	91.6534	44.5371	14	16	34	20	14	0	15	2	1	2	0	0	0	0	0	0	0.275209	-0.158124	0.00231746	0.0713869	-0.0436974	33.7499	29.676	45.5184	46.4155	35.8459	1754.1	2075.57	2887.09	2440.61	2152.02	0	11.998	31.9738	-0.274426	0.23774	5.22836	12.6993	22	36	29	19	5	7
O=C(Nc1cccc(c1)c2cn3cccnc3n2)c4ccc5OCOc5c4	0	-1.1608	1.34746	106.792	51.3411	21	23	41	27	14	0	20	4	3	0	0	0	0	0	0	0	0.663506	-0.504978	0.281232	-0.0793062	-0.111205	30.7633	34.1561	49.3978	45.485	38.9865	1732.16	2061.78	2907.42	2700.45	2316.22	0	11.85	15.9969	-0.316516	0.235547	5.31156	10.0713	31	45	34	21	7	11
CCCN1N=C(C(=O)OCC(=O)c2ccc3OCC(=O)Nc3c2)c4ccccc4C1=O	0	-1.1865	1.40778	114.296	59.5011	12	12	50	31	19	0	22	3	6	0	0	0	0	0	0	0	0.988477	-0.439493	-0.286287	0.415669	-0.0694798	36.7268	37.8476	54.8641	62.2435	56.0819	1943.14	2297.37	3234.77	3425.23	2928.29	0	11.89	16	-0.334853	0.314293	4.31797	10.3653	34	53	42	36	17	11
Cc1ccc2[nH]c(nc2c1)\C(=C/c3ccc(N4CCCCC4)c(c3)[N+](=O)[O-])\C#N	0	0.9332	0.870862	111.227	59.8267	15	16	50	29	21	0	22	5	2	0	0	0	0	0	0	0	0.35382	-0.127747	-0.0673442	-0.0873915	0.228656	32.3488	34.6026	48.959	50.1811	48.9833	1995.67	2361.12	3320.04	3314	2993.91	0	11.89	15.9959	-0.272826	0.15605	4.17773	10.3171	32	53	43	34	13	9
CCOC(=O)Nc1on[n+](c1)N2CCOCC2	0	-1.94	3.7636	55.4482	33.4499	5	5	32	17	15	0	9	4	4	0	0	0	0	0	0	0	0.669385	-0.386592	0.0259117	-0.0623023	0.0862604	21.5378	22.0969	29.1723	24.1523	23.9537	767.435	861.032	1110.92	948.023	830.121	0	11.9944	15.9979	-0.377949	0.343395	4.19341	8.75394	18	33	30	27	12	3
NC(=O)C1(CCN(CC1)c2nc(cs2)c3ccc(Br)cc3)N4CCCCC4	0	-0.5072	0.257252	108.7	63.0218	11	12	52	27	25	0	20	4	1	1	0	0	0	1	0	1	0.415242	-0.242563	0.0304384	0.0317154	-0.0504039	78.6002	40.82	63.1094	64.8865	56.682	2337.66	2767.43	3942.93	3933.41	3454.11	1	11.9	78.9183	-0.289711	0.217997	5.27445	12.0673	30	55	49	42	17	6
COc1ccc2c(c1)C(=O)Oc3cc(OCC(=O)N4CCC(C)CC4)ccc23	0	-0.6734	0.453468	107.247	59.1662	12	13	51	28	23	0	22	1	5	0	0	0	0	0	0	0	0.764447	-0.4378	-0.0137382	0.148901	-0.0904274	32.2323	34.1553	49.1474	52.8113	46.0882	1796.25	2121.24	2997.85	3082.49	2501.89	0	11.85	15.9989	-0.348795	0.299083	4.85707	10.3661	31	54	46	39	16	8
CCc1nnc2SCC(=Nn12)c3oc(cc3)c4cc(Cl)ccc4Cl	0	2.2789	5.19339	104.385	48.6235	16	17	36	24	12	0	16	4	1	1	0	0	2	0	0	2	0.341592	-0.117268	-0.109127	0.0467548	0.0412083	47.768	36.4582	56.2477	58.9245	53.1822	1914.31	2280	3257.92	3069.47	2682.63	0	11.89	34.9699	-0.307356	0.191643	5.69587	10.7994	27	39	31	21	9	8
Cc1nc2sccn2c1c3nc(cs3)c4oc5ccccc5c4	0	0.8251	0.68079	103.211	47.1567	22	26	34	23	11	0	17	3	1	2	0	0	0	0	0	0	0.346497	-0.202279	-0.0203595	0.098079	-0.0536048	37.1099	35.5066	54.3675	46.6994	48.876	2025.42	2476.65	3680.3	3127.39	2844	0	11.85	31.9731	-0.30713	0.208424	6.85725	12.2198	27	38	29	12	1	9
CCOP(=O)(OCC)C1(NS(=O)(=O)c2ccccc2)C=C(Cl)C(=O)c3ccccc13	0	1.8918	3.57891	122.027	63.8247	12	12	51	30	21	0	20	1	6	1	1	0	1	0	0	1	0.775581	-0.443512	0.18248	0.0708963	-0.477729	54.4979	52.8949	72.9278	94.0949	112.626	2426.89	2946.33	4498.37	5213.05	5332.04	0	11.89	34.9689	-0.305024	0.345688	5.09149	13.9386	32	53	42	36	15	11
Oc1c(Cl)cc(Cl)c(Cl)c1Cc2c(O)c(Cl)cc(Cl)c2Cl	0	3.9578	15.6642	95.5806	41.5648	12	12	27	21	6	0	13	0	2	0	0	0	6	0	0	6	0.291775	-0.0473482	-0.0542926	-0.0322444	-0.0217031	68.8266	34.3748	57.7496	88.6073	76.0396	1835.46	2166.59	3092.42	3270.97	2545.82	0	11.9985	34.974	-0.358534	0.149009	6.29479	11.8191	22	28	22	16	10	6
NC(=O)c1c2CCCc2sc1NC(=O)c3oc4ccccc4c3	0	0.0858	0.00736164	90.7996	46.7611	14	15	37	23	14	0	17	2	3	1	0	0	0	0	0	0	0.461551	-0.214957	-0.0676632	0.0669356	0.0670918	32.1711	31.1665	48.7208	45.9967	45.1312	1763.49	2138.01	3124.42	2721.33	2298.61	0	11.9	31.9721	-0.304327	0.259392	5.11763	12.0973	26	40	32	23	9	8
Cc1cc(c2nn3c(nnc3s2)c4ccccc4)c5ccccc5n1	0	2.7404	7.50979	108.74	50.5083	24	28	38	25	13	0	19	5	0	1	0	0	0	0	0	0	0.2358	-0.0976983	-0.0534191	0.0610693	-0.0592879	32.9277	34.2228	52.7243	51.0031	47.5042	2074.64	2534.97	3735.24	3598.22	3252.88	0	11.85	31.9721	-0.252584	0.197872	6.45891	12.3334	29	42	31	14	1	11
COC(=O)c1ccc2C(=O)N(CCCCCC(=O)NCc3ccc4OCOc4c3)C(=O)Nc2c1	0	-1.6039	2.5725	120.729	67.8238	12	12	59	34	25	0	24	3	7	0	0	0	0	0	0	0	1.10466	-0.792594	0.481752	-0.276505	0.0252396	40.5012	41.4842	58.7766	60.6395	53.8049	2018.44	2341.51	3197.31	3220.29	2690.05	0	11.85	16.001	-0.316761	0.293033	4.54113	9.83754	37	62	52	46	21	10
COCCNC(=O)c1c(N)n(\N=C\c2cccs2)c3nc4ccccc4nc13	0	-0.0531	0.00281961	114.372	56.5463	18	20	46	28	18	0	19	6	2	1	0	0	0	0	0	0	0.635422	-0.299974	-0.0862462	-0.0231163	0.0266273	37.8366	37.3576	52.6059	52.2606	52.2565	2052.43	2442.67	3495.19	3466.51	3292.19	0	11.9933	31.9721	-0.382636	0.236054	4.38276	10.8979	31	49	39	27	9	10
CCC1(C)NC(=O)N(CC(=O)Nc2sc3CCCc3c2C(=O)N)C1=O	0	-1.5772	2.48756	86.7627	52.0039	5	5	45	25	20	0	16	4	4	1	0	0	0	0	0	0	0.703256	-0.409177	0.216691	-0.124938	-0.169513	35.6656	32.9974	53.5758	53.9626	52.4005	1879.88	2267.75	3349.24	3000.67	2469.23	0	11.9	31.9721	-0.279369	0.282827	4.99414	12.0767	27	47	41	38	18	6
Cc1onc(c1)C(=O)OCC(=O)c2ccc(Br)s2	0	1.2207	1.49011	74.26	34.9523	10	10	26	18	8	0	11	1	4	1	0	0	0	1	0	1	0.562756	-0.196474	-0.161646	0.140165	-0.0339647	70.8437	30.3723	57.353	40.5717	30.2488	1161.2	1310.2	1697.17	1228.93	1027.94	0	11.89	78.9183	-0.302471	0.314695	4.61694	11.586	19	27	21	15	7	6
CC1=Nc2ccccc2C(=O)N1\N=C\c3c(O)ccc4oc5CCCCc5c34	0	-0.4478	0.200525	110.313	57.0951	15	16	47	28	19	0	22	3	3	0	0	0	0	0	0	0	0.459621	-0.176232	-0.0436996	-0.0298981	-0.0583244	31.4033	34.5193	51.7337	56.8962	50.9238	2033.36	2467.03	3631.87	3766.06	3191.1	2	11.89	15.9969	-0.359812	0.261107	5.5447	10.9672	32	51	41	32	13	10
CCc1cccc2c(c[nH]c12)C(=O)Cn3nnc(n3)c4ccc(OC)c(OC)c4	2	-0.619	0.383161	118.677	58.8687	20	22	50	29	21	0	21	5	3	0	0	0	0	0	0	0	0.590575	-0.232772	-0.130692	0.0957046	-0.113922	33.1233	35.5713	49.7343	52.647	51.6439	1871	2217.04	3143.23	3067.07	2736.9	0	11.85	15.9969	-0.347309	0.198869	4.88824	10.2903	32	53	43	30	9	10
CC(C)CN(C1CCS(=O)(=O)C1)C(=O)COC(=O)c2cc3CCCc3s2	0	-0.6166	0.380196	99.7455	59.2598	5	5	51	26	25	0	18	1	5	2	0	0	0	0	0	0	0.680336	-0.324224	-0.0698208	0.154788	-0.0363566	42.4878	41.6189	56.4426	50.3811	42.9355	2029.55	2373.1	3365.14	2733.65	2452.5	0	11.9979	31.9738	-0.302237	0.30052	5.37413	11.1039	28	53	47	44	19	6
CC(=N)\C(=C(\O)/CSc1oc(nn1)c2ccc(OC(F)F)cc2)\C#N	0	2.4016	5.76768	91.5693	45.2215	11	12	37	25	12	0	15	4	3	1	0	2	0	0	0	2	0.753357	-0.475943	0.206913	-0.117706	-0.044971	37.8952	33.1883	48.8203	46.8271	45.2916	1437.54	1630.11	2143.17	2026.52	1821.84	0	11.85	31.9721	-0.362789	0.349943	2.96369	10.2763	26	38	30	23	11	7
O=C(Cc1cn2ccsc2n1)OCc3nc4ccccc4s3	0	0.4352	0.189399	93.1894	44.4387	17	19	33	22	11	0	15	3	2	2	0	0	0	0	0	0	0.51676	-0.305725	0.0358399	0.0066417	-0.0317536	36.8844	33.8387	51.3135	39.7824	30.2753	1660.46	1957.27	2712.68	2047.53	1532.7	0	11.85	31.9731	-0.308481	0.267939	4.77801	10.8534	25	36	28	16	5	8
CCn1c(SCC(=O)Nc2ccc3c(oc4ccccc34)c2)nnc1c5ccc(N)cc5	0	1.1154	1.24412	137.045	66.2467	24	27	53	32	21	0	24	5	2	1	0	0	0	0	0	0	0.449265	-0.241899	0.0523475	-0.0106322	-0.0861823	41.4766	42.0253	61.4924	64.9437	55.5498	2389.3	2827.46	3993.3	3874.61	3413.57	0	11.89	31.9721	-0.308821	0.214851	5.45941	11.3385	36	57	45	29	8	12
CCN(c1ccccc1)S(=O)(=O)c2ccc3ncc(C(=O)NCCOC)c(O)c3c2	0	-0.3015	0.0909022	122.243	62.5062	16	17	53	30	23	0	21	3	5	1	0	0	0	0	0	0	0.695749	-0.368737	0.129721	-0.178275	0.105764	41.08	43.2215	57.6022	67.5456	66.4524	2328.34	2750.4	3945.37	4346.49	4006.84	0	11.89	31.9721	-0.382668	0.247731	4.36592	12.8553	32	55	44	35	12	11
Cc1ccc(cc1)c2csc(NC(=O)c3oncc3)n2	0	1.3891	1.9296	83.0817	39.7787	16	17	31	20	11	0	14	3	2	1	0	0	0	0	0	0	0.368923	-0.147122	-0.0331459	-0.0501528	0.0373409	28.7566	27.3881	38.9694	31.495	33.5278	1334.72	1543.39	2085.63	1738.1	1568.21	0	11.85	31.9721	-0.272219	0.262998	5.08008	10.7472	22	33	25	15	4	8
CCOC(=O)C1=C(C)S\C(=C/N(C)C)\C1=O	0	0.5711	0.326155	66.7598	35.7679	0	0	31	16	15	0	11	1	3	1	0	0	0	0	0	0	0.504597	-0.258445	0.0604497	-0.206892	0.24266	24.8111	21.1665	31.2803	31.1626	34.8797	1120.35	1282.39	1749.84	1566.22	1323.46	0	11.89	31.9721	-0.312067	0.297948	5.01123	11.546	16	31	27	27	12	4
CCc1ccc(NC(=O)c2noc3CCCc23)cc1	0	0.0288	0.00082944	75.7326	40.8727	11	11	35	19	16	0	15	2	2	0	0	0	0	0	0	0	0.271145	-0.0739726	-0.0816822	0.00782177	0.0446792	21.2689	22.7162	31.8789	29.4048	24.4872	1130.18	1312.24	1793.64	1526.64	1198.75	0	11.9	15.9959	-0.272788	0.256429	5.19351	9.11708	21	37	31	25	9	6
O=C(Cc1ccc(s1)S(=O)(=O)N2CCOCC2)Nc3nc4CCCCc4s3	0	0.0976	0.00952576	107.093	59.1307	10	10	48	27	21	0	17	3	4	3	0	0	0	0	0	0	0.656154	-0.37754	0.0484817	0.0418861	-0.0514246	49.5611	47.5685	72.1653	64.958	59.8371	2499.14	2960.02	4188.02	3719.98	3294.25	0	11.9943	31.9741	-0.378039	0.24992	5.61545	13.794	30	51	44	38	17	7
CN1C(=O)CSc2ccc(NC(=O)N3CCC(CC3)N4CCCCC4)cc12	0	-2.1392	4.57618	104.078	62.7742	6	6	55	27	28	0	20	4	2	1	0	0	0	0	0	0	0.538357	-0.378632	0.157051	-0.0678005	0.0952814	36.1166	35.8318	51.1898	55.4979	43.0492	2074.6	2430.74	3368.17	3379.48	2658.94	1	11.9943	31.9721	-0.299961	0.279145	5.26684	11.2741	30	58	53	50	22	5
CCn1c2ccccc2c3cc(NC(=O)CSc4nnc(c5ccc(OC)cc5)n4N)ccc13	0	1.3853	1.91906	146.702	71.107	24	27	58	34	24	0	25	6	2	1	0	0	0	0	0	0	0.506676	-0.267765	0.0102162	0.0626616	-0.154219	43.8366	44.5514	64.4929	71.6093	59.493	2611.95	3114.8	4472.06	4478.38	3928.73	0	11.999	31.9721	-0.34877	0.214869	4.76917	10.953	38	62	50	34	10	12
CCCc1nnc2SCC(=Nn12)c3oc(cc3)c4cc(Cl)ccc4Cl	0	1.9909	3.96368	107.296	51.7171	16	17	39	25	14	0	17	4	1	1	0	0	2	0	0	2	0.341583	-0.117295	-0.10916	0.0469315	0.0411533	48.768	37.4582	57.2477	59.9245	55.5145	1987.76	2361	3359.46	3186.55	2847.62	0	11.89	34.9699	-0.307359	0.191645	5.40693	10.8019	28	42	34	24	10	8
Cc1ccccc1NC(=O)CSc2nnc(c3occc3)c(n2)c4occc4	0	0.4004	0.16032	113.688	55.5747	22	24	44	28	16	0	20	4	3	1	0	0	0	0	0	0	0.593873	-0.27605	-0.0936189	0.110545	-0.177878	37.8911	37.3571	52.6304	51.7443	50.8227	1883.3	2185.03	2961.97	2844.41	2758.44	0	11.85	31.9721	-0.316215	0.215464	5.42532	10.7271	31	47	36	22	6	11
O=C(CSc1nc(ccc1C#N)c2cccnc2)Nc3sc4CCCc4c3C#N	0	0.6109	0.373199	117.934	59.0639	17	18	44	29	15	0	21	5	1	2	0	0	0	0	0	0	0.555228	-0.216567	-0.0316421	-0.12286	0.187681	43.8299	40.3407	58.957	63.017	56.7022	2330.52	2756.08	3839.43	3611.43	3088.13	0	11.85	31.9731	-0.279451	0.215254	4.74719	11.9986	32	47	36	26	11	9
NC(=S)N1NC(=C(\N=N\c2ccc(O)cc2)C1=O)c3ccc(cc3)[N+](=O)[O-]	0	1.1163	1.24613	99.9914	48.8695	12	12	39	27	12	0	16	6	4	1	0	0	0	0	0	0	0.409053	-0.0998826	-0.137192	0.00203497	0.0588407	38.3855	34.3241	50.9018	52.7872	49.042	1807.45	2120.55	2968.62	2948.47	2635.87	0	11.999	31.9721	-0.360487	0.275338	3.70274	11.25	29	41	30	24	12	11
Clc1ccc(COc2ccc(cc2)c3oc(NCc4cccnc4)c(n3)C#N)cc1	0	1.4413	2.07735	125.459	59.9995	23	24	47	30	17	0	23	4	2	0	0	0	1	0	0	1	0.614892	-0.327703	0.00623004	-0.0454101	0.139108	40.7018	37.4434	52.0004	50.7759	41.2148	1829.49	2094.51	2781.06	2595.35	2191.99	0	11.85	34.9689	-0.340899	0.194859	4.38893	9.42366	33	50	38	25	8	11
Cc1ccc(cc1)c2nnc3SCC(=Nn23)c4ccc(Br)cc4	0	3.6744	13.5012	105.144	48.9383	17	18	36	23	13	0	17	4	0	1	0	0	0	1	0	1	0.18506	-0.07233	-0.0656109	0.0592494	-0.0121943	73.8258	36.5431	56.4176	57.4198	43.1548	1929.82	2282.66	3222.7	3100.16	2623.61	0	11.89	78.9183	-0.188736	0.191956	5.99219	11.146	26	39	30	20	7	9
CCc1cc2C(=O)N(CC=C)C(=Nc2s1)SCC(=O)NC(=O)NCc3occc3	0	0.7567	0.572595	114.668	60.1839	10	10	49	29	20	0	19	4	4	2	0	0	0	0	0	0	0.773218	-0.486569	0.317875	-0.340332	-0.0298788	45.7933	40.8352	60.4447	60.5609	64.8991	2239.29	2608.01	3593.3	3518.68	3279.33	2	11.85	31.9731	-0.320644	0.27912	4.79154	12.6211	31	51	42	36	16	9
COc1cccc2C=C(C(=O)Oc12)c3cn4ccc(C)cc4n3	0	0.2212	0.0489294	92.7695	45.6211	15	16	37	23	14	0	18	2	3	0	0	0	0	0	0	0	0.535636	-0.327306	0.0543264	0.0271155	-0.103734	26.0434	28.4914	42.1241	43.7604	39.0928	1562.04	1881.71	2747.75	2711.29	2273.72	0	11.89	15.9969	-0.346036	0.300617	4.96955	10.3213	26	40	31	22	8	9
COc1ccc(CN2C(=O)Nc3cc(ccc3C2=O)C(=O)NCc4ccc5OCOc5c4)cc1	0	-0.0767	0.00588289	131.836	66.1147	18	18	55	34	21	0	25	3	6	0	0	0	0	0	0	0	0.981609	-0.696778	0.412713	-0.254955	0.0394852	39.7268	42.1521	61.0021	63.3077	55.4731	2196.53	2600.98	3666.72	3726.86	3153.97	0	11.85	16	-0.348815	0.286455	4.75518	10.0202	38	59	47	38	17	12
CCOP(=O)(OCC)C1(NS(=O)(=O)c2ccccc2)C=C(Br)C(=O)c3ccccc13	0	1.9758	3.90379	124.845	64.6947	12	12	51	30	21	0	20	1	6	1	1	0	0	1	0	1	0.76234	-0.443725	0.189026	0.0668178	-0.458729	90.0431	56.5958	80.3296	106.427	133.887	2538.33	3079.29	4700.88	5458.22	5584.54	0	11.89	78.9183	-0.305024	0.345675	5.10971	14.2279	32	53	42	36	15	11
[O-][N+](=O)c1ccc(Oc2cccc(\C=N\NC(=O)c3cncc(Br)c3)c2)c(c1)[N+](=O)[O-]	0	1.4035	1.96981	116.169	54.8035	18	18	43	31	12	0	19	5	6	0	0	0	0	1	0	1	0.540772	-0.142491	-0.108492	-0.0205645	-0.0707608	80.7048	43.2199	63.0584	66.1613	62.1067	1799.29	2057.92	2719.53	2684.99	2322.58	0	11.9988	78.9185	-0.307628	0.252116	3.73775	9.83778	33	45	32	23	11	13
O=C1Oc2ccccc2N1CCn3c4ccccc4c5nc6ccccc6nc35	0	1.1376	1.29413	121.805	57.1527	23	26	45	29	16	0	23	4	2	0	0	0	0	0	0	0	0.534762	-0.408461	0.133764	0.0962428	-0.202256	31.9889	36.6581	55.2321	57.399	49.3194	2161.63	2658.34	3989.37	4055.05	3490.15	0	11.9883	15.9959	-0.294048	0.349804	4.69788	11.2236	34	50	38	23	7	12
COc1ccc(cc1)C2C=C(Nc3nc(NC(=O)C)nn23)c4ccc(Cl)cc4	0	1.0688	1.14233	113.941	56.4863	17	17	46	28	18	0	20	5	2	0	0	0	1	0	0	1	0.538047	-0.357937	0.18305	-0.151312	0.0925057	39.0618	35.8037	52.9426	51.9463	48.4097	2032.41	2422.71	3475.13	3542.26	3322.47	0	11.89	34.9689	-0.348752	0.253554	4.24149	11.6972	31	49	39	30	12	10
CCOC(=O)Cc1cc(O)n2nc(cc2n1)c3ccc(C)cc3	0	2.3771	5.6506	89.7997	46.9615	15	17	40	23	17	0	17	3	3	0	0	0	0	0	0	0	0.49403	-0.236185	0.000358652	-0.0589787	0.188132	26.4033	27.5193	39.6781	37.9034	35.8162	1391.29	1628.68	2285.6	2176.53	1905.34	0	11.89	15.9969	-0.348855	0.267498	4.41313	9.7134	25	42	34	24	7	8
Cc1oc(cc1)c2cc(C(=O)NCc3occc3)c4ccccc4n2	0	0.3388	0.114785	104.313	50.4747	20	22	41	25	16	0	20	2	3	0	0	0	0	0	0	0	0.503728	-0.234563	-0.0585893	0.172296	-0.261411	28.0434	30.3252	43.2073	39.5986	38.8203	1610.27	1904.88	2679.24	2579.46	2414	0	11.89	15.9969	-0.320701	0.232179	5.47045	10.7628	28	44	34	21	5	10
CC(OC(=O)COc1ccc(Cl)cc1C)C(=O)N(C)C	0	0.7887	0.622048	79.8109	43.1303	6	6	38	20	18	0	14	1	4	0	0	0	1	0	0	1	0.68534	-0.369789	-0.131514	0.388886	-0.335302	31.1708	24.4429	35.0544	36.2712	29.0586	1046.65	1145.68	1458.34	1372.46	1060.9	0	11.9985	34.9694	-0.335019	0.288873	4.45531	8.84575	20	38	33	30	12	5
CC1CCN(Cc2c(O)c(Cl)cc3C(=CC(=O)Oc23)C)CC1	0	0.6928	0.479972	86.3753	48.9419	6	6	42	22	20	0	17	1	3	0	0	0	1	0	0	1	0.430893	-0.23842	0.0497769	-0.107538	0.180035	32.3963	27.7787	42.1691	47.3229	42.2278	1604.78	1900.34	2719.7	2826.02	2366.13	1	11.89	34.9689	-0.358043	0.291341	4.59038	10.9861	24	44	39	36	16	5
COc1cc(NC(=O)CSC2=Nc3ccccc3C(=O)N2C)ccc1NC(=O)c4occc4	0	-0.2743	0.0752405	132.72	65.1259	17	17	53	33	20	0	23	4	5	1	0	0	0	0	0	0	0.903864	-0.505751	0.08124	0.00754625	-0.160085	44.44	43.1599	62.0694	68.7098	62.4858	2279.08	2656.02	3653.85	3720.16	3261.66	2	11.85	31.9721	-0.347121	0.259174	4.97355	11.642	36	56	44	35	15	12
FC(F)Oc1ccc(cc1)c2oc(SCC(=O)NC(=O)NCc3occc3)nn2	0	1.6142	2.60564	102.911	51.6791	16	17	43	29	14	0	17	4	5	1	0	2	0	0	0	2	1.03793	-0.730169	0.346603	-0.0782844	-0.259833	43.4441	39.5169	57.3387	48.9901	46.4794	1551.25	1755.47	2278.24	1996.98	1888.41	0	11.85	31.9721	-0.320987	0.34997	2.96337	9.72208	31	45	36	26	12	9
CCN=C1C=CC(=CC(=C1O)C(=O)\C=C\c2ccccc2Cl)Br	0	2.6874	7.22212	105.249	49.6159	6	6	38	23	15	0	18	1	2	0	0	0	1	1	0	2	0.326705	-0.104111	-0.0526282	0.0212534	-0.12379	75.88	32.601	49.0358	57.039	56.4592	1815.74	2057.28	2701.35	3048.27	2450.08	0	11.9988	78.9185	-0.357862	0.188393	5.42187	11.6403	24	39	30	27	12	9
COc1ccc2[nH]c3C4=Nc5ccccc5C(=O)N4CCc3c2c1	0	0.0955	0.00912025	99.3006	48.3459	15	16	39	24	15	0	19	3	2	0	0	0	0	0	0	0	0.450855	-0.270629	0.090804	-0.0315519	-0.06942	26.6289	30.1595	45.5715	50.5405	44.5402	1864.61	2316.84	3541.24	3705.74	3131.59	2	11.9943	15.9959	-0.348717	0.241428	4.90613	10.9347	28	43	34	25	10	9
CCc1ccc2nc(O)c(cc2c1)C3C(=C(N)Oc4c3ccc5cccnc45)C#N	0	0.9866	0.97338	123.561	60.2463	20	22	48	30	18	0	24	4	2	0	0	0	0	0	0	0	0.452418	-0.213992	0.0452313	-0.0426769	0.0680204	32.9889	35.9934	53.7647	62.8723	61.3982	2366.49	2903.19	4352.41	4902.43	4511.04	0	11.9933	15.9959	-0.344575	0.170123	4.94958	12.668	34	52	40	28	10	11
CC(=O)c1cccc(NC(=O)CN2C(=O)NC3(CCCCCCC3)C2=O)c1	0	-2.2944	5.26427	92.486	58.3778	6	6	52	27	25	0	20	3	4	0	0	0	0	0	0	0	0.66246	-0.363676	0.170384	-0.0442473	-0.32258	31.1778	31.4916	46.2317	50.9511	47.4214	1774.61	2069.71	2888	3005.85	2584.65	0	11.9	15.9979	-0.294214	0.282545	4.59574	11.3383	29	54	47	44	19	7
Cc1ccnc(NS(=O)(=O)c2ccc(NC(=O)Cc3cccs3)cc2)n1	0	-1.3721	1.88266	107.287	53.1947	17	17	42	26	16	0	17	4	3	2	0	0	0	0	0	0	0.511282	-0.305331	0.165472	-0.231779	0.207761	42.0188	41.731	54.6931	48.3886	49.7133	1972.09	2252.83	3049.21	2728.8	2504.48	0	11.9979	31.9738	-0.279936	0.247501	5.26008	11.6359	28	44	33	24	8	11
Clc1cccc(c1)N2CCN(CC2)C(=O)CCCN3C(=S)Nc4ccccc4C3=O	0	1.4174	2.00902	128.299	65.1402	12	12	53	30	23	0	22	4	2	1	0	0	1	0	0	1	0.530037	-0.333984	0.129638	-0.068158	-0.0558794	46.8296	39.1137	58.0895	62.2593	58.0015	2280.84	2654.78	3647.06	3732.82	3042	0	11.9969	34.9689	-0.280632	0.268796	5.22179	11.2926	33	56	47	41	18	9
CNc1nnc(s1)C2=Cc3cc(Cl)ccc3OC2=O	0	2.0802	4.32723	77.5583	36.4383	11	11	27	19	8	0	12	3	2	1	0	0	1	0	0	1	0.411042	-0.235989	0.118179	-0.149649	0.0785563	35.4696	28.3123	44.8751	41.4284	38.6202	1441.26	1706.37	2400.5	2230.52	1847.54	0	11.9985	34.9694	-0.273721	0.301097	5.22509	11.4449	21	29	22	16	8	7
COc1ccc2cc3c(N)nn(C(=O)Cc4ccc(Cl)cc4)c3nc2c1	0	-1.3726	1.88403	98.4773	59.6274	6	6	53	26	27	0	19	4	2	0	0	0	1	0	0	1	0.497299	-0.239763	-0.0136345	-0.0322943	0.121363	36.7018	33.3051	49.8351	51.4995	43.9071	1951.09	2336.29	3382.16	3351.48	2829.77	2	11.9985	34.9694	-0.380663	0.222107	4.91298	10.9022	29	56	52	49	22	4
CC1=CC=CN2C(=O)C3=C(N=C12)N(C(=O)C(=C3)C#N)c4ccc(C)cc4	0	1.6175	2.61631	102.244	50.5391	6	6	40	26	14	0	20	4	2	0	0	0	0	0	0	0	0.534112	-0.283317	0.22355	-0.404672	0.370941	28.9889	31.1598	47.1529	55.8142	53.2558	2095.53	2562.92	3832.79	4276.05	3841.09	2	11.89	15.9959	-0.274471	0.255161	4.72605	11.8843	29	43	32	29	15	10
NCCNc1nc(NCc2ccccc2)c3CN(Cc4ccccc4)CCc3c1C#N	0	1.4999	2.2497	132.531	69.2702	18	18	59	31	28	0	25	6	0	0	0	0	0	0	0	0	0.407309	-0.227327	0.0625034	-0.137375	0.266526	33.1599	35.828	47.548	51.5174	50.2926	2222.5	2595.08	3576.65	3831.78	3564.03	2	11.9933	14.0107	-0.361953	0.156182	4.82303	11.2704	34	62	52	43	15	9
Cc1onc(NC(=O)CSc2cn(CCNC(=O)c3ccc(Cl)cc3)c4ccccc24)c1	0	1.2275	1.50676	135.086	66.3687	20	21	53	32	21	0	23	4	3	1	0	0	1	0	0	1	0.55776	-0.24089	-0.0566377	0.120554	-0.164243	49.604	43.1705	61.7021	62.4315	52.8387	2290.71	2656.34	3624.1	3396.8	2982.89	0	11.9985	34.9694	-0.279527	0.231229	5.13672	12.0637	35	56	45	33	12	11
COc1cccc(c1)c2nnc(NC(=O)Cc3cccs3)s2	0	1.846	3.40772	95.5618	45.7723	16	17	35	22	13	0	15	3	2	2	0	0	0	0	0	0	0.412073	-0.2036	0.0345828	-0.0802879	0.0172509	36.8844	32.7001	47.594	36.3646	42.1148	1656.86	1906.77	2520.7	2066.09	1965.17	0	11.998	31.9738	-0.348706	0.210977	4.91261	11.2894	24	37	29	19	6	8
CCCSc1nc(C)c(cc1C#N)c2csc(n2)C(=C3CCCC3)C#N	0	0.6436	0.414221	108.291	58.7359	11	12	46	26	20	0	20	4	0	2	0	0	0	0	0	0	0.381147	-0.135525	-0.0396602	-0.136377	0.218671	39.6954	35.6762	50.2355	52.6827	58.8212	2203.33	2582.76	3583.73	3503.92	3473.02	0	11.89	31.9731	-0.257148	0.156732	4.88663	12.1526	28	48	40	33	13	6
O=C(Nc1nc(cs1)c2nc3ccccc3s2)C4COc5ccccc5O4	0	1.2001	1.44024	114.81	53.6143	20	22	40	27	13	0	19	3	3	2	0	0	0	0	0	0	0.664514	-0.315877	-0.208699	0.121953	0.0956902	42.6589	40.3367	61.5868	57.4127	55.18	2146.04	2562.35	3626.82	3222.21	2807.06	0	11.9	31.9731	-0.339759	0.238245	5.33132	12.0025	31	44	34	21	8	10
O=C(CSc1n[nH]c(n1)c2ccc(cc2)S(=O)(=O)N3CCCCC3)Nc4nccs4	0	-1.8176	3.30367	115.686	62.7219	16	17	50	30	20	0	18	6	3	3	0	0	0	0	0	0	0.609422	-0.412966	0.245957	-0.141125	-0.0796484	52.8665	50.9291	70.4792	64.9512	57.608	2490.39	2885.15	3952.11	3657.25	3336.42	0	11.9943	31.9741	-0.279342	0.243506	5.48252	11.9508	33	53	43	33	13	10
Cc1ccc(cc1)S(=O)(=O)Cc2oc(cc2)C(=O)O	1	0.6375	0.406406	76.0503	37.7915	11	11	31	19	12	0	13	0	5	1	0	0	0	0	0	0	0.5135	-0.168116	-0.199717	0.0872068	0.156979	29.0001	29.7807	38.8792	37.7714	33.2113	1288.25	1481.35	2077.25	1828.84	1551.44	0	11.89	31.9721	-0.326245	0.314453	4.01065	11.5071	20	32	24	18	6	8
O=C(Cc1coc2cc3CCCc3cc12)OCC4=CC(=O)N5C(=N4)Sc6ccccc56	0	0.692	0.478864	125.395	62.5503	15	16	49	31	18	0	24	2	4	1	0	0	0	0	0	0	0.669074	-0.398553	0.167249	-0.0266992	-0.337573	40.9456	42.163	65.4099	62.5506	59.2673	2409.83	2940.82	4334.6	4013.19	3356.71	2	11.9	31.9721	-0.316803	0.266483	4.79134	11.6015	36	54	43	34	16	11
Cc1cccc(N2CCN(CC2)c3nc4ccccc4n5cnnc35)c1C	0	1.4314	2.04891	115.154	58.2294	19	21	49	27	22	0	21	6	0	0	0	0	0	0	0	0	0.374544	-0.240563	-0.0812847	0.253222	-0.161962	29.1599	33.5203	48.7389	51.9603	48.0436	2057.02	2482.62	3620.18	3757	3295.34	0	11.9943	14.01	-0.286695	0.178492	6.4916	10.6453	31	53	44	32	10	9
Cc1ccc(C(=O)CSC2=C(C#N)C(CC(=O)N2)c3occc3)c(C)c1	0	1.7212	2.96253	105.728	54.7083	11	11	44	26	18	0	20	2	3	1	0	0	0	0	0	0	0.535951	-0.181728	-0.0087682	-0.0880976	-0.0831724	35.1711	33.1665	47.4976	52.059	55.3625	1948.47	2278.17	3143.89	3191.68	2895.04	0	11.89	31.9721	-0.321639	0.20566	5.13147	12.3239	28	46	37	31	13	8
Cc1snc2sc(C(=O)c3ccc(Br)cc3)c(N)c12	0	1.7018	2.89612	91.7563	40.7331	14	15	28	19	9	0	13	2	1	2	0	0	0	1	0	1	0.227463	-0.0668526	-0.0166985	-0.0276722	-0.029005	76.008	34.4399	55.7664	59.1057	41.1856	1847.16	2213.77	3213.64	2845.61	2158.31	0	11.998	78.9183	-0.300938	0.201229	6.27251	12.5132	21	30	23	14	5	7
Oc1ccc(\C=N\c2ccc(cc2)N3CCOCC3)c(O)c1	0	0.4627	0.214091	93.4748	46.5283	12	12	40	22	18	0	17	2	3	0	0	0	0	0	0	0	0.452189	-0.201312	-0.121102	0.0454498	0.0531635	25.0434	26.1593	35.1558	34.211	26.9889	1319.29	1506.83	1987.4	1891.39	1442.62	0	11.85	15.9969	-0.378155	0.191463	4.81884	9.50681	24	42	35	29	11	7
CCOC(=O)c1c(C)c(C)sc1Nc2nc(C)c(s2)C(=O)NC	0	2.1542	4.64058	95.2137	50.5751	10	10	42	23	19	0	15	3	3	2	0	0	0	0	0	0	0.589541	-0.379578	0.182048	-0.179592	0.135141	38.6589	33.0046	52.3703	51.6729	56.2019	1906.49	2246.13	3184.66	2958.24	2682.32	0	11.89	31.9731	-0.312129	0.295709	5.05191	12.7413	24	43	37	31	12	6
COc1ccc2c(c1)C(=O)Oc3cc4oc(C)c(C)c4cc23	0	1.2939	1.67418	89.9017	44.2231	15	17	36	22	14	0	18	0	4	0	0	0	0	0	0	0	0.518473	-0.286054	0.0537568	-0.049076	-0.019212	25.0979	27.3246	42.0954	44.9851	38.0954	1526.68	1873.95	2846.93	2931.67	2354.72	0	11.89	15.9979	-0.348725	0.299045	4.86453	10.6205	25	39	31	21	7	8
COc1ccc(OC)c(\C=N\c2oc(c3occc3)c(c4occc4)c2C#N)c1	0	-0.2087	0.0435557	115.608	55.5987	21	23	45	29	16	0	22	2	5	0	0	0	0	0	0	0	0.850577	-0.406708	0.0254914	-0.152501	-0.0757565	33.5923	35.8195	49.3692	49.9228	55.5557	1773.75	2111.38	3002.19	2937.16	2974.56	0	11.85	15.9989	-0.349369	0.19541	4.75308	10.7424	32	48	37	23	7	10
O=C(Cc1cccs1)Nc2ccccn2	0	-0.2541	0.0645668	65.0247	31.9299	11	11	25	15	10	0	11	2	1	1	0	0	0	0	0	0	0.254115	-0.132082	0.0385782	-0.0983065	0.100698	22.6222	20.3364	26.9196	18.1649	20.386	939.659	1039.29	1279.34	934.091	823.524	0	11.998	31.9732	-0.279836	0.210445	5.13923	10.4718	16	26	20	14	4	6
Cc1sc2ncnc(NCc3occc3)c2c1C	0	0.5382	0.289659	76.9811	38.5503	14	15	31	18	13	0	13	3	1	1	0	0	0	0	0	0	0.344054	-0.23112	0.0898748	-0.04025	0.00264425	25.9822	25.0008	37.5038	32.2246	27.4146	1334.44	1578.17	2231.86	1942.85	1511.52	0	11.89	31.9721	-0.32058	0.120179	5.82828	11.282	20	33	27	18	5	6
Cc1c([nH]c2CC(CC(=O)c12)c3occc3)C(=O)OCC4CCCO4	0	-1.635	2.67322	90.5999	52.5527	10	10	46	25	21	0	19	1	5	0	0	0	0	0	0	0	0.741103	-0.348729	-0.0946189	0.233989	-0.269856	29.2323	30.9891	45.0922	42.3688	43.3655	1573	1884.76	2721.21	2509.36	2315.25	0	11.89	15.9989	-0.375534	0.304581	4.99596	10.1913	28	49	43	37	16	6
CCOc1cccc2C=C(C(=O)Oc12)c3nnc(NCc4occc4)s3	0	1.1863	1.40731	103.621	51.0899	16	16	41	26	15	0	18	3	4	1	0	0	0	0	0	0	0.661501	-0.350391	0.00708733	0.0610363	-0.135768	36.3056	35.6889	53.1302	48.6832	50.5455	1815.68	2148.16	3004.81	2850.36	2639.73	0	11.9979	31.9732	-0.343127	0.301223	5.05412	11.608	29	44	35	26	11	9
Cc1onc(C)c1COc2ccc(cc2)C(=O)OCC(=O)N3c4ccccc4NC(=O)C3(C)C	0	0.175	0.030625	132.316	68.7818	17	17	59	34	25	0	25	3	6	0	0	0	0	0	0	0	0.889001	-0.430485	-0.0564731	0.221524	-0.276854	39.7268	41.2073	61.5286	66.8843	59.3024	2172.35	2564.28	3669.4	3763	3154.96	0	11.85	16	-0.34078	0.293828	4.86591	11.3058	37	62	51	42	17	11
CCOC(=O)C1=C(O)\C(=C/c2oc(CNC(=O)C(=O)Nc3ccccc3)cc2)\N=C1C	0	-0.5175	0.267806	119.45	60.8347	11	11	52	31	21	0	22	3	6	0	0	0	0	0	0	0	0.931248	-0.416267	-0.139727	0.0615313	0.0493754	36.7268	36.6538	52.03	51.8322	50.8557	1816.15	2087.03	2823.52	2606.56	2381.43	0	11.85	16	-0.35758	0.297981	4.83938	9.9485	33	54	43	37	16	11
Cc1cc(ccc1n2c(C)ccc2C)C(=O)O	1	1.9018	3.61684	74.2203	37.3459	11	12	32	17	15	0	14	1	2	0	0	0	0	0	0	0	0.251784	-0.124144	-0.00467104	-0.000306485	0.0124762	18.9089	19.1627	28.4357	27.8269	24.4945	1105.37	1295.01	1835.78	1735.44	1418.31	0	11.89	15.9959	-0.327748	0.290674	4.22927	10.579	18	33	27	20	5	6
CCOC(=O)c1[nH]c2CC(CC(=O)c2c1C)c3occc3	0	-0.525	0.275625	80.3258	43.8035	10	10	38	21	17	0	16	1	4	0	0	0	0	0	0	0	0.564931	-0.271847	-0.0190235	0.0790637	-0.0994371	24.4579	25.3249	37.0959	37.2622	38.3692	1328.41	1593.99	2327.18	2232.12	2004.19	0	11.89	15.9979	-0.322052	0.304466	4.82146	10.1477	23	40	34	28	11	6
CCN1CCc2nc(NC(=O)Cc3ccc4OCCOc4c3)sc2C1	0	0.2482	0.0616032	101.236	54.2887	11	11	46	25	21	0	18	3	3	1	0	0	0	0	0	0	0.653643	-0.34479	-0.104169	0.0627375	0.0930613	34.5311	34.1633	50.8017	46.3833	42.1367	1801.2	2116.49	2940.17	2694.22	2198.79	1	11.85	31.9721	-0.341407	0.210418	5.31018	11.3822	28	49	43	37	16	6
COc1ccccc1NC(=O)c2ccccc2NC(=O)c3cc(Cl)ccc3NC(=O)c4occc4	0	0.258	0.066564	142.92	68.5859	23	23	55	35	20	0	26	3	5	0	0	0	1	0	0	1	0.809455	-0.416462	-0.020012	0.129873	-0.0568192	47.6652	43.2735	61.7163	65.2662	66.3736	2319.65	2702.84	3692.68	3802.42	3631.09	0	11.85	34.9689	-0.34718	0.259144	5.006	10.8857	38	58	44	32	12	14
CC(=O)c1c(C)[nH]c(C(=O)COc2ccc(cc2)C#N)c1C	0	0.234	0.054756	88.9465	45.1947	11	11	38	22	16	0	17	2	3	0	0	0	0	0	0	0	0.552465	-0.165477	-0.207382	0.123627	0.0711081	25.0434	24.8269	35.1556	37.1514	33.5943	1268.51	1459.88	2005.59	1889.38	1519.46	0	11.85	15.9969	-0.337751	0.200058	4.20022	9.77321	23	39	31	25	9	7
CCOC(=O)CSC1=NN(C)C(=S)S1	0	2.6791	7.17758	63.7611	31.4919	0	0	24	14	10	0	7	2	2	3	0	0	0	0	0	0	0.403772	-0.230093	0.0274316	0.0577483	-0.17285	34.6522	24.2037	42.6484	33.1869	23.4657	1175.81	1300.37	1648.84	1230.99	844.279	0	11.9935	31.9741	-0.315303	0.271922	4.86646	12.7502	14	24	21	21	11	3
COCCCNC(=O)c1ccc2C(=O)N(Cc3ccc4OCOc4c3)C(=S)Nc2c1	0	-0.215	0.046225	118.387	61.1727	12	12	51	30	21	0	21	3	5	1	0	0	0	0	0	0	0.87963	-0.606364	0.295974	-0.181039	0.0755966	41.08	38.4898	55.79	58.8225	56.1571	2123.13	2507.1	3543.29	3687.38	3230.93	0	11.85	31.9721	-0.383907	0.2413	4.35192	11.601	33	54	45	39	18	9
Cn1ccnc1SCC(=O)Nc2ccc3nc(SCC(=O)NC4CC4)sc3c2	0	-0.8969	0.80443	114.977	60.1531	14	15	47	28	19	0	18	5	2	3	0	0	0	0	0	0	0.610966	-0.366269	0.115277	-0.0279622	-0.247414	49.7321	43.5109	65.0536	60.6916	48.288	2302.66	2674.98	3498.13	3099.28	2789	0	11.9933	31.9741	-0.280445	0.215103	5.27356	12.8234	31	50	42	33	14	8
Cc1c([nH]c2CC(CC(=O)c12)c3occc3)C(=O)OCc4ccccc4	0	0.3417	0.116759	104.783	53.9371	16	16	45	26	19	0	21	1	4	0	0	0	0	0	0	0	0.569692	-0.281442	-0.0039815	0.0668938	-0.100197	29.4579	31.3249	45.0959	44.9264	44.0334	1686.99	2007.22	2864.54	2730.39	2434.18	0	11.89	15.9979	-0.32204	0.304815	5.0588	10.207	29	48	39	30	11	9
Cc1ccccc1CSCC(=O)NC(=O)NCc2occc2	0	1.1287	1.27396	91.5074	47.6683	11	11	40	22	18	0	16	2	3	1	0	0	0	0	0	0	0.515137	-0.299703	0.089231	-0.0293513	-0.133176	31.1711	28.3327	36.0207	35.0577	32.1663	1330.76	1453.25	1783.79	1573.23	1329.82	0	11.85	31.9721	-0.320607	0.279054	4.75142	10.3714	23	41	34	28	10	7
C(Oc1ccccc1)c2nnc3sc(nn23)C4COc5ccccc5O4	0	1.3586	1.84579	106.239	50.7211	20	21	40	26	14	0	18	4	3	1	0	0	0	0	0	0	0.633197	-0.257763	-0.353257	0.29167	0.0941403	35.8911	36.883	55.3805	53.3198	41.7674	1792.71	2143.71	3045.83	2755.34	2267.92	0	11.85	31.9721	-0.34019	0.197555	6.49234	11.2525	30	44	35	23	9	9
Brc1oc(cc1)c2nc3cc(ccc3[nH]2)N4C(=O)c5ccccc5C4=O	0	0.7789	0.606685	106.896	48.8639	20	22	36	26	10	0	19	3	3	0	0	0	0	1	0	1	0.554347	-0.326285	0.111146	-0.0493386	0.00116611	72.6614	38.1443	63.3038	60.7308	51.6037	1904.34	2324.06	3454.61	3221.94	2855	0	11.9988	78.9185	-0.292613	0.247012	5.47958	10.4811	30	40	29	16	6	11
COc1cc2cc(C(N3CCc4ccccc34)c5nnnn5C6CCCC6)c(O)nc2cc1OC	2	-0.6449	0.415896	137.345	73.4362	21	22	63	35	28	0	26	6	3	0	0	0	0	0	0	0	0.597064	-0.319598	-0.0314512	0.0860658	-0.0434157	39.4833	44.0699	63.7866	67.8103	74.3334	2703.55	3322.46	4960.79	5206.56	5409.82	0	11.9943	15.9969	-0.346947	0.170668	4.98496	13.0327	40	68	58	46	18	10
COC(=O)c1ccc2C(=O)N(CC3CCCO3)C(=Nc2c1)SCC(=O)Nc4ccccc4Cl	0	0.8169	0.667326	128.534	67.5394	12	12	55	33	22	0	23	3	5	1	0	0	1	0	0	1	0.925956	-0.551304	0.215361	-0.0697593	-0.360325	51.793	44.7793	65.5295	73.7274	68.5056	2447.27	2876.42	4005.35	4176.43	3880.61	2	11.85	34.9689	-0.376185	0.293178	4.59643	12.4408	36	58	48	42	20	10
O=S(=O)(N1CCCCCC1)c2cccc(c2)c3cn4cccnc4n3	0	-2.6028	6.77457	95.6997	53.9199	15	17	45	25	20	0	18	4	2	1	0	0	0	0	0	0	0.402811	-0.326679	0.26712	-0.132402	0.00449027	34.1166	38.3917	51.6341	54.4962	45.6653	2049.63	2424.58	3455.17	3638.3	2964.94	0	11.9943	31.9721	-0.237583	0.243459	6.59754	12.434	28	48	39	29	9	9
COc1ccccc1N2CCN(CC2)C(=O)c3cc4CCCc4s3	0	0.3498	0.12236	104.21	54.8134	11	11	46	24	22	0	19	2	2	1	0	0	0	0	0	0	0.449765	-0.274854	-0.0487935	0.235982	-0.178849	32.3967	32.3329	47.3922	48.0819	38.6613	1888.5	2249.76	3182.97	2892.49	2405.68	0	11.9943	31.9721	-0.347123	0.240486	5.06851	11.6031	27	49	43	37	15	6
OC(=O)C1Nc2c(cccc2C(=O)N3CCOCC3)C4C=CCC14	1	-0.9012	0.812161	91.3613	50.4239	6	6	44	24	20	0	18	2	4	0	0	0	0	0	0	0	0.642143	-0.331383	-0.0869756	0.154365	-0.0356133	27.8178	29.4914	43.1517	46.8162	47.3974	1768.06	2161.71	3189.55	3326.67	3066.35	0	11.9943	15.9979	-0.378093	0.276828	4.59016	11.246	27	47	41	38	18	6
COc1ccc(OCCC(=O)OCC(=O)NCc2occc2)cc1	0	-0.7521	0.565654	91.6406	48.5011	11	11	43	24	19	0	17	1	6	0	0	0	0	0	0	0	0.90557	-0.445247	-0.0724767	0.072883	-0.0846595	29.0068	28.6533	36.6454	32.0364	27.3721	1094.96	1191.02	1448.22	1245.88	1039.56	0	11.85	15.9999	-0.348971	0.264331	4.30744	8.1114	25	44	37	31	12	7
COC(=O)C1=C(O)\C(=C/c2oc(CNC(=O)C(=O)Nc3ccc(C)c(C)c3)cc2)\N=C1C	0	0.1249	0.0156	123.721	63.9282	11	11	55	32	23	0	23	3	6	0	0	0	0	0	0	0	0.942443	-0.431538	-0.122867	0.0500695	0.0536515	37.7268	37.6538	54.6979	55.8322	51.6898	1944.71	2245.95	3088.47	2869.02	2483.53	0	11.89	16	-0.357584	0.297733	4.78954	9.87772	34	57	46	40	17	11
CN(CC(=O)NC(=O)NCc1occc1)Cc2nc(O)c3ccccc3n2	0	-1.1461	1.31355	101.679	53.0571	15	16	46	27	19	0	18	5	4	0	0	0	0	0	0	0	0.796507	-0.491569	0.0967432	0.151987	-0.345861	31.8978	32.4885	45.0899	41.5089	42.197	1501.05	1705.89	2253.07	2104.18	1893.51	1	11.85	15.9979	-0.344299	0.279102	4.66685	9.25604	29	48	39	30	11	9
OC1=C(C(=O)Nc2ccccc2[N+](=O)[O-])c3nc4ccccc4n3CC1	0	0.001	1e-06	97.5803	48.6231	15	16	40	26	14	0	18	4	4	0	0	0	0	0	0	0	0.429711	-0.160861	0.0295566	-0.322717	0.432482	30.5378	32.1006	47.3426	51.1736	51.8566	1769.52	2142.94	3128.65	3208.75	2844.79	0	11.9962	15.9993	-0.390359	0.240842	3.94908	10.9647	29	43	33	24	10	10
COC(=O)c1oc(CSc2nc(O)c3cnn(c4ccc(C)c(C)c4)c3n2)cc1	0	2.4365	5.93653	116.318	57.7103	20	22	47	29	18	0	20	4	4	1	0	0	0	0	0	0	0.731407	-0.424393	0.0858342	-0.0732041	0.0390299	39.6656	38.8554	57.7649	59.7938	56.5477	2019.47	2390.36	3399.6	3310.01	2980.94	0	11.89	31.9721	-0.344204	0.316829	4.30257	10.9543	32	50	40	27	9	10
CC1(C)Cc2c(CO1)sc3c4nnnn4c5nnnn5c23	4	0.719	0.516961	85.9027	38.5299	15	18	31	21	10	0	11	8	1	1	0	0	0	0	0	0	0.317708	-0.147712	-0.0158169	0.0415448	-0.0254002	30.7821	32.1607	52.5492	52.6651	53.1629	1782.25	2272.32	3625.19	3456.72	3126.78	0	11.999	31.9721	-0.369305	0.235201	6.26289	12.4796	25	35	29	17	7	6
Cc1cccc2cc(C(N(CC3CCCO3)Cc4occc4)c5nnnn5C(C)(C)C)c(O)nc12	2	1.0745	1.15455	140.371	76.1034	20	21	67	35	32	0	26	6	3	0	0	0	0	0	0	0	0.594596	-0.305922	-0.0766139	0.250892	-0.181107	39.4833	43.0699	63.4508	60.8144	70.9464	2631.92	3172.87	4649.62	4845.25	5317.44	1	11.9	15.9969	-0.376233	0.170701	6.02572	13.1907	39	71	62	50	18	9
COc1ccc(Cn2c(N)c(C(=O)NCc3occc3)c4nc5ccccc5nc24)cc1	0	-0.6295	0.39627	130.345	64.1487	24	26	53	32	21	0	24	5	3	0	0	0	0	0	0	0	0.702743	-0.376191	0.019067	-0.119542	0.125498	36.1233	39.3223	56.4263	58.2575	55.949	2235	2687.99	3918.24	4020.94	3753.75	0	11.85	15.9969	-0.348799	0.236305	4.76442	11.202	36	57	45	30	9	12
Cc1ccc(Nc2nnc(SCC(=O)NCc3occc3)s2)cc1	0	2.1678	4.69936	102.593	50.6327	16	16	40	24	16	0	16	4	2	2	0	0	0	0	0	0	0.449278	-0.232162	-0.00410133	0.104448	-0.19967	39.2444	35.0325	53.4903	41.0353	35.2845	1732.58	1954.96	2508.9	2055.7	1864.18	0	11.998	31.9738	-0.320609	0.24348	5.29915	12.3214	26	42	34	25	9	8
CCOC(=O)C1=C(O)\C(=C/c2oc(CNC(=O)C(=O)Nc3ccc(C)c(C)c3)cc2)\N=C1C	0	0.3753	0.14085	128.014	67.0218	11	11	58	33	25	0	24	3	6	0	0	0	0	0	0	0	0.93429	-0.417643	-0.142931	0.0652553	0.0415887	38.7268	38.6538	56.03	56.8322	54.0219	2006.76	2311.87	3168.21	2964.84	2617.22	0	11.89	16	-0.357585	0.297986	4.86886	9.94862	35	60	49	43	18	11
Clc1ccc(cc1)N2CCN(CC2)C(=O)CCCN3C(=S)Nc4cc5OCOc5cc4C3=O	0	0.2211	0.0488852	134.427	68.5042	12	12	56	33	23	0	23	4	4	1	0	0	1	0	0	1	0.832096	-0.560879	0.232214	-0.0712043	-0.182839	51.3785	44.4421	67.1924	69.5877	62.1089	2461.75	2905.95	4094.78	4166.59	3454.12	0	11.9969	34.9689	-0.316487	0.268849	5.2202	11.3635	37	60	51	45	22	9
CCc1ccc2nc(NC(=O)c3ccc4c(O)nc(CN5CCOCC5)nc4c3)sc2c1	0	0.9151	0.837408	129.465	66.6222	19	21	55	32	23	0	23	5	3	1	0	0	0	0	0	0	0.738207	-0.458601	0.0229141	0.150976	-0.108713	42.2511	42.4959	63.5497	61.2695	58.3241	2376.84	2821.54	3981.52	3867.74	3346.71	1	11.9943	31.9721	-0.378151	0.237087	5.4785	11.4418	36	59	49	37	14	10
Fc1ccc(CNC(=O)C2=CC3=C(N=C4C=CC=CN4C3=O)N(Cc5cccnc5)C2=N)cc1	0	-0.1861	0.0346332	131.276	65.4301	12	12	53	34	19	0	25	6	2	0	0	1	0	0	0	1	0.673116	-0.410111	0.286168	-0.447319	0.543253	39.2109	41.4063	60.175	66.6428	62.084	2595.97	3123.28	4518.3	4960.36	4555.75	4	11.85	18.9984	-0.288167	0.246557	4.0089	12.0837	38	57	43	37	18	14
CCOC(=O)C1=C(Nc2ccc(C)cc2)S\C(=C/c3cn(CC(=O)NCC4CCCO4)c5ccccc35)\C1=O	0	0.805	0.648025	156.643	83.6806	15	16	70	39	31	0	30	3	5	1	0	0	0	0	0	0	0.884426	-0.423509	-0.0117844	-0.13976	0.194963	50.08	49.8275	72.9352	72.5171	78.1536	3034.59	3618.15	5164.2	5059.95	4948.31	0	11.89	31.9721	-0.376228	0.299392	5.03992	12.7407	43	74	62	53	22	12
COc1ccc2[nH]c3nc(SCc4oc(nn4)c5ccc(C)cc5)nnc3c2c1	0	2.0589	4.23907	115.514	56.9727	24	27	45	29	16	0	20	6	2	1	0	0	0	0	0	0	0.552277	-0.318818	0.0188287	0.0342196	-0.184475	38.8366	39.7174	58.0461	57.9942	50.0797	2018.49	2393.34	3399.08	3207.3	2700.48	0	11.85	31.9721	-0.348728	0.211334	4.87586	10.5004	33	49	38	22	6	11
[truncated: 720 more rows]
[truncated: 680 more columns]

## Sheet: test
SMILES	nAcid	ALogP	ALogp2	AMR	apol	naAromAtom	nAromBond	nAtom	nHeavyAtom	nH	nB	nC	nN	nO	nS	nP	nF	nCl	nBr	nI	nX	ATSc1	ATSc2	ATSc3	ATSc4	ATSc5	ATSm1	ATSm2	ATSm3	ATSm4	ATSm5	ATSp1	ATSp2	ATSp3	ATSp4	ATSp5	nBase	BCUTw-1l	BCUTw-1h	BCUTc-1l	BCUTc-1h	BCUTp-1l	BCUTp-1h	nBonds	nBonds2	nBondsS	nBondsS2	nBondsS3	nBondsD
[truncated: 50 more rows]
[truncated: 680 more columns]
