# Supplementary material for: Application of multi-objective optimization in the study of anti-breast cancer candidate drugs
Source: Sci Rep. 2022 Nov 11;12:19347. doi: 10.1038/s41598-022-23851-0 (PMC9652409; doi:10.1038/s41598-022-23851-0)
Supplement: Supplementary file 4 — Supplementary Information 4. [file 41598_2022_23851_MOESM4_ESM.xlsx]

## Sheet: Summary
Descriptor type	Number	Descriptor	Class	Reference
Acidic group count	1	nAcid	2D
ALOGP	3	ALogP, ALogp2, AMR	2D	Ghose, A.K. and Crippen, G.M. , Atomic physicochemical parameters for three-dimensional structure-directed quantitative structure-activity relationships. I. Partition coefficients as a measure of hydrophobicity, Journal of Computational Chemistry, 1986, 7:565-577; Ghose, A.K. and Crippen, G.M. , Atomic physicochemical parameters for three-dimensional-structure-directed quantitative structure-acti…
APol	1	apol	2D
Aromatic atoms count	1	naAromAtom	2D
Aromatic bonds count	1	nAromBond	2D
Atom count	14	nAtom, nHeavyAtom, nH, nB, nC, nN, nO, nS, nP, nF, nCl, nBr, nI, nX	2D
Autocorrelation (charge)	5	ATSc1, ATSc2, ATSc3, ATSc4, ATSc5	2D	Moreau G. and Broto P., The autocorrelation of a topological structure: A new molecular descriptor, Nouveau Journal de Chimie, 1980, ?:359-360
Autocorrelation (mass)	5	ATSm1, ATSm2, ATSm3, ATSm4, ATSm5	2D	Moreau G. and Broto P., The autocorrelation of a topological structure: A new molecular descriptor, Nouveau Journal de Chimie, 1980, ?:359-360
Autocorrelation (polarizability)	5	ATSp1, ATSp2, ATSp3, ATSp4, ATSp5	2D	Moreau G. and Broto P., The autocorrelation of a topological structure: A new molecular descriptor, Nouveau Journal de Chimie, 1980, ?:359-360
Basic group count	1	nBase	2D
BCUT	6	BCUTw-1l, BCUTw-1h, BCUTc-1l, BCUTc-1h, BCUTp-1l, BCUTp-1h	2D	Pearlman, R.S. and Smith, K.M., Metric Validation and the Receptor-Relevant Subspace Concept, J. Chem. Inf. Comput. Sci., 1999, 39:28-35; Burden, F.R., Molecular identification number for substructure searches , J. Chem. Inf. Comput. Sci., 1989, 29:225-227; Burden, F.R., Chemically Intuitive Molecular Index, Quant. Struct .-Act. Relat., 1997, 16:309-314; Kang, Y.K. and Jhon, M.S., Additivity of A…
Bond count	10	nBonds, nBonds2, nBondsS, nBondsS2, nBondsS3, nBondsD, nBondsD2, nBondsT, nBondsQ, nBondsM	2D
BPol	1	bpol	2D
Carbon types	9	C1SP1, C2SP1, C1SP2, C2SP2, C3SP2, C1SP3, C2SP3, C3SP3, C4SP3	2D
Chi chain	10	SCH-3, SCH-4, SCH-5, SCH-6, SCH-7, VCH-3, VCH-4, VCH-5, VCH-6, VCH-7	2D	Kier, L. B., and Hall, L. H. (1976). Molecular connectivity in chemistry and drug research, (New York: Academic Press).
Chi cluster	8	SC-3, SC-4, SC-5, SC-6, VC-3, VC-4, VC-5, VC-6	2D	Kier, L. B., and Hall, L. H. (1976). Molecular connectivity in chemistry and drug research, (New York: Academic Press).
Chi path cluster	6	SPC-4, SPC-5, SPC-6, VPC-4, VPC-5, VPC-6	2D	Kier, L. B., and Hall, L. H. (1976). Molecular connectivity in chemistry and drug research, (New York: Academic Press).
Chi path	16	SP-0, SP-1, SP-2, SP-3, SP-4, SP-5, SP-6, SP-7, VP-0, VP-1, VP-2, VP-3, VP-4, VP-5, VP-6, VP-7	2D	Kier, L. B., and Hall, L. H. (1976). Molecular connectivity in chemistry and drug research, (New York: Academic Press).
Crippen logP and MR	2	CrippenLogP, CrippenMR	2D	Wildman, S. A., and Crippen, G. M. (1999). Prediction of Physicochemical Parameters by Atomic Contributions. J Chem Inf Comput Sci 39, 868-873.
Eccentric connectivity index	1	ECCEN	2D	Sharma, V. and Goswami, R. and Madan, A.K. , Eccentric Connectivity Index: A Novel Highly Discriminating Topological Descriptor for Structure-Property and Structure-Activity Studies , Journal of Chemical Information and Computer Sciences, 1997, 37:273-282
Atom type electrotopological state	488	nHBd, nwHBd, nHBa, nwHBa, nHBint2, nHBint3, nHBint4, nHBint5, nHBint6, nHBint7, nHBint8, nHBint9, nHBint10, nHsOH, nHdNH, nHsSH, nHsNH2, nHssNH, nHaaNH, nHsNH3p, nHssNH2p, nHsssNHp, nHtCH, nHdCH2, nHdsCH, nHaaCH, nHCHnX, nHCsats, nHCsatu, nHAvin, nHother, nHmisc, nsLi, nssBe, nssssBem, nsBH2, nssBH, nsssB, nssssBm, nsCH3, ndCH2, nssCH2, ntCH, ndsCH, naaCH, nsssCH, nddC, ntsC, ndssC, naasC, naaaC,…	2D	Hall, L. H., and Kier, L. B. (1995). Electrotopological state indices for atom types: A novel combination of electronic, topological, and valence state information. J Chem Inf Comput Sci 35, 1039-1045; Liu, R., Sun, H., and So, S. S. (2001). Development of quantitative structure-property relationship models for early ADME evaluation in drug discovery. 2. Blood-brain barrier penetration. J Chem In…
Extended topochemical atom	43	ETA_Alpha, ETA_AlphaP, ETA_dAlpha_A, ETA_dAlpha_B, ETA_Epsilon_1, ETA_Epsilon_2, ETA_Epsilon_3, ETA_Epsilon_4, ETA_Epsilon_5, ETA_dEpsilon_A, ETA_dEpsilon_B, ETA_dEpsilon_C, ETA_dEpsilon_D, ETA_Psi_1, ETA_dPsi_A, ETA_dPsi_B, ETA_Shape_P, ETA_Shape_Y, ETA_Shape_X, ETA_Beta, ETA_BetaP, ETA_Beta_s, ETA_BetaP_s, ETA_Beta_ns, ETA_BetaP_ns, ETA_dBeta, ETA_dBetaP, ETA_Beta_ns_d, ETA_BetaP_ns_d, ETA_Eta,…	2D	Roy K & Ghosh G, QSTR with Extended Topochemical Atom Indices. 2. Fish Toxicity of Substituted Benzenes. J. Chem. Inf. Comput. Sci., 44, 2004, 559-567. http://dx.doi.org/10.1021/ci0342066; Roy K, Das R N, On some novel extended topochemical atom (ETA) parameters for effective encoding of chemical information and modeling of fundamental physicochemical properties. SAR QSAR Environ Res 22, 2011, 45…
FMFDescriptor	1	FMF	2D	Yang, Y. and Chen, H. and Nilsson, I. and Muresan, S. and Engkvist, O., Investigation of the Relationship between Topology and Selectivity for Druglike Molecules, J. Med. Chem., 2010, 53: 7709-7714
Fragment complexity	1	fragC	2D	Nilakantan, R. and Nunn, D.S. and Greenblatt, L. and Walker, G. and Haraki, K. and Mobilio, D., A family of ring system-based structural fragments for use in structure-activity studies: database mining and recursive partitioning., Journal of chemical information and modeling, 2006, 46:1069-1077
Hbond acceptor count	4	nHBAcc, nHBAcc2, nHBAcc3, nHBAcc_Lipinski	2D
Hbond donor count	2	nHBDon, nHBDon_Lipinski	2D
HybridizationRatioDescriptor	1	HybRatio	2D
Kappa shape indices	3	Kier1, Kier2, Kier3	2D	Hall, L. H., and Kier, L. B. (1991). The molecular connectivity chi indices and kappa shape indices in structure-property modeling. In Reviews of Computational Chemistry, K.B. Lipkowitz, and D.B. Boyd, eds. (New York: VCH publishers), pp. 367-412.
Largest chain	1	nAtomLC	2D
Largest Pi system	1	nAtomP	2D
Longest aliphatic chain	1	nAtomLAC	2D
Mannhold LogP	1	MLogP	2D	Mannhold, R. and Poda, G.I. and Ostermann, C. and Tetko, I.V., Calculation of molecular lipophilicity: State-of-the-art and comparison of log P methods on more than 96,000 compounds, J.Pharm.Sci., 2009, 98:861-893
McGowan volume	1	McGowan_Volume	2D	Abraham MH, McGowan JC. The use of characteristic volumes to measure cavity terms in reversed phase liquid chromatography. Chromatographia. 1987;23:243-6.
Molecular distance edge	19	MDEC-11, MDEC-12, MDEC-13, MDEC-14, MDEC-22, MDEC-23, MDEC-24, MDEC-33, MDEC-34, MDEC-44, MDEO-11, MDEO-12, MDEO-22, MDEN-11, MDEN-12, MDEN-13, MDEN-22, MDEN-23, MDEN-33	2D	Liu, S. and Cao, C. and Li, Z. , Approach to Estimation and Prediction for Normal Boiling Point (NBP) of Alkanes Based on a Novel Molecular Distance Edge (MDE) Vector, lambda, Journal of Chemical Information and Computer Sciences, 1998, 38:387-394
Molecular linear free energy relation	6	MLFER_A, MLFER_BH, MLFER_BO, MLFER_S, MLFER_E, MLFER_L	2D	Platts JA, Butina D, Abraham MH, Hersey A. Estimation of molecular free energy relation descriptors using a group contribution approach. J Chem Inf Comput Sci. 1999;39(5):835-45.
Petitjean number	1	PetitjeanNumber	2D
Ring count	34	nRing, n3Ring, n4Ring, n5Ring, n6Ring, n7Ring, n8Ring, n9Ring, n10Ring, n11Ring, n12Ring, nG12Ring, nFRing, nF4Ring, nF5Ring, nF6Ring, nF7Ring, nF8Ring, nF9Ring, nF10Ring, nF11Ring, nF12Ring, nFG12Ring	2D
Rotatable bonds count	1	nRotB	2D
Rule of five	1	LipinskiFailures	2D
Topological polar surface area	1	TopoPSA	2D	Ertl, P. and Rohde, B. and Selzer, P., Fast Calculation of Molecular Polar Surface Area as a Sum of Fragment-Based Contributions and Its Application to the Prediction of Drug Transport Properties, J. Med. Chem., 2000, 43:3714-3717
Van der Waals volume	1	VABC	2D
Vertex adjacency information (magnitude)	1	vAdjMat	2D
Weight	1	MW	2D
Weighted path	5	WTPT-1, WTPT-2, WTPT-3, WTPT-4, WTPT-5	2D	Randic, M. , On molecular identification numbers , Journal of Chemical Information and Computer Science, 1984, 24:164-175
Wiener numbers	2	WPATH, WPOL	2D	Wiener, Harry, Structural Determination of Paraffin Boiling Points, Journal of the American Chemical Society, 1947, 69:17-20
XLogP	1	XLogP	2D	Wang, R., Fu, Y., and Lai, L., A New Atom-Additive Method for Calculating Partition Coefficients, Journal of Chemical Information and Computer Sciences, 1997, 37:615-621; Wang, R., Gao, Y., and Lai, L., Calculating partition coefficient by atom-additive method, Perspectives in Drug Discovery and Design, 2000, 19:47-66
Zagreb index	1	Zagreb	2D
Charged partial surface area	29	PPSA-1, PPSA-2, PPSA-3, PNSA-1, PNSA-2, PNSA-3, DPSA-1, DPSA-2, DPSA-3, FPSA-1, FPSA-2, FPSA-3, FNSA-1, FNSA-2, FNSA-3, WPSA-1, WPSA-2, WPSA-3, WNSA-1, WNSA-2, WNSA-3, RPCG, RNCG, RPCS, RNCS, THSA, TPSA, RHSA, RPSA	3D	Stanton, D.T. and Jurs, P.C. , Development and Use of Charged Partial Surface Area Structural Descriptors in Computer Assissted Quantitative Structure Property Relationship Studies, Analytical Chemistry, 1990, 62:2323-2329
Gravitational index	9	GRAV-1, GRAV-2, GRAV-3, GRAVH-1, GRAVH-2, GRAVH-3, GRAV-4, GRAV-5, GRAV-6	3D	Katritzky, A.R. and Mu, L. and Lobanov, V.S. and Karelson, M., Correlation of Boiling Points With Molecular Structure. 1. A Training Set of 298 Diverse Organics and a Test Set of 9 Simple Inorganics, J. Phys. Chem., 1996, 100:10400-10407; Wessel, M.D. and Jurs, P.C. and Tolan, J.W. and Muskal, S.M. , Prediction of Human Intestinal Absorption of Drug Compounds From Molecular Structure, Journal of …
Length over breadth	2	LOBMAX, LOBMIN	3D
Moment of inertia	7	MOMI-X, MOMI-Y, MOMI-Z, MOMI-XY, MOMI-XZ, MOMI-YZ, MOMI-R	3D
Petitjean shape index	2	topoShape, geomShape	3D	Petitjean, M. , Applications of the radius-diameter diagram to the classification of topological and geometrical shapes of chemical compounds, Journal of Chemical Information and Computer Science, 1992, 32:331-337; Bath, P.A. and Poirette, A.R. and Willet, P. and Allen, F.H. , The Extent of the Relationship between the Graph-Theoretical and the Geometrical Shape Coefficients of Chemical Compounds…
WHIM	85	Wlambda1.unity, Wlambda2.unity, Wlambda3.unity, Wnu1.unity, Wnu2.unity, Wgamma1.unity, Wgamma2.unity, Wgamma3.unity, Weta1.unity, Weta2.unity, Weta3.unity, WT.unity, WA.unity, WV.unity, WK.unity, WG.unity, WD.unity, Wlambda1.mass, Wlambda2.mass, Wlambda3.mass, Wnu1.mass, Wnu2.mass, Wgamma1.mass, Wgamma2.mass, Wgamma3.mass, Weta1.mass, Weta2.mass, Weta3.mass, WT.mass, WA.mass, WV.mass, WK.mass, WG…	3D	Todeschini, R. and Gramatica, P., New 3D Molecular Descriptors: The WHIM theory and QAR Applications, Persepectives in Drug Discovery and Design, 1998, ?:355-380

## Sheet: Detailed
Descriptor Java Class	Descriptor	Description	Class
AcidicGroupCountDescriptor	nAcid	Number of acidic groups. The list of acidic groups is defined by these SMARTS "$([O;H1]-[C,S,P]=O)", "$([*;-;!$(*~[*;+])])", "$([NH](S(=O)=O)C(F)(F)F)", and "$(n1nnnc1)" originally presented in JOELib	2D
ALOGPDescriptor	ALogP	Ghose-Crippen LogKow	2D
	ALogP2	Square of ALogP	2D
	AMR	Molar refractivity	2D
APolDescriptor	apol	Sum of the atomic polarizabilities (including implicit hydrogens)	2D
AromaticAtomsCountDescriptor	naAromAtom	Number of aromatic atoms	2D
AromaticBondsCountDescriptor	nAromBond	Number of aromatic bonds	2D
AtomCountDescriptor	nAtom	Number of atoms	2D
	nHeavyAtom	Number of heavy atoms (i.e. not hydrogen)	2D
	nH	Number of hydrogen atoms	2D
	nB	Number of boron atoms	2D
	nC	Number of carbon atoms	2D
	nN	Number of nitrogen atoms	2D
	nO	Number of oxygen atoms	2D
	nS	Number of sulphur atoms	2D
	nP	Number of phosphorus atoms	2D
	nF	Number of fluorine atoms	2D
	nCl	Number of chlorine atoms	2D
	nBr	Number of bromine atoms	2D
	nI	Number of iodine atoms	2D
	nX	Number of halogen atoms (F, Cl, Br, I, At, Uus)	2D
AutocorrelationDescriptorCharge	ATSc1	ATS autocorrelation descriptor, weighted by charges	2D
	ATSc2	ATS autocorrelation descriptor, weighted by charges	2D
	ATSc3	ATS autocorrelation descriptor, weighted by charges	2D
	ATSc4	ATS autocorrelation descriptor, weighted by charges	2D
	ATSc5	ATS autocorrelation descriptor, weighted by charges	2D
AutocorrelationDescriptorMass	ATSm1	ATS autocorrelation descriptor, weighted by scaled atomic mass	2D
	ATSm2	ATS autocorrelation descriptor, weighted by scaled atomic mass	2D
	ATSm3	ATS autocorrelation descriptor, weighted by scaled atomic mass	2D
	ATSm4	ATS autocorrelation descriptor, weighted by scaled atomic mass	2D
	ATSm5	ATS autocorrelation descriptor, weighted by scaled atomic mass	2D
AutocorrelationDescriptorPolarizability	ATSp1	ATS autocorrelation descriptor, weighted by polarizability	2D
	ATSp2	ATS autocorrelation descriptor, weighted by polarizability	2D
	ATSp3	ATS autocorrelation descriptor, weighted by polarizability	2D
	ATSp4	ATS autocorrelation descriptor, weighted by polarizability	2D
	ATSp5	ATS autocorrelation descriptor, weighted by polarizability	2D
BasicGroupCountDescriptor	nBase	Number of basic groups. The list of basic groups is defined by this SMARTS "[$([NH2]-[CX4])]", "[$([NH](-[CX4])-[CX4])]", "[$(N(-[CX4])(-[CX4])-[CX4])]", "[$([*;+;!$(*~[*;-])])]", "[$(N=C-N)]", and "[$(N-C=N)]" originally presented in JOELib	2D
BCUTDescriptor	BCUTw-1l	nhigh lowest atom weighted BCUTS	2D
	BCUTw-1h	nlow highest atom weighted BCUTS	2D
	BCUTc-1l	nhigh lowest partial charge weighted BCUTS	2D
	BCUTc-1h	nlow highest partial charge weighted BCUTS	2D
	BCUTp-1l	nhigh lowest polarizability weighted BCUTS	2D
	BCUTp-1h	nlow highest polarizability weighted BCUTS	2D
BondCountDescriptor	nBonds	Number of bonds (excluding bonds with hydrogen)	2D
	nBonds2	Total number of bonds (including bonds to hydrogens)	2D
	nBondsS	Number of single bonds (including bonds with hydrogen)	2D
	nBondsS2	Total number of single bonds (including bonds to hydrogens, excluding aromatic bonds)	2D
	nBondsS3	Total number of single bonds (excluding bonds to hydrogens and aromatic bonds)	2D
	nBondsD	Number of double bonds	2D
	nBondsD2	Total number of double bonds (excluding bonds to aromatic bonds)	2D
	nBondsT	Number of triple bonds	2D
	nBondsQ	Number of quadruple bonds	2D
	nBondsM	Total number of bonds that have bond order greater than one (aromatic bonds have bond order 1.5).	2D
BPolDescriptor	bpol	Sum of the absolute value of the difference between atomic polarizabilities of all bonded atoms in the molecule (including implicit hydrogens)	2D
CarbonTypesDescriptor	C1SP1	Triply bound carbon bound to one other carbon	2D
	C2SP1	Triply bound carbon bound to two other carbons	2D
	C1SP2	Doubly hound carbon bound to one other carbon	2D
	C2SP2	Doubly bound carbon bound to two other carbons	2D
	C3SP2	Doubly bound carbon bound to three other carbons	2D
	C1SP3	Singly bound carbon bound to one other carbon	2D
	C2SP3	Singly bound carbon bound to two other carbons	2D
	C3SP3	Singly bound carbon bound to three other carbons	2D
	C4SP3	Singly bound carbon bound to four other carbons	2D
ChiChainDescriptor	SCH-3	Simple chain, order 3	2D
	SCH-4	Simple chain, order 4	2D
	SCH-5	Simple chain, order 5	2D
	SCH-6	Simple chain, order 6	2D
	SCH-7	Simple chain, order 7	2D
	VCH-3	Valence chain, order 3	2D
	VCH-4	Valence chain, order 4	2D
	VCH-5	Valence chain, order 5	2D
	VCH-6	Valence chain, order 6	2D
	VCH-7	Valence chain, order 7	2D
ChiClusterDescriptor	SC-3	Simple cluster, order 3	2D
	SC-4	Simple cluster, order 4	2D
	SC-5	Simple cluster, order 5	2D
	SC-6	Simple cluster, order 6	2D
	VC-3	Valence cluster, order 3	2D
	VC-4	Valence cluster, order 4	2D
	VC-5	Valence cluster, order 5	2D
	VC-6	Valence cluster, order 6	2D
ChiPathClusterDescriptor	SPC-4	Simple path cluster, order 4	2D
	SPC-5	Simple path cluster, order 5	2D
	SPC-6	Simple path cluster, order 6	2D
	VPC-4	Valence path cluster, order 4	2D
	VPC-5	Valence path cluster, order 5	2D
	VPC-6	Valence path cluster, order 6	2D
ChiPathDescriptor	SP-0	Simple path, order 0	2D
	SP-1	Simple path, order 1	2D
	SP-2	Simple path, order 2	2D
	SP-3	Simple path, order 3	2D
	SP-4	Simple path, order 4	2D
	SP-5	Simple path, order 5	2D
	SP-6	Simple path, order 6	2D
	SP-7	Simple path, order 7	2D
	VP-0	Valence path, order 0	2D
	VP-1	Valence path, order 1	2D
	VP-2	Valence path, order 2	2D
	VP-3	Valence path, order 3	2D
	VP-4	Valence path, order 4	2D
	VP-5	Valence path, order 5	2D
	VP-6	Valence path, order 6	2D
	VP-7	Valence path, order 7	2D
CrippenDescriptor	CrippenLogP	Crippen's LogP	2D
	CrippenMR	Crippen's molar refractivity	2D
EccentricConnectivityIndexDescriptor	ECCEN	A topological descriptor combining distance and adjacency information	2D
ElectrotopologicalStateAtomTypeDescriptor	nHBd	Count of E-States for (strong) Hydrogen Bond donors	2D
	nwHBd	Count of E-States for weak Hydrogen Bond donors	2D
	nHBa	Count of E-States for (strong) Hydrogen Bond acceptors	2D
	nwHBa	Count of E-States for weak Hydrogen Bond acceptors	2D
	nHBint2	Count of E-State descriptors of strength for potential Hydrogen Bonds of path length 2	2D
	nHBint3	Count of E-State descriptors of strength for potential Hydrogen Bonds of path length 3	2D
	nHBint4	Count of E-State descriptors of strength for potential Hydrogen Bonds of path length 4	2D
	nHBint5	Count of E-State descriptors of strength for potential Hydrogen Bonds of path length 5	2D
	nHBint6	Count of E-State descriptors of strength for potential Hydrogen Bonds of path length 6	2D
	nHBint7	Count of E-State descriptors of strength for potential Hydrogen Bonds of path length 7	2D
	nHBint8	Count of E-State descriptors of strength for potential Hydrogen Bonds of path length 8	2D
	nHBint9	Count of E-State descriptors of strength for potential Hydrogen Bonds of path length 9	2D
	nHBint10	Count of E-State descriptors of strength for potential Hydrogen Bonds of path length 10	2D
	nHsOH	Count of atom-type H E-State: -OH	2D
	nHdNH	Count of atom-type H E-State: =NH	2D
	nHsSH	Count of atom-type H E-State: -SH	2D
	nHsNH2	Count of atom-type H E-State: -NH2	2D
	nHssNH	Count of atom-type H E-State: -NH-	2D
	nHaaNH	Count of atom-type H E-State: :NH:	2D
	nHsNH3p	Count of atom-type H E-State: -NH3+	2D
	nHssNH2p	Count of atom-type H E-State: -NH2-+	2D
	nHsssNHp	Count of atom-type H E-State: >NH-+	2D
	nHtCH	Count of atom-type H E-State: #CH	2D
	nHdCH2	Count of atom-type H E-State: =CH2	2D
	nHdsCH	Count of atom-type H E-State: =CH-	2D
	nHaaCH	Count of atom-type H E-State: :CH:	2D
	nHCHnX	Count of atom-type H E-State: CHnX	2D
	nHCsats	Count of atom-type H E-State: H bonded to B, Si, P, Ge, As, Se, Sn or Pb	2D
	nHCsatu	Count of atom-type H E-State: H on C sp3 bonded to unsaturated C	2D
	nHAvin	Count of atom-type H E-State: H on C vinyl bonded to C aromatic	2D
	nHother	Count of atom-type H E-State: H on aaCH, dCH2 or dsCH	2D
	nHmisc	Count of atom-type H E-State: H bonded to B, Si, P, Ge, As, Se, Sn or Pb	2D
	nsLi	Count of atom-type E-State: -Li	2D
	nssBe	Count of atom-type E-State: -Be-	2D
	nssssBem	Count of atom-type E-State: >Be<-2	2D
	nsBH2	Count of atom-type E-State: -BH2	2D
	nssBH	Count of atom-type E-State: -BH-	2D
	nsssB	Count of atom-type E-State: -B<	2D
	nssssBm	Count of atom-type E-State: >B<-	2D
	nsCH3	Count of atom-type E-State: -CH3	2D
	ndCH2	Count of atom-type E-State: =CH2	2D
	nssCH2	Count of atom-type E-State: -CH2-	2D
	ntCH	Count of atom-type E-State: #CH	2D
	ndsCH	Count of atom-type E-State: =CH-	2D
	naaCH	Count of atom-type E-State: :CH:	2D
	nsssCH	Count of atom-type E-State: >CH-	2D
	nddC	Count of atom-type E-State: =C=	2D
	ntsC	Count of atom-type E-State: #C-	2D
	ndssC	Count of atom-type E-State: =C<	2D
	naasC	Count of atom-type E-State: :C:-	2D
	naaaC	Count of atom-type E-State: ::C:	2D
	nssssC	Count of atom-type E-State: >C<	2D
	nsNH3p	Count of atom-type E-State: -NH3+	2D
	nsNH2	Count of atom-type E-State: -NH2	2D
	nssNH2p	Count of atom-type E-State: -NH2-+	2D
	ndNH	Count of atom-type E-State: =NH	2D
	nssNH	Count of atom-type E-State: -NH-	2D
	naaNH	Count of atom-type E-State: :NH:	2D
	ntN	Count of atom-type E-State: #N	2D
	nsssNHp	Count of atom-type E-State: >NH-+	2D
	ndsN	Count of atom-type E-State: =N-	2D
	naaN	Count of atom-type E-State: :N:	2D
	nsssN	Count of atom-type E-State: >N-	2D
	nddsN	Count of atom-type E-State: -N<<	2D
	naasN	Count of atom-type E-State: :N:-	2D
	nssssNp	Count of atom-type E-State: >N<+	2D
	nsOH	Count of atom-type E-State: -OH	2D
	ndO	Count of atom-type E-State: =O	2D
	nssO	Count of atom-type E-State: -O-	2D
	naaO	Count of atom-type E-State: :O:	2D
	naOm	Count of atom-type E-State: :O-0.5	2D
	nsOm	Count of atom-type E-State: -O-	2D
	nsF	Count of atom-type E-State: -F	2D
	nsSiH3	Count of atom-type E-State: -SiH3	2D
	nssSiH2	Count of atom-type E-State: -SiH2-	2D
	nsssSiH	Count of atom-type E-State: >SiH-	2D
	nssssSi	Count of atom-type E-State: >Si<	2D
	nsPH2	Count of atom-type E-State: -PH2	2D
	nssPH	Count of atom-type E-State: -PH-	2D
	nsssP	Count of atom-type E-State: >P-	2D
	ndsssP	Count of atom-type E-State: ->P=	2D
	nddsP	Count of atom-type E-State: -=P=	2D
	nsssssP	Count of atom-type E-State: ->P<	2D
	nsSH	Count of atom-type E-State: -SH	2D
	ndS	Count of atom-type E-State: =S	2D
	nssS	Count of atom-type E-State: -S-	2D
	naaS	Count of atom-type E-State: aSa	2D
	ndssS	Count of atom-type E-State: >S=	2D
	nddssS	Count of atom-type E-State: >S==	2D
	nssssssS	Count of atom-type E-State: >S<<	2D
	nSm	Count of atom-type E-State: -S-	2D
	nsCl	Count of atom-type E-State: -Cl	2D
	nsGeH3	Count of atom-type E-State: -GeH3	2D
	nssGeH2	Count of atom-type E-State: -GeH2-	2D
	nsssGeH	Count of atom-type E-State: >GeH-	2D
	nssssGe	Count of atom-type E-State: >Ge<	2D
	nsAsH2	Count of atom-type E-State: -AsH2	2D
	nssAsH	Count of atom-type E-State: -AsH-	2D
	nsssAs	Count of atom-type E-State: >As-	2D
	ndsssAs	Count of atom-type E-State: ->As=	2D
	nddsAs	Count of atom-type E-State: -=As=	2D
	nsssssAs	Count of atom-type E-State: ->As<	2D
	nsSeH	Count of atom-type E-State: -SeH	2D
	ndSe	Count of atom-type E-State: =Se	2D
	nssSe	Count of atom-type E-State: -Se-	2D
	naaSe	Count of atom-type E-State: aSea	2D
	ndssSe	Count of atom-type E-State: >Se=	2D
	nssssssSe	Count of atom-type E-State: >Se<<	2D
	nddssSe	Count of atom-type E-State: -=Se=-	2D
	nsBr	Count of atom-type E-State: -Br	2D
	nsSnH3	Count of atom-type E-State: -SnH3	2D
	nssSnH2	Count of atom-type E-State: -SnH2-	2D
	nsssSnH	Count of atom-type E-State: >SnH-	2D
	nssssSn	Count of atom-type E-State: >Sn<	2D
	nsI	Count of atom-type E-State: -I	2D
	nsPbH3	Count of atom-type E-State: -PbH3	2D
	nssPbH2	Count of atom-type E-State: -PbH2-	2D
	nsssPbH	Count of atom-type E-State: >PbH-	2D
	nssssPb	Count of atom-type E-State: >Pb<	2D
	SHBd	Sum of E-States for (strong) Hydrogen Bond donors	2D
	SwHBd	Sum of E-States for weak Hydrogen Bond donors	2D
	SHBa	Sum of E-States for (strong) Hydrogen Bond acceptors	2D
	SwHBa	Sum of E-States for weak Hydrogen Bond acceptors	2D
	SHBint2	Sum of E-State descriptors of strength for potential Hydrogen Bonds of path length 2	2D
	SHBint3	Sum of E-State descriptors of strength for potential Hydrogen Bonds of path length 3	2D
	SHBint4	Sum of E-State descriptors of strength for potential Hydrogen Bonds of path length 4	2D
	SHBint5	Sum of E-State descriptors of strength for potential Hydrogen Bonds of path length 5	2D
	SHBint6	Sum of E-State descriptors of strength for potential Hydrogen Bonds of path length 6	2D
	SHBint7	Sum of E-State descriptors of strength for potential Hydrogen Bonds of path length 7	2D
	SHBint8	Sum of E-State descriptors of strength for potential Hydrogen Bonds of path length 8	2D
	SHBint9	Sum of E-State descriptors of strength for potential Hydrogen Bonds of path length 9	2D
	SHBint10	Sum of E-State descriptors of strength for potential Hydrogen Bonds of path length 10	2D
	SHsOH	Sum of atom-type H E-State: -OH	2D
	SHdNH	Sum of atom-type H E-State: =NH	2D
	SHsSH	Sum of atom-type H E-State: -SH	2D
	SHsNH2	Sum of atom-type H E-State: -NH2	2D
	SHssNH	Sum of atom-type H E-State: -NH-	2D
	SHaaNH	Sum of atom-type H E-State: :NH:	2D
	SHsNH3p	Sum of atom-type H E-State: -NH3+	2D
	SHssNH2p	Sum of atom-type H E-State: -NH2-+	2D
	SHsssNHp	Sum of atom-type H E-State: >NH-+	2D
	SHtCH	Sum of atom-type H E-State: #CH	2D
	SHdCH2	Sum of atom-type H E-State: =CH2	2D
	SHdsCH	Sum of atom-type H E-State: =CH-	2D
	SHaaCH	Sum of atom-type H E-State: :CH:	2D
	SHCHnX	Sum of atom-type H E-State: CHnX	2D
	SHCsats	Sum of atom-type H E-State: H on C sp3 bonded to saturated C	2D
	SHCsatu	Sum of atom-type H E-State: H on C sp3 bonded to unsaturated C	2D
	SHAvin	Sum of atom-type H E-State: H on C vinyl bonded to C aromatic	2D
	SHother	Sum of atom-type H E-State: H on aaCH, dCH2 or dsCH	2D
	SHmisc	Sum of atom-type H E-State: H bonded to B, Si, P, Ge, As, Se, Sn or Pb	2D
	SsLi	Sum of atom-type E-State: -Li	2D
	SssBe	Sum of atom-type E-State: -Be-	2D
	SssssBem	Sum of atom-type E-State: >Be<-2	2D
	SsBH2	Sum of atom-type E-State: -BH2	2D
	SssBH	Sum of atom-type E-State: -BH-	2D
	SsssB	Sum of atom-type E-State: -B<	2D
	SssssBm	Sum of atom-type E-State: >B<-	2D
	SsCH3	Sum of atom-type E-State: -CH3	2D
	SdCH2	Sum of atom-type E-State: =CH2	2D
	SssCH2	Sum of atom-type E-State: -CH2-	2D
	StCH	Sum of atom-type E-State: #CH	2D
	SdsCH	Sum of atom-type E-State: =CH-	2D
	SaaCH	Sum of atom-type E-State: :CH:	2D
	SsssCH	Sum of atom-type E-State: >CH-	2D
	SddC	Sum of atom-type E-State: =C=	2D
	StsC	Sum of atom-type E-State: #C-	2D
	SdssC	Sum of atom-type E-State: =C<	2D
	SaasC	Sum of atom-type E-State: :C:-	2D
	SaaaC	Sum of atom-type E-State: ::C:	2D
	SssssC	Sum of atom-type E-State: >C<	2D
	SsNH3p	Sum of atom-type E-State: -NH3+	2D
	SsNH2	Sum of atom-type E-State: -NH2	2D
	SssNH2p	Sum of atom-type E-State: -NH2-+	2D
	SdNH	Sum of atom-type E-State: =NH	2D
	SssNH	Sum of atom-type E-State: -NH-	2D
	SaaNH	Sum of atom-type E-State: :NH:	2D
	StN	Sum of atom-type E-State: #N	2D
	SsssNHp	Sum of atom-type E-State: >NH-+	2D
	SdsN	Sum of atom-type E-State: =N-	2D
	SaaN	Sum of atom-type E-State: :N:	2D
	SsssN	Sum of atom-type E-State: >N-	2D
	SddsN	Sum of atom-type E-State: -N<<	2D
	SaasN	Sum of atom-type E-State: :N:-	2D
	SssssNp	Sum of atom-type E-State: >N<+	2D
	SsOH	Sum of atom-type E-State: -OH	2D
	SdO	Sum of atom-type E-State: =O	2D
	SssO	Sum of atom-type E-State: -O-	2D
	SaaO	Sum of atom-type E-State: :O:	2D
	SaOm	Sum of atom-type E-State: :O-0.5	2D
	SsOm	Sum of atom-type E-State: -O-	2D
	SsF	Sum of atom-type E-State: -F	2D
	SsSiH3	Sum of atom-type E-State: -SiH3	2D
	SssSiH2	Sum of atom-type E-State: -SiH2-	2D
	SsssSiH	Sum of atom-type E-State: >SiH-	2D
	SssssSi	Sum of atom-type E-State: >Si<	2D
	SsPH2	Sum of atom-type E-State: -PH2	2D
	SssPH	Sum of atom-type E-State: -PH-	2D
	SsssP	Sum of atom-type E-State: >P-	2D
	SdsssP	Sum of atom-type E-State: ->P=	2D
	SddsP	Sum of atom-type E-State: -=P=	2D
	SsssssP	Sum of atom-type E-State: ->P<	2D
	SsSH	Sum of atom-type E-State: -SH	2D
	SdS	Sum of atom-type E-State: =S	2D
	SssS	Sum of atom-type E-State: -S-	2D
	SaaS	Sum of atom-type E-State: aSa	2D
	SdssS	Sum of atom-type E-State: >S=	2D
	SddssS	Sum of atom-type E-State: >S==	2D
	SssssssS	Sum of atom-type E-State: >S<<	2D
	SSm	Sum of atom-type E-State: -S-	2D
	SsCl	Sum of atom-type E-State: -Cl	2D
	SsGeH3	Sum of atom-type E-State: -GeH3	2D
	SssGeH2	Sum of atom-type E-State: -GeH2-	2D
	SsssGeH	Sum of atom-type E-State: >GeH-	2D
	SssssGe	Sum of atom-type E-State: >Ge<	2D
	SsAsH2	Sum of atom-type E-State: -AsH2	2D
	SssAsH	Sum of atom-type E-State: -AsH-	2D
	SsssAs	Sum of atom-type E-State: >As-	2D
	SdsssAs	Sum of atom-type E-State: ->As=	2D
	SddsAs	Sum of atom-type E-State: -=As=	2D
	SsssssAs	Sum of atom-type E-State: ->As<	2D
	SsSeH	Sum of atom-type E-State: -SeH	2D
	SdSe	Sum of atom-type E-State: =Se	2D
	SssSe	Sum of atom-type E-State: -Se-	2D
	SaaSe	Sum of atom-type E-State: aSea	2D
	SdssSe	Sum of atom-type E-State: >Se=	2D
	SssssssSe	Sum of atom-type E-State: >Se<<	2D
	SddssSe	Sum of atom-type E-State: -=Se=-	2D
	SsBr	Sum of atom-type E-State: -Br	2D
	SsSnH3	Sum of atom-type E-State: -SnH3	2D
	SssSnH2	Sum of atom-type E-State: -SnH2-	2D
	SsssSnH	Sum of atom-type E-State: >SnH-	2D
	SssssSn	Sum of atom-type E-State: >Sn<	2D
	SsI	Sum of atom-type E-State: -I	2D
	SsPbH3	Sum of atom-type E-State: -PbH3	2D
	SssPbH2	Sum of atom-type E-State: -PbH2-	2D
	SsssPbH	Sum of atom-type E-State: >PbH-	2D
	SssssPb	Sum of atom-type E-State: >Pb<	2D
	minHBd	Minimum E-States for (strong) Hydrogen Bond donors	2D
	minwHBd	Minimum E-States for weak Hydrogen Bond donors	2D
	minHBa	Minimum E-States for (strong) Hydrogen Bond acceptors	2D
	minwHBa	Minimum E-States for weak Hydrogen Bond acceptors	2D
	minHBint2	Minimum E-State descriptors of strength for potential Hydrogen Bonds of path length 2	2D
	minHBint3	Minimum E-State descriptors of strength for potential Hydrogen Bonds of path length 3	2D
	minHBint4	Minimum E-State descriptors of strength for potential Hydrogen Bonds of path length 4	2D
	minHBint5	Minimum E-State descriptors of strength for potential Hydrogen Bonds of path length 5	2D
	minHBint6	Minimum E-State descriptors of strength for potential Hydrogen Bonds of path length 6	2D
	minHBint7	Minimum E-State descriptors of strength for potential Hydrogen Bonds of path length 7	2D
	minHBint8	Minimum E-State descriptors of strength for potential Hydrogen Bonds of path length 8	2D
	minHBint9	Minimum E-State descriptors of strength for potential Hydrogen Bonds of path length 9	2D
	minHBint10	Minimum E-State descriptors of strength for potential Hydrogen Bonds of path length 10	2D
	minHsOH	Minimum atom-type H E-State: -OH	2D
	minHdNH	Minimum atom-type H E-State: =NH	2D
	minHsSH	Minimum atom-type H E-State: -SH	2D
	minHsNH2	Minimum atom-type H E-State: -NH2	2D
	minHssNH	Minimum atom-type H E-State: -NH-	2D
	minHaaNH	Minimum atom-type H E-State: :NH:	2D
	minHsNH3p	Minimum atom-type H E-State: -NH3+	2D
	minHssNH2p	Minimum atom-type H E-State: -NH2-+	2D
	minHsssNHp	Minimum atom-type H E-State: >NH-+	2D
	minHtCH	Minimum atom-type H E-State: #CH	2D
	minHdCH2	Minimum atom-type H E-State: =CH2	2D
	minHdsCH	Minimum atom-type H E-State: =CH-	2D
	minHaaCH	Minimum atom-type H E-State: :CH:	2D
	minHCHnX	Minimum atom-type H E-State: CHnX	2D
	minHCsats	Minimum atom-type H E-State: H bonded to B, Si, P, Ge, As, Se, Sn or Pb	2D
	minHCsatu	Minimum atom-type H E-State: H on C sp3 bonded to unsaturated C	2D
	minHAvin	Minimum atom-type H E-State: H on C vinyl bonded to C aromatic	2D
	minHother	Minimum atom-type H E-State: H on aaCH, dCH2 or dsCH	2D
	minHmisc	Minimum atom-type H E-State: H bonded to B, Si, P, Ge, As, Se, Sn or Pb	2D
	minsLi	Minimum atom-type E-State: -Li	2D
	minssBe	Minimum atom-type E-State: -Be-	2D
	minssssBem	Minimum atom-type E-State: >Be<-2	2D
	minsBH2	Minimum atom-type E-State: -BH2	2D
	minssBH	Minimum atom-type E-State: -BH-	2D
	minsssB	Minimum atom-type E-State: -B<	2D
	minssssBm	Minimum atom-type E-State: >B<-	2D
	minsCH3	Minimum atom-type E-State: -CH3	2D
	mindCH2	Minimum atom-type E-State: =CH2	2D
	minssCH2	Minimum atom-type E-State: -CH2-	2D
	mintCH	Minimum atom-type E-State: #CH	2D
	mindsCH	Minimum atom-type E-State: =CH-	2D
	minaaCH	Minimum atom-type E-State: :CH:	2D
	minsssCH	Minimum atom-type E-State: >CH-	2D
	minddC	Minimum atom-type E-State: =C=	2D
	mintsC	Minimum atom-type E-State: #C-	2D
	mindssC	Minimum atom-type E-State: =C<	2D
	minaasC	Minimum atom-type E-State: :C:-	2D
	minaaaC	Minimum atom-type E-State: ::C:	2D
	minssssC	Minimum atom-type E-State: >C<	2D
	minsNH3p	Minimum atom-type E-State: -NH3+	2D
	minsNH2	Minimum atom-type E-State: -NH2	2D
	minssNH2p	Minimum atom-type E-State: -NH2-+	2D
	mindNH	Minimum atom-type E-State: =NH	2D
	minssNH	Minimum atom-type E-State: -NH-	2D
	minaaNH	Minimum atom-type E-State: :NH:	2D
	mintN	Minimum atom-type E-State: #N	2D
	minsssNHp	Minimum atom-type E-State: >NH-+	2D
	mindsN	Minimum atom-type E-State: =N-	2D
	minaaN	Minimum atom-type E-State: :N:	2D
	minsssN	Minimum atom-type E-State: >N-	2D
	minddsN	Minimum atom-type E-State: -N<<	2D
	minaasN	Minimum atom-type E-State: :N:-	2D
	minssssNp	Minimum atom-type E-State: >N<+	2D
	minsOH	Minimum atom-type E-State: -OH	2D
	mindO	Minimum atom-type E-State: =O	2D
	minssO	Minimum atom-type E-State: -O-	2D
	minaaO	Minimum atom-type E-State: :O:	2D
	minaOm	Minimum atom-type E-State: :O-0.5	2D
	minsOm	Minimum atom-type E-State: -O-	2D
	minsF	Minimum atom-type E-State: -F	2D
	minsSiH3	Minimum atom-type E-State: -SiH3	2D
	minssSiH2	Minimum atom-type E-State: -SiH2-	2D
	minsssSiH	Minimum atom-type E-State: >SiH-	2D
	minssssSi	Minimum atom-type E-State: >Si<	2D
	minsPH2	Minimum atom-type E-State: -PH2	2D
	minssPH	Minimum atom-type E-State: -PH-	2D
	minsssP	Minimum atom-type E-State: >P-	2D
	mindsssP	Minimum atom-type E-State: ->P=	2D
	minddsP	Minimum atom-type E-State: -=P=	2D
	minsssssP	Minimum atom-type E-State: ->P<	2D
	minsSH	Minimum atom-type E-State: -SH	2D
	mindS	Minimum atom-type E-State: =S	2D
	minssS	Minimum atom-type E-State: -S-	2D
	minaaS	Minimum atom-type E-State: aSa	2D
	mindssS	Minimum atom-type E-State: >S=	2D
	minddssS	Minimum atom-type E-State: >S==	2D
	minssssssS	Minimum atom-type E-State: >S<<	2D
	minSm	Minimum atom-type E-State: -S-	2D
	minsCl	Minimum atom-type E-State: -Cl	2D
	minsGeH3	Minimum atom-type E-State: -GeH3	2D
	minssGeH2	Minimum atom-type E-State: -GeH2-	2D
	minsssGeH	Minimum atom-type E-State: >GeH-	2D
	minssssGe	Minimum atom-type E-State: >Ge<	2D
	minsAsH2	Minimum atom-type E-State: -AsH2	2D
	minssAsH	Minimum atom-type E-State: -AsH-	2D
	minsssAs	Minimum atom-type E-State: >As-	2D
	mindsssAs	Minimum atom-type E-State: ->As=	2D
	minddsAs	Minimum atom-type E-State: -=As=	2D
	minsssssAs	Minimum atom-type E-State: ->As<	2D
	minsSeH	Minimum atom-type E-State: -SeH	2D
	mindSe	Minimum atom-type E-State: =Se	2D
	minssSe	Minimum atom-type E-State: -Se-	2D
	minaaSe	Minimum atom-type E-State: aSea	2D
	mindssSe	Minimum atom-type E-State: >Se=	2D
	minssssssSe	Minimum atom-type E-State: >Se<<	2D
	minddssSe	Minimum atom-type E-State: -=Se=-	2D
	minsBr	Minimum atom-type E-State: -Br	2D
	minsSnH3	Minimum atom-type E-State: -SnH3	2D
	minssSnH2	Minimum atom-type E-State: -SnH2-	2D
	minsssSnH	Minimum atom-type E-State: >SnH-	2D
	minssssSn	Minimum atom-type E-State: >Sn<	2D
	minsI	Minimum atom-type E-State: -I	2D
	minsPbH3	Minimum atom-type E-State: -PbH3	2D
	minssPbH2	Minimum atom-type E-State: -PbH2-	2D
	minsssPbH	Minimum atom-type E-State: >PbH-	2D
	minssssPb	Minimum atom-type E-State: >Pb<	2D
	maxHBd	Maximum E-States for (strong) Hydrogen Bond donors	2D
	maxwHBd	Maximum E-States for weak Hydrogen Bond donors	2D
	maxHBa	Maximum E-States for (strong) Hydrogen Bond acceptors	2D
	maxwHBa	Maximum E-States for weak Hydrogen Bond acceptors	2D
	maxHBint2	Maximum E-State descriptors of strength for potential Hydrogen Bonds of path length 2	2D
	maxHBint3	Maximum E-State descriptors of strength for potential Hydrogen Bonds of path length 3	2D
	maxHBint4	Maximum E-State descriptors of strength for potential Hydrogen Bonds of path length 4	2D
	maxHBint5	Maximum E-State descriptors of strength for potential Hydrogen Bonds of path length 5	2D
	maxHBint6	Maximum E-State descriptors of strength for potential Hydrogen Bonds of path length 6	2D
	maxHBint7	Maximum E-State descriptors of strength for potential Hydrogen Bonds of path length 7	2D
	maxHBint8	Maximum E-State descriptors of strength for potential Hydrogen Bonds of path length 8	2D
	maxHBint9	Maximum E-State descriptors of strength for potential Hydrogen Bonds of path length 9	2D
	maxHBint10	Maximum E-State descriptors of strength for potential Hydrogen Bonds of path length 10	2D
	maxHsOH	Maximum atom-type H E-State: -OH	2D
	maxHdNH	Maximum atom-type H E-State: =NH	2D
	maxHsSH	Maximum atom-type H E-State: -SH	2D
	maxHsNH2	Maximum atom-type H E-State: -NH2	2D
	maxHssNH	Maximum atom-type H E-State: -NH-	2D
	maxHaaNH	Maximum atom-type H E-State: :NH:	2D
	maxHsNH3p	Maximum atom-type H E-State: -NH3+	2D
	maxHssNH2p	Maximum atom-type H E-State: -NH2-+	2D
	maxHsssNHp	Maximum atom-type H E-State: >NH-+	2D
	maxHtCH	Maximum atom-type H E-State: #CH	2D
	maxHdCH2	Maximum atom-type H E-State: =CH2	2D
	maxHdsCH	Maximum atom-type H E-State: =CH-	2D
	maxHaaCH	Maximum atom-type H E-State: :CH:	2D
	maxHCHnX	Maximum atom-type H E-State: CHnX	2D
	maxHCsats	Maximum atom-type H E-State: H bonded to B, Si, P, Ge, As, Se, Sn or Pb	2D
	maxHCsatu	Maximum atom-type H E-State: H on C sp3 bonded to unsaturated C	2D
	maxHAvin	Maximum atom-type H E-State: H on C vinyl bonded to C aromatic	2D
	maxHother	Maximum atom-type H E-State: H on aaCH, dCH2 or dsCH	2D
	maxHmisc	Maximum atom-type H E-State: H bonded to B, Si, P, Ge, As, Se, Sn or Pb	2D
	maxsLi	Maximum atom-type E-State: -Li	2D
	maxssBe	Maximum atom-type E-State: -Be-	2D
	maxssssBem	Maximum atom-type E-State: >Be<-2	2D
	maxsBH2	Maximum atom-type E-State: -BH2	2D
	maxssBH	Maximum atom-type E-State: -BH-	2D
	maxsssB	Maximum atom-type E-State: -B<	2D
	maxssssBm	Maximum atom-type E-State: >B<-	2D
	maxsCH3	Maximum atom-type E-State: -CH3	2D
	maxdCH2	Maximum atom-type E-State: =CH2	2D
	maxssCH2	Maximum atom-type E-State: -CH2-	2D
	maxtCH	Maximum atom-type E-State: #CH	2D
	maxdsCH	Maximum atom-type E-State: =CH-	2D
	maxaaCH	Maximum atom-type E-State: :CH:	2D
	maxsssCH	Maximum atom-type E-State: >CH-	2D
	maxddC	Maximum atom-type E-State: =C=	2D
	maxtsC	Maximum atom-type E-State: #C-	2D
	maxdssC	Maximum atom-type E-State: =C<	2D
	maxaasC	Maximum atom-type E-State: :C:-	2D
	maxaaaC	Maximum atom-type E-State: ::C:	2D
	maxssssC	Maximum atom-type E-State: >C<	2D
	maxsNH3p	Maximum atom-type E-State: -NH3+	2D
	maxsNH2	Maximum atom-type E-State: -NH2	2D
	maxssNH2p	Maximum atom-type E-State: -NH2-+	2D
	maxdNH	Maximum atom-type E-State: =NH	2D
	maxssNH	Maximum atom-type E-State: -NH-	2D
	maxaaNH	Maximum atom-type E-State: :NH:	2D
	maxtN	Maximum atom-type E-State: #N	2D
	maxsssNHp	Maximum atom-type E-State: >NH-+	2D
	maxdsN	Maximum atom-type E-State: =N-	2D
	maxaaN	Maximum atom-type E-State: :N:	2D
	maxsssN	Maximum atom-type E-State: >N-	2D
	maxddsN	Maximum atom-type E-State: -N<<	2D
	maxaasN	Maximum atom-type E-State: :N:-	2D
	maxssssNp	Maximum atom-type E-State: >N<+	2D
	maxsOH	Maximum atom-type E-State: -OH	2D
	maxdO	Maximum atom-type E-State: =O	2D
	maxssO	Maximum atom-type E-State: -O-	2D
	maxaaO	Maximum atom-type E-State: :O:	2D
	maxaOm	Maximum atom-type E-State: :O-0.5	2D
	maxsOm	Maximum atom-type E-State: -O-	2D
	maxsF	Maximum atom-type E-State: -F	2D
	maxsSiH3	Maximum atom-type E-State: -SiH3	2D
	maxssSiH2	Maximum atom-type E-State: -SiH2-	2D
	maxsssSiH	Maximum atom-type E-State: >SiH-	2D
	maxssssSi	Maximum atom-type E-State: >Si<	2D
	maxsPH2	Maximum atom-type E-State: -PH2	2D
	maxssPH	Maximum atom-type E-State: -PH-	2D
	maxsssP	Maximum atom-type E-State: >P-	2D
	maxdsssP	Maximum atom-type E-State: ->P=	2D
	maxddsP	Maximum atom-type E-State: -=P=	2D
	maxsssssP	Maximum atom-type E-State: ->P<	2D
	maxsSH	Maximum atom-type E-State: -SH	2D
	maxdS	Maximum atom-type E-State: =S	2D
	maxssS	Maximum atom-type E-State: -S-	2D
	maxaaS	Maximum atom-type E-State: aSa	2D
	maxdssS	Maximum atom-type E-State: >S=	2D
	maxddssS	Maximum atom-type E-State: >S==	2D
	maxssssssS	Maximum atom-type E-State: >S<<	2D
	maxSm	Maximum atom-type E-State: -S-	2D
	maxsCl	Maximum atom-type E-State: -Cl	2D
	maxsGeH3	Maximum atom-type E-State: -GeH3	2D
	maxssGeH2	Maximum atom-type E-State: -GeH2-	2D
	maxsssGeH	Maximum atom-type E-State: >GeH-	2D
	maxssssGe	Maximum atom-type E-State: >Ge<	2D
	maxsAsH2	Maximum atom-type E-State: -AsH2	2D
	maxssAsH	Maximum atom-type E-State: -AsH-	2D
	maxsssAs	Maximum atom-type E-State: >As-	2D
	maxdsssAs	Maximum atom-type E-State: ->As=	2D
	maxddsAs	Maximum atom-type E-State: -=As=	2D
	maxsssssAs	Maximum atom-type E-State: ->As<	2D
	maxsSeH	Maximum atom-type E-State: -SeH	2D
	maxdSe	Maximum atom-type E-State: =Se	2D
	maxssSe	Maximum atom-type E-State: -Se-	2D
	maxaaSe	Maximum atom-type E-State: aSea	2D
	maxdssSe	Maximum atom-type E-State: >Se=	2D
	maxssssssSe	Maximum atom-type E-State: >Se<<	2D
	maxddssSe	Maximum atom-type E-State: -=Se=-	2D
	maxsBr	Maximum atom-type E-State: -Br	2D
	maxsSnH3	Maximum atom-type E-State: -SnH3	2D
	maxssSnH2	Maximum atom-type E-State: -SnH2-	2D
	maxsssSnH	Maximum atom-type E-State: >SnH-	2D
	maxssssSn	Maximum atom-type E-State: >Sn<	2D
	maxsI	Maximum atom-type E-State: -I	2D
	maxsPbH3	Maximum atom-type E-State: -PbH3	2D
	maxssPbH2	Maximum atom-type E-State: -PbH2-	2D
	maxsssPbH	Maximum atom-type E-State: >PbH-	2D
	maxssssPb	Maximum atom-type E-State: >Pb<	2D
	sumI	Sum of the intrinsic state values I	2D
	hmax	Maximum H E-State	2D
	gmax	Maximum E-State	2D
	hmin	Minimum H E-State	2D
	gmin	Minimum E-State	2D
	LipoaffinityIndex	Lipoaffinity index	2D
	MAXDN	Maximum negative intrinsic state difference in the molecule (related to the nucleophilicity of the molecule). Using deltaV = (Zv-maxBondedHydrogens) /(atomicNumber-Zv-1). Gramatica, P., Corradi, M., and Consonni, V. (2000). Modelling and prediction of soil sorption coefficients of non-ionic organic pesticides by molecular descriptors. Chemosphere 41, 763-777.	2D
	MAXDP	Maximum positive intrinsic state difference in the molecule (related to the electrophilicity of the molecule). Using deltaV = (Zv-maxBondedHydrogens) /(atomicNumber-Zv-1). Gramatica, P., Corradi, M., and Consonni, V. (2000). Modelling and prediction of soil sorption coefficients of non-ionic organic pesticides by molecular descriptors. Chemosphere 41, 763-777.	2D
	DELS	Sum of all atoms intrinsic state differences (measure of total charge transfer in the molecule). Using deltaV = (Zv-maxBondedHydrogens) /(atomicNumber-Zv-1). Gramatica, P., Corradi, M., and Consonni, V. (2000). Modelling and prediction of soil sorption coefficients of non-ionic organic pesticides by molecular descriptors. Chemosphere 41, 763-777.	2D
	MAXDN2	Maximum negative intrinsic state difference in the molecule (related to the nucleophilicity of the molecule). Using deltaV = Zv-maxBondedHydrogens. Gramatica, P., Corradi, M., and Consonni, V. (2000). Modelling and prediction of soil sorption coefficients of non-ionic organic pesticides by molecular descriptors. Chemosphere 41, 763-777.	2D
	MAXDP2	Maximum positive intrinsic state difference in the molecule (related to the electrophilicity of the molecule). Using deltaV = Zv-maxBondedHydrogens. Gramatica, P., Corradi, M., and Consonni, V. (2000). Modelling and prediction of soil sorption coefficients of non-ionic organic pesticides by molecular descriptors. Chemosphere 41, 763-777.	2D
	DELS2	Sum of all atoms intrinsic state differences (measure of total charge transfer in the molecule). Using deltaV = Zv-maxBondedHydrogens. Gramatica, P., Corradi, M., and Consonni, V. (2000). Modelling and prediction of soil sorption coefficients of non-ionic organic pesticides by molecular descriptors. Chemosphere 41, 763-777.	2D
ExtendedTopochemicalAtomDescriptor	ETA_Alpha	Sum of alpha values of all non-hydrogen vertices of a molecule	2D
	ETA_AlphaP	Sum of alpha values of all non-hydrogen vertices of a molecule relative to molecular size	2D
	ETA_dAlpha_A	A measure of count of non-hydrogen heteroatoms	2D
	ETA_dAlpha_B	A measure of count of hydrogen bond acceptor atoms and/or polar surface area	2D
	ETA_Epsilon_1	A measure of electronegative atom count	2D
	ETA_Epsilon_2	A measure of electronegative atom count	2D
	ETA_Epsilon_3	A measure of electronegative atom count	2D
	ETA_Epsilon_4	A measure of electronegative atom count	2D
	ETA_Epsilon_5	A measure of electronegative atom count	2D
	ETA_dEpsilon_A	A measure of contribution of unsaturation and electronegative atom count	2D
	ETA_dEpsilon_B	A measure of contribution of unsaturation	2D
	ETA_dEpsilon_C	A measure of contribution of electronegativity	2D
	ETA_dEpsilon_D	A measure of contribution of hydrogen bond donor atoms	2D
	ETA_Psi_1	A measure of hydrogen bonding propensity of the molecules and/or polar surface area	2D
	ETA_dPsi_A	A measure of hydrogen bonding propensity of the molecules	2D
	ETA_dPsi_B	A measure of hydrogen bonding propensity of the molecules	2D
	ETA_Shape_P	Shape index P	2D
	ETA_Shape_Y	Shape index Y	2D
	ETA_Shape_X	Shape index X	2D
	ETA_Beta	A measure of electronic features of the molecule	2D
	ETA_BetaP	A measure of electronic features of the molecule relative to molecular size	2D
	ETA_Beta_s	A measure of electronegative atom count of the molecule	2D
	ETA_BetaP_s	A measure of electronegative atom count of the molecule relative to molecular size	2D
	ETA_Beta_ns	A measure of electron-richness of the molecule	2D
	ETA_BetaP_ns	A measure of electron-richness of the molecule relative to molecular size	2D
	ETA_dBeta	A measure of relative unsaturation content	2D
	ETA_dBetaP	A measure of relative unsaturation content relative to molecular size	2D
	ETA_Beta_ns_d	A measure of lone electrons entering into resonance	2D
	ETA_BetaP_ns_d	A measure of lone electrons entering into resonance relative to molecular size	2D
	ETA_Eta	Composite index Eta	2D
	ETA_EtaP	Composite index Eta relative to molecular size	2D
	ETA_Eta_R	Composite index Eta for reference alkane	2D
	ETA_Eta_F	Functionality index EtaF	2D
	ETA_EtaP_F	Functionality index EtaF relative to molecular size	2D
	ETA_Eta_L	Local index Eta_local	2D
	ETA_EtaP_L	Local index Eta_local relative to molecular size	2D
	ETA_Eta_R_L	Local index Eta_local for reference alkane	2D
	ETA_Eta_F_L	Local functionality contribution EtaF_local	2D
	ETA_EtaP_F_L	Local functionality contribution EtaF_local relative to molecular size	2D
	ETA_Eta_B	Branching index EtaB	2D
	ETA_EtaP_B	Branching index EtaB relative to molecular size	2D
	ETA_Eta_B_RC	Branching index EtaB (with ring correction)	2D
	ETA_EtaP_B_RC	Branching index EtaB (with ring correction) relative to molecular size	2D
FMFDescriptor	FMF	Complexity of a molecule	2D
FragmentComplexityDescriptor	fragC	Complexity of a system	2D
PaDELHBondAcceptorCountDescriptor	nHBAcc	Number of hydrogen bond acceptors (using CDK HBondAcceptorCountDescriptor algorithm)	2D
	nHBAcc2	Number of hydrogen bond acceptors (any oxygen; any nitrogen where the formal charge of the nitrogen is non-positive (i.e. formal charge <= 0) except a non-aromatic nitrogen that is adjacent to an oxygen and aromatic ring, or an aromatic nitrogen with a hydrogen atom in a ring, or an aromatic nitrogen with 3 neighouring atoms in a ring, or a nitrogen with total bond order >=4; any fluorine)	2D
	nHBAcc3	Number of hydrogen bond acceptors (any oxygen; any nitrogen where the formal charge of the nitrogen is non-positive (i.e. formal charge <= 0) except a non-aromatic nitrogen that is adjacent to an oxygen and aromatic ring, or an aromatic nitrogen with a hydrogen atom in a ring, or an aromatic nitrogen with 3 neighouring atoms in a ring, or a nitrogen with total bond order >=4, or a nitrogen in an …	2D
	nHBAcc_Lipinski	Number of hydrogen bond acceptors (using Lipinski's definition: any nitrogen; any oxygen)	2D
PaDELHBondDonorCountDescriptor	nHBDon	Number of hydrogen bond donors (using CDK HBondDonorCountDescriptor algorithm)	2D
	nHBDon_Lipinski	Number of hydrogen bond donors (using Lipinski's definition: Any OH or NH. Each available hydrogen atom is counted as one hydrogen bond donor)	2D
HybridizationRatioDescriptor	HybRatio	Fraction of sp3 carbons to sp2 carbons	2D
KappaShapeIndicesDescriptor	Kier1	First kappa shape index	2D
	Kier2	Second kappa shape index	2D
	Kier3	Third kappa (κ) shape index	2D
LargestChainDescriptor	nAtomLC	Number of atoms in the largest chain	2D
LargestPiSystemDescriptor	nAtomP	Number of atoms in the largest pi system	2D
LongestAliphaticChainDescriptor	nAtomLAC	Number of atoms in the longest aliphatic chain	2D
MannholdLogPDescriptor	MLogP	Mannhold LogP	2D
McGowanVolumeDescriptor	McGowan_Volume	McGowan characteristic volume	2D
MDEDescriptor	MDEC-11	Molecular distance edge between all primary carbons	2D
	MDEC-12	Molecular distance edge between all primary and secondary carbons	2D
	MDEC-13	Molecular distance edge between all primary and tertiary carbons	2D
	MDEC-14	Molecular distance edge between all primary and quaternary carbons	2D
	MDEC-22	Molecular distance edge between all secondary carbons	2D
	MDEC-23	Molecular distance edge between all secondary and tertiary carbons	2D
	MDEC-24	Molecular distance edge between all secondary and quaternary carbons	2D
	MDEC-33	Molecular distance edge between all tertiary carbons	2D
	MDEC-34	Molecular distance edge between all tertiary and quaternary carbons	2D
	MDEC-44	Molecular distance edge between all quaternary carbons	2D
	MDEO-11	Molecular distance edge between all primary oxygens	2D
	MDEO-12	Molecular distance edge between all primary and secondary oxygens	2D
	MDEO-22	Molecular distance edge between all secondary oxygens	2D
	MDEN-11	Molecular distance edge between all primary nitrogens	2D
	MDEN-12	Molecular distance edge between all primary and secondary nitrogens	2D
	MDEN-13	Molecular distance edge between all primary and tertiary niroqens	2D
	MDEN-22	Molecular distance edge between all secondary nitroqens	2D
	MDEN-23	Molecular distance edge between all secondary and tertiary nitrogens	2D
	MDEN-33	Molecular distance edge between all tertiary nitrogens	2D
MLFERDescriptor	MLFER_A	Overall or summation solute hydrogen bond acidity	2D
	MLFER_BH	Overall or summation solute hydrogen bond basicity	2D
	MLFER_BO	Overall or summation solute hydrogen bond basicity	2D
	MLFER_S	Combined dipolarity/polarizability	2D
	MLFER_E	Excessive molar refraction	2D
	MLFER_L	Solute gas-hexadecane partition coefficient	2D
PetitjeanNumberDescriptor	PetitjeanNumber	Petitjean number	2D
RingCountDescriptor	nRing	Number of rings	2D
	n3Ring	Number of 3-membered rings	2D
	n4Ring	Number of 4-membered rings	2D
	n5Ring	Number of 5-membered rings	2D
	n6Ring	Number of 6-membered rings	2D
	n7Ring	Number of 7-membered rings	2D
	n8Ring	Number of 8-membered rings	2D
	n9Ring	Number of 9-membered rings	2D
	n10Ring	Number of 10-membered rings	2D
	n11Ring	Number of 11-membered rings	2D
	n12Ring	Number of 12-membered rings	2D
	nG12Ring	Number of >12-membered rings	2D
	nFRing	Number of fused rings	2D
	nF4Ring	Number of 4-membered fused rings	2D
	nF5Ring	Number of 5-membered fused rings	2D
	nF6Ring	Number of 6-membered fused rings	2D
	nF7Ring	Number of 7-membered fused rings	2D
	nF8Ring	Number of 8-membered fused rings	2D
	nF9Ring	Number of 9-membered fused rings	2D
	nF10Ring	Number of 10-membered fused rings	2D
	nF11Ring	Number of 11-membered fused rings	2D
	nF12Ring	Number of 12-membered fused rings	2D
	nFG12Ring	Number of >12-membered fused rings	2D
	nTRing	Number of rings (includes counts from fused rings)	2D
	nT4Ring	Number of 4-membered rings (includes counts from fused rings)	2D
	nT5Ring	Number of 5-membered rings (includes counts from fused rings)	2D
	nT6Ring	Number of 6-membered rings (includes counts from fused rings)	2D
	nT7Ring	Number of 7-membered rings (includes counts from fused rings)	2D
	nT8Ring	Number of 8-membered rings (includes counts from fused rings)	2D
	nT9Ring	Number of 9-membered rings (includes counts from fused rings)	2D
	nT10Ring	Number of 10-membered rings (includes counts from fused rings)	2D
	nT11Ring	Number of 11-membered rings (includes counts from fused rings)	2D
	nT12Ring	Number of 12-membered rings (includes counts from fused rings)	2D
	nTG12Ring	Number of >12-membered rings (includes counts from fused rings)	2D
RotatableBondsCountDescriptor	nRotB	Number of rotatable bonds, excluding terminal bonds	2D
RuleOfFiveDescriptor	LipinskiFailures	Number failures of the Lipinski's Rule Of 5	2D
TPSADescriptor	TopoPSA	Topological polar surface area	2D
VABCDescriptor	VABC	Van der Waals volume calculated using the method proposed in [Zhao, Yuan H. and Abraham, Michael H. and Zissimos, Andreas M., Fast Calculation of van der Waals Volume as a Sum of Atomic and Bond Contributions and Its Application to Drug Compounds, The Journal of Organic Chemistry, 2003, 68:7368-7373]	2D
VAdjMaDescriptor	vAdjMat	Vertex adjacency information (magnitude)	2D
WeightDescriptor	MW	Molecular weight	2D
WeightedPathDescriptor	WTPT-1	Molecular ID	2D
	WTPT-2	Molecular ID / number of atoms	2D
	WTPT-3	Sum of path lengths starting from heteroatoms	2D
	WTPT-4	Sum of path lengths starting from oxygens	2D
	WTPT-5	Sum of path lengths starting from nitrogens	2D
WienerNumbersDescriptor	WPATH	Weiner path number	2D
	WPOL	Weiner polarity number	2D
XLogPDescriptor	XLogP	XLogP	2D
ZagrebIndexDescriptor	Zagreb	Sum of the squares of atom degree over all heavy atoms i	2D
CPSADescriptor	PPSA-1	Partial positive surface area -- sum of surface area on positive parts of molecule	3D
	PPSA-2	Partial positive surface area * total positive charge on the molecule	3D
	PPSA-3	Charge weighted partial positive surface area	3D
	PNSA-1	Partial negative surface area -- sum of surface area on negative parts of molecule	3D
	PNSA-2	Partial negative surface area * total negative charge on the molecule	3D
	PNSA-3	Charge weighted partial negative surface area	3D
	DPSA-1	Difference of PPSA-1 and PNSA-1	3D
	DPSA-2	Difference of FPSA-2 and PNSA-2	3D
	DPSA-3	Difference of PPSA-3 and PNSA-3	3D
	FPSA-1	PPSA-1 / total molecular surface area	3D
	FPSA-2	PPSA-2 / total molecular surface area	3D
	FPSA-3	PPSA-3 / total molecular surface area	3D
	FNSA-1	PNSA-1 / total molecular surface area	3D
	FNSA-2	PNSA-2 / total molecular surface area	3D
	FNSA-3	PNSA-3 / total molecular surface area	3D
	WPSA-1	PPSA-1 * total molecular surface area / 1000	3D
	WPSA-2	PPSA-2 * total molecular surface area /1000	3D
	WPSA-3	PPSA-3 * total molecular surface area / 1000	3D
	WNSA-1	PNSA-1 * total molecular surface area /1000	3D
	WNSA-2	PNSA-2 * total molecular surface area / 1000	3D
	WNSA-3	PNSA-3 * total molecular surface area / 1000	3D
	RPCG	Relative positive charge -- most positive charge / total positive charge	3D
	RNCG	Relative negative charge -- most negative charge / total negative charge	3D
	RPCS	Relative positive charge surface area -- most positive surface area * RPCG	3D
	RNCS	Relative negative charge surface area -- most negative surface area * RNCG	3D
	THSA	Sum of solvent accessible surface areas of atoms with absolute value of partial charges less than 0.2	3D
	TPSA	Sum of solvent accessible surface areas of atoms with absolute value of partial charges greater than or equal 0.2	3D
	RHSA	THSA / total molecular surface area	3D
	RPSA	TPSA / total molecular surface area	3D
GravitationalIndexDescriptor	GRAV-1	Gravitational index of heavy atoms	3D
	GRAV-2	Square root of gravitational index of heavy atoms	3D
	GRAV-3	Cube root of gravitational index of heavy atoms	3D
	GRAVH-1	Gravitational index - hydrogens included	3D
	GRAVH-2	Square root of hydrogen-included gravitational index	3D
	GRAVH-3	Cube root of hydrogen-included gravitational index	3D
	GRAV-4	Gravitational index of all pairs of atoms (not just bonded pairs)	3D
	GRAV-5	Square root of gravitational index of all pairs of atoms (not just bonded pairs)	3D
	GRAV-6	Cube root of gravitational index of all pairs of atoms (not just bonded pairs)	3D
LengthOverBreadthDescriptor	LOBMAX	The maximum L/B ratio	3D
	LOBMIN	The L/B ratio for the rotation that results in the minimum area	3D
MomentOfInertiaDescriptor	MOMI-X	Moment of inertia along X axis	3D
	MOMI-Y	Moment of inertia along Y axis	3D
	MOMI-Z	Moment of inertia along Z axis	3D
	MOMI-XY	X/Y	3D
	MOMI-XZ	X/Z	3D
	MOMI-YZ	Y/Z	3D
	MOMI-R	Radius of gyration	3D
PetitjeanShapeIndexDescriptor	topoShape	Petitjean topological shape index	2D
	geomShape	Petitjean geometric shape index	3D
WHIMDescriptor	Wlambda1.unity	Directional WHIM, weighted by unit weights	3D
	Wlambda2.unity	Directional WHIM, weighted by unit weights	3D
	Wlambda3.unity	Directional WHIM, weighted by unit weights	3D
	Wnu1.unity	Directional WHIM, weighted by unit weights	3D
	Wnu2.unity	Directional WHIM, weighted by unit weights	3D
	Wgamma1.unity	Directional WHIM, weighted by unit weights	3D
	Wgamma2.unity	Directional WHIM, weighted by unit weights	3D
	Wgamma3.unity	Directional WHIM, weighted by unit weights	3D
	Weta1.unity	Directional WHIM, weighted by unit weights	3D
	Weta2.unity	Directional WHIM, weighted by unit weights	3D
	Weta3.unity	Directional WHIM, weighted by unit weights	3D
	WT.unity	Non-directional WHIM, weighted by unit weights	3D
	WA.unity	Non-directional WHIM, weighted by unit weights	3D
	WV.unity	Non-directional WHIM, weighted by unit weights	3D
	WK.unity	Non-directional WHIM, weighted by unit weights	3D
	WG.unity	Non-directional WHIM, weighted by unit weights	3D
	WD.unity	Non-directional WHIM, weighted by unit weights	3D
	Wlambda1.mass	Directional WHIM, weighted by atomic masses	3D
	Wlambda2.mass	Directional WHIM, weighted by atomic masses	3D
	Wlambda3.mass	Directional WHIM, weighted by atomic masses	3D
	Wnu1.mass	Directional WHIM, weighted by atomic masses	3D
	Wnu2.mass	Directional WHIM, weighted by atomic masses	3D
	Wgamma1.mass	Directional WHIM, weighted by atomic masses	3D
	Wgamma2.mass	Directional WHIM, weighted by atomic masses	3D
	Wgamma3.mass	Directional WHIM, weighted by atomic masses	3D
	Weta1.mass	Directional WHIM, weighted by atomic masses	3D
	Weta2.mass	Directional WHIM, weighted by atomic masses	3D
	Weta3.mass	Directional WHIM, weighted by atomic masses	3D
	WT.mass	Non-directional WHIM, weighted by atomic masses	3D
	WA.mass	Non-directional WHIM, weighted by atomic masses	3D
	WV.mass	Non-directional WHIM, weighted by atomic masses	3D
	WK.mass	Non-directional WHIM, weighted by atomic masses	3D
	WG.mass	Non-directional WHIM, weighted by atomic masses	3D
	WD.mass	Non-directional WHIM, weighted by atomic masses	3D
	Wlambda1.volume	Directional WHIM, weighted by van der Waals volumes	3D
	Wlambda2.volume	Directional WHIM, weighted by van der Waals volumes	3D
	Wlambda3.volume	Directional WHIM, weighted by van der Waals volumes	3D
	Wnu1.volume	Directional WHIM, weighted by van der Waals volumes	3D
	Wnu2.volume	Directional WHIM, weighted by van der Waals volumes	3D
	Wgamma1.volume	Directional WHIM, weighted by van der Waals volumes	3D
	Wgamma2.volume	Directional WHIM, weighted by van der Waals volumes	3D
	Wgamma3.volume	Directional WHIM, weighted by van der Waals volumes	3D
	Weta1.volume	Directional WHIM, weighted by van der Waals volumes	3D
	Weta2.volume	Directional WHIM, weighted by van der Waals volumes	3D
	Weta3.volume	Directional WHIM, weighted by van der Waals volumes	3D
	WT.volume	Non-directional WHIM, weighted by van der Waals volumes	3D
	WA.volume	Non-directional WHIM, weighted by van der Waals volumes	3D
	WV.volume	Non-directional WHIM, weighted by van der Waals volumes	3D
	WK.volume	Non-directional WHIM, weighted by van der Waals volumes	3D
	WG.volume	Non-directional WHIM, weighted by van der Waals volumes	3D
	WD.volume	Non-directional WHIM, weighted by van der Waals volumes	3D
	Wlambda1.eneg	Directional WHIM, weighted by Mulliken atomic electronegativites	3D
	Wlambda2.eneg	Directional WHIM, weighted by Mulliken atomic electronegativites	3D
	Wlambda3.eneg	Directional WHIM, weighted by Mulliken atomic electronegativites	3D
	Wnu1.eneg	Directional WHIM, weighted by Mulliken atomic electronegativites	3D
	Wnu2.eneg	Directional WHIM, weighted by Mulliken atomic electronegativites	3D
	Wgamma1.eneg	Directional WHIM, weighted by Mulliken atomic electronegativites	3D
	Wgamma2.eneg	Directional WHIM, weighted by Mulliken atomic electronegativites	3D
	Wgamma3.eneg	Directional WHIM, weighted by Mulliken atomic electronegativites	3D
	Weta1.eneg	Directional WHIM, weighted by Mulliken atomic electronegativites	3D
	Weta2.eneg	Directional WHIM, weighted by Mulliken atomic electronegativites	3D
	Weta3.eneg	Directional WHIM, weighted by Mulliken atomic electronegativites	3D
	WT.eneg	Non-directional WHIM, weighted by Mulliken atomic electronegativites	3D
	WA.eneg	Non-directional WHIM, weighted by Mulliken atomic electronegativites	3D
	WV.eneg	Non-directional WHIM, weighted by Mulliken atomic electronegativites	3D
	WK.eneg	Non-directional WHIM, weighted by Mulliken atomic electronegativites	3D
	WG.eneg	Non-directional WHIM, weighted by Mulliken atomic electronegativites	3D
	WD.eneg	Non-directional WHIM, weighted by Mulliken atomic electronegativites	3D
	Wlambda1.polar	Directional WHIM, weighted by atomic polarizabilities	3D
	Wlambda2.polar	Directional WHIM, weighted by atomic polarizabilities	3D
	Wlambda3.polar	Directional WHIM, weighted by atomic polarizabilities	3D
	Wnu1.polar	Directional WHIM, weighted by atomic polarizabilities	3D
	Wnu2.polar	Directional WHIM, weighted by atomic polarizabilities	3D
	Wgamma1.polar	Directional WHIM, weighted by atomic polarizabilities	3D
	Wgamma2.polar	Directional WHIM, weighted by atomic polarizabilities	3D
	Wgamma3.polar	Directional WHIM, weighted by atomic polarizabilities	3D
	Weta1.polar	Directional WHIM, weighted by atomic polarizabilities	3D
	Weta2.polar	Directional WHIM, weighted by atomic polarizabilities	3D
	Weta3.polar	Directional WHIM, weighted by atomic polarizabilities	3D
	WT.polar	Non-directional WHIM, weighted by atomic polarizabilities	3D
	WA.polar	Non-directional WHIM, weighted by atomic polarizabilities	3D
	WV.polar	Non-directional WHIM, weighted by atomic polarizabilities	3D
	WK.polar	Non-directional WHIM, weighted by atomic polarizabilities	3D
	WG.polar	Non-directional WHIM, weighted by atomic polarizabilities	3D
	WD.polar	Non-directional WHIM, weighted by atomic polarizabilities	3D
